# Supplementary material for: Gene expression identifies metabolic and functional differences between intramuscular and subcutaneous adipocytes in cattle
Source: BMC Genomics. 2020 Jan 28;21:77. doi: 10.1186/s12864-020-6505-4 (PMC6986065; doi:10.1186/s12864-020-6505-4)
Supplement: Supplementary file 1 — Additional file 1. A multitab Excel spreadsheet containing the lists of genes satisfying sets of criteria indicative of their likely cell type (e.g. IMF adipocyte) of origin. [file 12864_2020_6505_MOESM1_ESM.xlsx]

## Sheet: LD4SC
Probe	GENE	LD	IMF	SC	INTER	KIDNEY	OMENTAL	LD4foldhigherthanSC		The gene list produced for those genes whose LD gene expression is at least 4 fold higher than SC rump. These genes are likely expressed from the myocytes not the adipocytes in the dissected IMF samples
A_73_100260	PITX2	7.85834	7.20032	5.83304	6.19577	5.83417	6.29542	TRUE		NB duplicate genes removed leaving 171 remaining from original 279
A_73_100299	CKMT2	14.4865	14.0459	10.4632	11.2973	10.8721	10.8327	TRUE
A_73_100702	ABRA	9.6235	8.96454	6.80757	6.95276	6.86004	6.82977	TRUE
A_73_100736	ANKRD23	8.64793	7.76198	6.31199	6.3639	6.18775	6.24376	TRUE
A_73_100988	MYH7	16.2997	15.9094	12.8874	13.324	12.9834	12.9	TRUE
A_73_101264	SMTNL2	11.4865	11.0168	9.05134	9.23732	8.82179	9.30051	TRUE
A_73_101290	PGAM2	14.8425	14.3298	10.641	11.4797	11.0584	10.9506	TRUE
A_73_101508	MYOZ2	11.8474	11.4385	8.55956	8.82496	8.44248	8.21939	TRUE
A_73_101732	GMPR	9.46507	8.91585	7.04134	7.37005	6.99844	7.11835	TRUE
A_73_101897	CMYA5	14.7996	14.2331	11.5556	12.1405	11.6798	11.7385	TRUE
A_73_101909	HRASLS	10.5711	10.0653	8.35867	8.60378	8.58044	8.43337	TRUE
A_73_102057	KBTBD5	11.7146	11.294	8.84625	9.09191	8.86727	8.82197	TRUE
A_73_102282	ASB2	14.9509	14.5136	12.6953	13.1552	13.2632	13.0968	TRUE
A_73_102717	MYL2	15.979	15.809	11.4327	12.7472	12.0709	11.2498	TRUE
A_73_102755	DUSP26	15.7993	15.3507	13.0749	13.5303	13.1568	13.1487	TRUE
A_73_103273	JPH2	9.47396	8.91172	7.40357	7.73339	7.50728	7.4595	TRUE
A_73_103281	SLN	14.3918	13.8937	9.9538	10.7582	10.4753	10.0975	TRUE
A_73_103476	ANKRD1	14.9353	14.394	11.9319	12.2312	11.8229	12.0088	TRUE
A_73_103569	HHATL	9.10413	8.61304	6.42635	6.70485	6.48507	6.47787	TRUE
A_73_104020	MYLK2	9.45244	8.87511	6.82712	6.89928	6.68257	6.88057	TRUE
A_73_104129	TMEM38A	13.1375	12.5297	11.1192	11.1632	11.0248	11.0813	TRUE
A_73_104331	ATP1A2	12.8943	12.3891	10.0161	10.722	10.4931	10.5243	TRUE
A_73_104721	MYL1	15.5633	15.4838	11.3404	12.6033	12.1416	11.3277	TRUE
A_73_105020	ASB12	12.0448	11.4366	9.33125	9.67528	9.33351	9.42049	TRUE
A_73_105438	TNNC1	15.8092	15.4356	11.6647	12.4893	11.9519	11.8131	TRUE
A_73_105976	DES	15.8622	15.5918	13.3573	13.9275	13.4765	13.4974	TRUE
A_73_106455	RYR1	11.148	10.5399	8.13181	8.54556	8.18667	8.19125	TRUE
A_73_106510	HRC	12.1685	11.622	9.69675	9.87162	9.67171	9.85257	TRUE
A_73_106724	DHRS7C	12.3692	11.8892	8.64252	9.11897	8.94074	8.71086	TRUE
A_73_106828	FLNC	16.1153	15.5882	14.0696	14.0976	13.6146	13.8518	TRUE
A_73_106877	OBSCN	9.71232	9.09963	7.13791	7.09546	6.91806	6.93664	TRUE
A_73_106975	TTN	11.1416	10.6628	7.97604	8.29775	7.91855	7.87616	TRUE
A_73_107199	C13H20orf194	11.8638	11.0328	9.14063	9.31495	9.10397	9.12606	TRUE
A_73_107600	NEURL	13.0389	12.3919	10.7213	11.3039	10.9267	10.8981	TRUE
A_73_108245	TMOD4	14.3439	13.745	11.5011	11.8063	11.5802	11.4537	TRUE
A_73_108371	COX6A2	13.203	12.68	10.041	10.4424	10.1964	10.0627	TRUE
A_73_109046	LRRC2	8.97111	8.50783	6.54832	6.83644	6.55388	6.5772	TRUE
A_73_109196	TNNT3	14.2364	13.7265	10.0828	10.6261	10.3675	10.0476	TRUE
A_73_109260	PTH1R	12.6626	12.1308	10.0803	10.1624	10.1467	10.0959	TRUE
A_73_109334	STAC3	13.9557	13.4855	11.4847	11.3248	11.1375	11.3062	TRUE
A_73_109935	COX8B	14.8227	14.3171	12.5823	13.2506	13.028	12.8083	TRUE
A_73_109996	MYL6B	13.7746	13.245	10.5631	10.8807	10.5818	10.4888	TRUE
A_73_111223	TRIM63	11.9912	11.5576	8.62445	8.89941	8.80523	8.54079	TRUE
A_73_112134	KLHL33	11.7611	11.3174	9.28115	9.72684	9.39579	9.50334	TRUE
A_73_112243	MYF6	10.6047	9.98177	8.50506	8.75708	8.55015	8.50085	TRUE
A_73_112251	NEB	10.8763	10.3289	7.78755	7.98382	7.67978	7.63237	TRUE
A_73_112744	MYPN	10.0112	9.45459	7.79168	8.09385	7.68489	7.94802	TRUE
A_73_112907	ADCY2	11.731	11.1519	8.35064	9.15515	8.52937	9.33937	TRUE
A_73_113180	IGFN1	18.2047	17.7092	15.8462	15.9719	15.7932	16.0131	TRUE
A_73_113419	PDE4DIP	16.9259	16.4594	14.4284	14.8959	14.8726	14.8271	TRUE
A_73_113434	TRDN	14.9915	14.5503	11.7435	12.3231	11.7536	11.9688	TRUE
A_73_113691	KLK15	10.9826	10.5568	8.28771	8.51427	8.34743	8.21226	TRUE
A_73_114223	TCAP	15.4818	15.1727	13.0932	13.3547	13.1506	13.1638	TRUE
A_73_114447	ADPRHL1	8.70648	8.23169	6.46454	6.66725	6.33138	6.52423	TRUE
A_73_114503	ACTA1	16.6417	16.5998	13.0442	14.2147	13.8162	12.5598	TRUE
A_73_115121	PPP1R14C	11.0586	10.5763	8.48759	9.2536	9.05384	8.83448	TRUE
A_73_115746	PPP1R27	11.8549	11.3817	8.3382	8.82604	8.78359	8.61039	TRUE
A_73_115892	FRZB	8.334	7.85474	6.12052	6.50488	6.36244	6.17818	TRUE
A_73_115974	EEF1A2	11.0143	10.487	7.802	8.26787	8.27268	7.96511	TRUE
A_73_116442	AMPD1	11.8585	11.2464	8.45418	8.79998	8.54008	8.47901	TRUE
A_73_116501	PPP1R3A	11.6265	11.1054	8.25759	8.68936	8.29527	8.27473	TRUE
A_73_116871	CA14	8.4669	7.82568	5.94287	6.12568	5.93818	6.10727	TRUE
A_73_116984	MYH4	10.2386	9.58696	7.35962	7.71125	7.3323	7.39064	TRUE
A_73_117013	SH3BGR	14.4062	13.9343	12.3959	12.6172	12.4525	12.5983	TRUE
A_73_117092	ASB15	7.89556	7.22149	5.78299	5.89012	6.08356	5.82087	TRUE
A_73_117207	TNNT1	13.9406	13.4313	9.74539	10.5238	10.0243	9.84866	TRUE
A_73_117280	PDLIM3	11.9366	11.5061	8.34317	9.07286	8.49306	8.82729	TRUE
A_73_117442	FBP2	15.3461	14.86	11.7937	12.3892	12.1268	12.4828	TRUE
A_73_117742	ENO3	16.8915	16.5013	14.1716	14.316	14.132	13.9968	TRUE
A_73_117984	CAV3	8.08826	7.49674	5.94262	6.30117	6.0962	5.95187	TRUE
A_73_118183	RBM24	13.2362	12.7858	11.1262	11.6264	11.3629	11.5395	TRUE
A_73_118229	KBTBD10	13.8244	13.3521	10.0357	10.7833	10.3657	10.2481	TRUE
A_73_118617	RPL3L	11.7961	11.2336	8.62786	9.03848	8.60816	8.72334	TRUE
A_73_118832	EMC10	8.92444	8.56305	6.78841	6.90646	6.72874	7.01787	TRUE
A_73_118955	TPM1	18.1193	17.8619	16.1055	16.2978	15.5616	15.8645	TRUE
A_73_119224	LINGO1	12.1234	11.5481	9.8448	10.0149	9.83142	10.026	TRUE
A_73_119447	TCEA3	14.5295	14.0496	12.335	13.0465	12.9665	13.1003	TRUE
A_73_119720	PKIA	13.1006	12.5588	10.951	11.018	10.9341	10.9069	TRUE
A_73_119736	MB	17.2634	17.1056	13.8107	14.3451	13.902	13.6327	TRUE
A_73_120317	ACTN3	14.8041	14.2129	11.8372	12.2539	11.972	11.9556	TRUE
A_73_120367	MYOZ1	16.7817	16.475	13.2127	13.7868	13.5728	13.3174	TRUE
A_73_120603	LDB3	16.7762	16.3339	13.9011	14.1583	14.0234	14.003	TRUE
A_73_120617	RBFOX1	11.5335	11.0185	8.99634	9.44684	8.75193	8.27421	TRUE
A_73_120738	DUSP27	11.9961	11.4466	9.19665	9.53373	9.33422	9.40474	TRUE
A_73_120864	PPM1J	9.84068	9.3485	7.77803	8.0073	7.77887	7.95166	TRUE
A_73_120915	RTN2	13.8259	13.2729	11.6094	11.8362	11.6795	11.7434	TRUE
A_73_P030871	ATP2A1	12.6856	12.0644	8.99307	9.45335	9.12044	8.77988	TRUE
A_73_P031046	C14H8orf22	10.1227	9.85687	7.45951	7.76891	7.12336	7.28195	TRUE
A_73_P031326	TUBA4A	14.7902	14.3319	11.685	12.0777	11.941	12.129	TRUE
A_73_P032316	CAMK2A	8.67516	8.05033	6.34034	6.65355	6.64432	6.65728	TRUE
A_73_P032361	COBL	10.3189	9.7868	7.38489	7.65299	7.35035	7.42695	TRUE
A_73_P032601	SMYD1	10.2586	9.53627	7.32081	7.59707	7.15874	7.22992	TRUE
A_73_P032901	ART3	9.20229	8.8143	6.65967	6.96529	6.49415	6.63173	TRUE
A_73_P034856	ART5	9.75959	9.25402	7.47186	7.78585	7.59529	7.70331	TRUE
A_73_P034976	MYOM2	15.7363	15.1673	12.9009	13.0652	12.8653	12.8637	TRUE
A_73_P035756	YIPF7	9.56039	9.04605	7.0386	7.43239	7.17219	7.29066	TRUE
A_73_P035856	TMEM182	9.69508	9.15045	7.51668	7.81966	7.45091	7.57894	TRUE
A_73_P035951	PPP1R1A	17.211	16.7639	15.096	15.2215	14.5766	14.9119	TRUE
A_73_P036301	U1	9.9202	9.21868	7.10329	7.56614	6.99069	7.12726	TRUE
A_73_P038191	PDLIM5	13.9115	13.4589	10.4514	11.2586	10.8939	11.0027	TRUE
A_73_P038361	MYOZ3	11.1808	10.563	8.65058	8.87479	8.74881	8.91504	TRUE
A_73_P038406	ACTN2	14.637	14.1696	10.2391	11.1255	10.6789	10.3636	TRUE
A_73_P039126	JSRP1	14.6132	14.0532	11.4063	11.8836	11.5583	11.4417	TRUE
A_73_P039446	CA3	13.5421	13.0162	9.45186	10.0991	10.0527	9.86551	TRUE
A_73_P040186	PYGM	12.6169	12.0477	8.88569	9.36494	9.1346	8.9075	TRUE
A_73_P040676	WFIKKN2	7.92469	7.35496	5.84393	6.18458	5.85561	6.78374	TRUE
A_73_P040946	CSRP3	12.7663	12.1306	8.9446	9.47771	9.02653	8.94855	TRUE
A_73_P045126	MLIP	8.73533	8.23485	6.66164	6.52732	6.31538	6.28784	TRUE
A_73_P045966	SYPL2	10.5931	9.99931	8.28796	8.63627	8.4453	8.56532	TRUE
A_73_P046151	UNC93A	9.28593	8.79107	7.20763	7.50472	7.25423	7.15797	TRUE
A_73_P046851	C16H1orf170	8.30353	7.72258	5.96163	6.29929	5.9583	5.95008	TRUE
A_73_P047156	ART1	9.94819	9.44108	7.88974	8.11192	8.06461	8.11482	TRUE
A_73_P047416	MYH1	14.7575	14.454	10.4333	11.1464	10.9382	10.1291	TRUE
A_73_P047766	KCNJ11	12.3383	11.7595	9.83645	10.2195	10.1076	10.1302	TRUE
A_73_P047896	ASB5	9.51488	9.05754	7.08404	7.63459	7.57028	7.24753	TRUE
A_73_P048021	SRPK3	11.8756	11.3684	9.1599	9.60717	9.3587	9.44026	TRUE
A_73_P048061	KCNJ12	9.75875	9.12324	7.38853	7.4369	7.1533	7.34481	TRUE
A_73_P048086	APOBEC2	11.7214	11.1318	9.24554	9.26737	9.16094	8.6456	TRUE
A_73_P048186	TUBA8	12.0118	11.4639	9.23394	9.55645	9.27206	9.29893	TRUE
A_73_P048371	SGCG	10.8081	10.351	8.61805	8.58388	8.04546	8.20199	TRUE
A_73_P048506	CAMK2B	8.19212	7.67814	6.0236	6.13073	5.74377	5.90853	TRUE
A_73_P049196	ITGB1BP3	11.4857	10.9037	8.20475	8.55961	8.37488	8.50439	TRUE
A_73_P049681	MURC	11.3288	10.7408	8.62653	9.08264	8.90896	8.89637	TRUE
A_73_P050046	CASQ1	11.1898	10.6162	8.12128	8.67135	8.35652	8.24286	TRUE
A_73_P050301	PFKM	14.868	14.454	12.3805	12.573	12.3579	12.373	TRUE
A_73_P051036	GADL1	10.5738	9.98523	7.55728	8.13397	7.67382	7.57501	TRUE
A_73_P051986	TPM3	14.2241	13.764	11.8448	11.8996	11.7297	11.7073	TRUE
A_73_P056661	PEBP4	8.30997	7.87334	6.20952	6.31177	6.14951	6.15016	TRUE
A_73_P064081	DTNA	10.2107	9.76391	7.79253	8.40534	7.99596	8.22027	TRUE
A_73_P065361	MYH13	13.4751	12.9436	9.70076	10.3695	9.92297	9.86157	TRUE
A_73_P065381	MYH2	16.1251	15.8087	11.4411	12.784	12.2773	11.3796	TRUE
A_73_P068061	MYBPC2	13.5013	12.94	9.67196	10.1551	9.74301	9.78684	TRUE
A_73_P069591	DLK1	11.8378	11.2678	9.58273	11.1644	11.9712	10.5393	TRUE
A_73_P073086	RSPO2	9.0059	8.48111	6.82548	7.03047	6.80614	6.99308	TRUE
A_73_P076651	SMTNL1	11.6304	11.0035	9.47591	9.61331	9.62545	9.39768	TRUE
A_73_P081071	CLVS2	10.1617	9.64662	7.43748	7.95046	7.65798	7.98533	TRUE
A_73_P081536	EYA4	8.023	7.46613	5.72778	6.11547	5.9016	5.84341	TRUE
A_73_P096526	USP13	11.5538	11.0138	9.5121	10.0015	9.70415	9.83804	TRUE
A_73_P100481	MYOG	8.633	7.96266	6.37193	6.69747	6.48688	6.6086	TRUE
A_73_P100526	TPM2	14.6077	14.184	10.6245	11.2639	10.7139	10.2798	TRUE
A_73_P100636	PKM	10.6494	10.0978	8.1202	8.51387	8.03035	8.17928	TRUE
A_73_P101156	CAPN3	11.8509	11.2997	8.33279	8.6932	8.38732	8.14319	TRUE
A_73_P105616	XIRP1	10.3871	9.78076	7.51153	7.63135	7.4363	7.78265	TRUE
A_73_P106046	RABEP2	12.0179	11.4864	8.36057	8.79452	8.45642	8.48075	TRUE
A_73_P109351	FABP3	12.9549	12.7687	10.8687	11.3074	11.2816	11.0481	TRUE
A_73_P109826	ZNF750	8.20542	7.95509	6.01784	6.28344	6.08904	5.88345	TRUE
A_73_P113921	CDNF	9.58002	9.04192	6.87348	7.41008	7.12904	7.2923	TRUE
A_73_P122386	SRL	9.84148	9.29706	7.65024	7.87499	7.54273	7.73157	TRUE
A_73_P124986	JPH1	11.7841	11.2506	8.44624	8.99956	8.60991	8.68381	TRUE
A_73_P128601	PEX5L	10.5778	9.96109	8.46988	8.89935	8.6341	8.75025	TRUE
A_73_P139661	ZIC4	8.76833	8.54696	6.70125	8.23185	7.24858	6.65526	TRUE
A_73_P142236	MYOM1	15.5335	15.038	13.1394	13.4377	13.0575	13.155	TRUE
A_73_P154377	SMPX	11.3725	10.8254	7.79529	8.48386	7.95912	7.99213	TRUE
A_73_P251641	ACTC1	9.07224	8.34394	6.65589	7.22746	6.91611	7.00183	TRUE
A_73_P253286	CKM	12.9679	12.5109	9.09022	9.74128	9.31696	9.10874	TRUE
A_73_P254441	ATP2A2	9.59848	9.15754	7.48223	7.97485	7.75135	7.75435	TRUE
A_73_P260186	UCP3	11.0175	10.5807	8.4622	8.85638	8.48787	8.62574	TRUE
A_73_P263601	LRRC39	9.8898	9.31345	7.26498	7.37224	7.1414	7.39208	TRUE
A_73_P265751	ANK3	10.6047	10.1807	8.51329	9.34996	9.38101	9.02235	TRUE
A_73_P286289	MYBPC1	12.8253	12.2114	9.25703	9.49068	9.12807	8.98679	TRUE
A_73_P308246	HPCAL1	12.5776	12.1178	9.52381	10.0898	9.95183	9.92141	TRUE
A_73_P316201	CLCN1	10.5797	9.9617	7.53093	8.03009	7.75269	7.76415	TRUE
A_73_P327461	RBM20	10.3032	9.75015	8.23386	8.42792	8.04596	8.26146	TRUE
A_73_P329141	UPK2	12.9801	12.3805	9.91121	10.4214	10.3607	10.2028	TRUE
A_73_P344886	TXLNB	10.3915	9.83699	7.32805	7.82822	7.60954	7.45484	TRUE
A_73_P351126	NRAP	10.5268	9.96495	7.47592	7.72437	7.51306	7.60855	TRUE
A_73_P433816	MYLPF	17.2745	17.0616	14.2259	14.646	14.438	14.2823	TRUE
A_73_P461081	ASB16	10.3127	9.68177	7.5092	7.92189	7.91014	8.1696	TRUE
A_73_P461271	ARPP21	8.8954	8.52193	6.50081	6.78166	6.37246	6.47083	TRUE
A_73_P493248	GPBP1	13.5719	13.0716	11.5362	11.703	11.706	11.6363	TRUE
A_73_P495288	PTP4A1	9.8324	9.18478	7.58752	7.67302	7.57935	7.70473	TRUE

## Sheet: IMF132 IMF2LD
Probe	GENE	LD	IMF	SC	INTER	KIDNEY	OMENTAL	IMF2foldhigherLD	averageSCINTERKIDOMEN	IMF132foldhigher_averagefat	JLbothTRUE		The gene list produced for those genes who are both 2 fold higher in IMF than LD and 1.32 fold higher in IMF than the average value for the other 4 fat depots. These can be considered representative of genes important to IMF biology
A_73_100249	DSTN	11.1026	12.2907	11.8341	11.8591	11.7147	11.8018	TRUE	11.8024	TRUE	TRUE		NB duplicate genes removed leaving 49 from 67
A_73_101325	LGI2	3.26038	4.53945	3.4082	3.2839	3.35349	3.45456	TRUE	3.37504	TRUE	TRUE
A_73_101747	RYR2	4.56854	5.59775	4.89833	4.9753	4.77394	4.93696	TRUE	4.89613	TRUE	TRUE
A_73_102184	NEGR1	3.38078	4.40254	3.74316	3.88116	3.65272	3.48026	TRUE	3.68933	TRUE	TRUE
A_73_102355	ACTA2	15.7465	16.7913	15.6871	15.9605	15.8807	15.783	TRUE	15.8278	TRUE	TRUE
A_73_103577	MYH11	13.1182	14.3339	13.0347	13.3051	13.1565	13.0604	TRUE	13.1392	TRUE	TRUE
A_73_104525	ANGPTL5	5.63195	6.68284	6.98584	6.64259	5.33948	5.40547	TRUE	6.09334	TRUE	TRUE
A_73_105199	MKX	5.25399	6.33657	4.97399	5.7517	4.96125	5.11263	TRUE	5.19989	TRUE	TRUE
A_73_105615	MIR145	12.3108	13.6123	13.0401	13.066	12.964	13.0103	TRUE	13.0201	TRUE	TRUE
A_73_106000	TMEM59L	6.202	7.24723	6.3739	6.65539	6.4718	7.26397	TRUE	6.69127	TRUE	TRUE
A_73_106763	STRA6	4.22143	5.33273	3.99418	4.37483	4.21335	5.26905	TRUE	4.46285	TRUE	TRUE
A_73_107519	COL28A1	4.89716	6.27516	4.9311	5.41916	5.48526	5.04851	TRUE	5.221	TRUE	TRUE
A_73_107737	ACTRT2	7.98817	9.25497	7.78459	8.25674	8.04052	8.39636	TRUE	8.11955	TRUE	TRUE
A_73_107944	PRDM6	3.72518	4.74835	4.20562	4.31771	4.03604	4.40467	TRUE	4.24101	TRUE	TRUE
A_73_108252	TNC	8.03188	9.22031	7.83119	8.66506	8.08845	7.86551	TRUE	8.11255	TRUE	TRUE
A_73_108833	KRT8	7.38158	8.51929	7.01924	7.14065	6.86033	8.17138	TRUE	7.2979	TRUE	TRUE
A_73_108840	INHBA	8.0395	9.17653	7.72163	8.26912	7.94258	8.31932	TRUE	8.06316	TRUE	TRUE
A_73_109411	NDRG4	9.76251	10.8041	9.63178	9.92202	9.90953	9.81968	TRUE	9.82075	TRUE	TRUE
A_73_109579	F3	9.43517	10.8561	10.4569	10.5423	10.4289	10.3866	TRUE	10.4537	TRUE	TRUE
A_73_110378	PMP2	3.74489	5.43704	3.90288	3.78377	3.74478	3.71619	TRUE	3.78691	TRUE	TRUE
A_73_110381	TNMD	6.16318	7.1924	5.50603	6.44532	5.33852	5.32833	TRUE	5.65455	TRUE	TRUE
A_73_111088	C5H12orf75	4.9485	6.399	5.554	5.66523	5.58725	5.61086	TRUE	5.60433	TRUE	TRUE
A_73_112034	ANGPTL7	3.66323	4.77675	3.65466	4.33085	3.45802	3.8943	TRUE	3.83446	TRUE	TRUE
A_73_112076	CCL26	6.28468	7.29664	6.75806	7.09935	6.338	6.39689	TRUE	6.64808	TRUE	TRUE
A_73_113925	CH25H	9.17832	10.5296	9.01148	9.82792	9.69175	9.82259	TRUE	9.58843	TRUE	TRUE
A_73_113928	CTPS2	13.0423	14.2543	13.554	13.6336	13.4603	13.5014	TRUE	13.5373	TRUE	TRUE
A_73_114228	LCN1	3.55753	4.70734	3.39016	3.46033	3.56351	3.43263	TRUE	3.46166	TRUE	TRUE
A_73_116127	CNN1	12.9258	14.222	12.8444	13.2047	12.983	12.878	TRUE	12.9775	TRUE	TRUE
A_73_116475	CPE	10.1129	11.1939	10.7042	10.7534	10.0625	10.6348	TRUE	10.5387	TRUE	TRUE
A_73_116723	SORBS2	7.84812	9.00533	8.3523	8.61545	8.56223	8.71239	TRUE	8.56059	TRUE	TRUE
A_73_116904	DKK3	10.3333	11.5762	10.765	11.1265	11.1206	10.9646	TRUE	10.9942	TRUE	TRUE
A_73_117598	KCNAB1	3.80553	4.86623	3.78773	3.94173	3.91302	3.81609	TRUE	3.86464	TRUE	TRUE
A_73_118193	CLDN11	5.16093	6.53611	5.85004	5.68605	4.98049	5.44175	TRUE	5.48958	TRUE	TRUE
A_73_118812	KRT18	5.99467	7.38823	5.76931	6.04169	5.83445	6.67797	TRUE	6.08086	TRUE	TRUE
A_73_120733	KLK10	6.9516	8.04151	7.21723	7.75176	7.34729	7.70375	TRUE	7.50501	TRUE	TRUE
A_73_P037686	LMO3	3.84229	4.87862	3.98211	4.08948	3.761	4.2925	TRUE	4.03127	TRUE	TRUE
A_73_P043356	RAMP3	6.56437	7.92448	6.34076	7.02618	6.69457	6.80806	TRUE	6.71739	TRUE	TRUE
A_73_P043896	DAPL1	3.48205	4.75444	3.59373	3.76568	3.69485	3.92826	TRUE	3.74563	TRUE	TRUE
A_73_P048871	GJA5	9.66351	10.6929	9.80231	10.2007	10.2325	10.2339	TRUE	10.1173	TRUE	TRUE
A_73_P049491	EFHD1	9.65334	10.7692	10.2165	10.5232	10.2785	10.3674	TRUE	10.3464	TRUE	TRUE
A_73_P078031	FLNA	11.7909	12.8593	12.4172	12.3947	12.3359	12.3044	TRUE	12.363	TRUE	TRUE
A_73_P082186	ACTB	10.6333	12.1158	10.6431	11.0917	10.8464	10.6807	TRUE	10.8155	TRUE	TRUE
A_73_P102486	SNCA	3.97923	4.99374	3.8693	4.58284	4.30886	4.11075	TRUE	4.21794	TRUE	TRUE
A_73_P111516	COL2A1	3.9255	4.94001	3.599	4.00488	3.66843	3.5638	TRUE	3.70903	TRUE	TRUE
A_73_P131396	MYH9	7.08986	8.21098	7.61669	7.72811	7.57571	7.74053	TRUE	7.66526	TRUE	TRUE
A_73_P140866	MC2R	3.8021	4.80616	4.25349	4.47111	4.06671	4.41848	TRUE	4.30244	TRUE	TRUE
A_73_P262171	PTHLH	4.43067	5.44541	4.65897	5.52448	4.71047	5.08453	TRUE	4.99461	TRUE	TRUE
A_73_P291026	TAGLN	9.3632	10.4255	9.51332	9.90462	9.67356	9.72266	TRUE	9.70354	TRUE	TRUE
A_73_P308916	ITGB4	11.0342	12.1742	11.779	11.7028	11.44	11.76	TRUE	11.6705	TRUE	TRUE

## Sheet: IMF168 IMFLD
Probe	GENE	LD	IMF	SC	INTER	KIDNEY	OMENTAL	averageSCINTERKIDOMEN	IMF168foldhigher_averagefat and higher than LD		The gene list produced for those genes who are both higher in IMF than LD (any amount) and 1.68 fold higher in IMF than the average value for the other 4 fat depots. These can be considered representative of genes important to IMF biology
A_73_100042	MEST	7.26809	7.78611	6.61579	7.24852	6.8685	7.06377	6.94915	TRUE		NB duplicate genes removed leaving 76 from 105
A_73_100952	KCNH2	5.3663	6.02086	4.86263	5.1364	4.97767	4.95724	4.98349	TRUE
A_73_101325	LGI2	3.26038	4.53945	3.4082	3.2839	3.35349	3.45456	3.37504	TRUE
A_73_102355	ACTA2	15.7465	16.7913	15.6871	15.9605	15.8807	15.783	15.8278	TRUE
A_73_103577	MYH11	13.1182	14.3339	13.0347	13.3051	13.1565	13.0604	13.1392	TRUE
A_73_103703	PEX5L	3.89442	4.29316	3.40551	3.67293	3.37477	3.59441	3.51191	TRUE
A_73_103734	BFSP1	4.5049	5.32975	4.27593	4.68715	4.37485	4.35995	4.42447	TRUE
A_73_103929	CMTM5	4.29037	5.12989	4.21793	4.37094	4.32649	4.50531	4.35517	TRUE
A_73_105199	MKX	5.25399	6.33657	4.97399	5.7517	4.96125	5.11263	5.19989	TRUE
A_73_105370	GMPPA	4.62186	5.52771	4.26562	4.29242	4.11927	4.20648	4.22095	TRUE
A_73_105482	CLDN1	7.76413	8.53643	7.25496	7.54761	7.72437	8.59157	7.77963	TRUE
A_73_105739	COL13A1	4.51717	5.50308	4.8292	4.73748	4.4069	4.52088	4.62362	TRUE
A_73_106763	STRA6	4.22143	5.33273	3.99418	4.37483	4.21335	5.26905	4.46285	TRUE
A_73_107060	SPDEF	7.63888	7.64199	6.76993	6.83488	6.8301	6.93463	6.84239	TRUE
A_73_107519	COL28A1	4.89716	6.27516	4.9311	5.41916	5.48526	5.04851	5.221	TRUE
A_73_107737	ACTRT2	7.98817	9.25497	7.78459	8.25674	8.04052	8.39636	8.11955	TRUE
A_73_108130	COL4A6	7.39939	8.37746	7.36907	7.65404	7.2517	7.9079	7.54568	TRUE
A_73_108252	TNC	8.03188	9.22031	7.83119	8.66506	8.08845	7.86551	8.11255	TRUE
A_73_108833	KRT8	7.38158	8.51929	7.01924	7.14065	6.86033	8.17138	7.2979	TRUE
A_73_108840	INHBA	8.0395	9.17653	7.72163	8.26912	7.94258	8.31932	8.06316	TRUE
A_73_108866	SLC6A6	6.7316	6.78366	5.6493	6.06646	5.91265	5.98129	5.90243	TRUE
A_73_109282	MPZ	8.36797	9.27216	7.29666	7.68045	7.54586	7.03068	7.38841	TRUE
A_73_109411	NDRG4	9.76251	10.8041	9.63178	9.92202	9.90953	9.81968	9.82075	TRUE
A_73_109863	KERA	8.59038	9.29381	8.9188	9.16043	7.21078	8.32409	8.40353	TRUE
A_73_110378	PMP2	3.74489	5.43704	3.90288	3.78377	3.74478	3.71619	3.78691	TRUE
A_73_110381	TNMD	6.16318	7.1924	5.50603	6.44532	5.33852	5.32833	5.65455	TRUE
A_73_110588	LRP4	5.65561	5.67715	4.73337	5.00641	4.48305	5.16938	4.84805	TRUE
A_73_111088	C5H12orf75	4.9485	6.399	5.554	5.66523	5.58725	5.61086	5.60433	TRUE
A_73_111100	CILP2	5.8161	6.78311	5.38985	6.60331	5.79584	5.94343	5.93311	TRUE
A_73_111903	PLP1	7.56438	8.04562	7.16405	7.27278	7.24429	7.27476	7.23897	TRUE
A_73_112034	ANGPTL7	3.66323	4.77675	3.65466	4.33085	3.45802	3.8943	3.83446	TRUE
A_73_112091	LMOD1	7.01584	7.05979	6.16769	6.36504	6.14282	6.3293	6.25121	TRUE
A_73_112201	KLF5	6.47791	6.86026	5.86661	6.44717	5.70224	6.20114	6.05429	TRUE
A_73_112549	THBS4	12.6806	13.0637	11.6527	12.8213	11.8691	11.648	11.9978	TRUE
A_73_112764	GFAP	4.92781	5.80002	4.61023	4.93955	5.00499	4.73738	4.82304	TRUE
A_73_112969	UCHL1	7.06291	7.79137	7.2484	6.80724	6.51296	6.83929	6.85197	TRUE
A_73_113164	DIO2	3.78875	4.26108	3.56196	3.56376	3.27728	3.45532	3.46458	TRUE
A_73_113925	CH25H	9.17832	10.5296	9.01148	9.82792	9.69175	9.82259	9.58843	TRUE
A_73_114228	LCN1	3.55753	4.70734	3.39016	3.46033	3.56351	3.43263	3.46166	TRUE
A_73_115466	PLLP	5.42765	6.12734	5.08144	5.36342	5.20453	5.45141	5.2752	TRUE
A_73_115488	ACTG2	11.0245	11.7127	10.1263	10.6574	10.3766	10.2039	10.341	TRUE
A_73_116127	CNN1	12.9258	14.222	12.8444	13.2047	12.983	12.878	12.9775	TRUE
A_73_116346	KIF5C	4.42546	4.65179	3.78595	4.0589	3.7692	3.91531	3.88234	TRUE
A_73_117227	FOXP2	5.37662	5.49014	4.61419	4.94422	4.20463	4.17397	4.48425	TRUE
A_73_117598	KCNAB1	3.80553	4.86623	3.78773	3.94173	3.91302	3.81609	3.86464	TRUE
A_73_118193	CLDN11	5.16093	6.53611	5.85004	5.68605	4.98049	5.44175	5.48958	TRUE
A_73_118812	KRT18	5.99467	7.38823	5.76931	6.04169	5.83445	6.67797	6.08086	TRUE
A_73_120042	WNT6	5.10569	5.91138	5.07126	5.1189	4.82889	5.30664	5.08142	TRUE
A_73_120177	METRN	7.98574	8.16552	7.00938	7.0835	7.02318	7.03425	7.03758	TRUE
A_73_120589	ITGA8	6.38776	7.33648	5.6113	6.25157	6.58565	6.13428	6.1457	TRUE
A_73_121159	COL4A3	4.30811	4.61202	3.81531	3.75703	3.56645	4.0871	3.80647	TRUE
A_73_P035676	FBXL22	8.1578	8.27806	7.24689	7.61377	7.37303	7.43828	7.41799	TRUE
A_73_P037531	DBX2	4.40861	4.95575	4.00187	4.48232	3.88714	4.0987	4.11751	TRUE
A_73_P037686	LMO3	3.84229	4.87862	3.98211	4.08948	3.761	4.2925	4.03127	TRUE
A_73_P037711	SOX2	3.31166	3.93564	3.30054	3.29606	3.00534	3.10887	3.1777	TRUE
A_73_P039026	MPP7	8.49619	8.50695	7.31796	7.86679	7.47915	7.55539	7.55482	TRUE
A_73_P040226	MLLT11	8.8107	9.15789	7.98407	8.28548	8.18484	8.11444	8.14221	TRUE
A_73_P043356	RAMP3	6.56437	7.92448	6.34076	7.02618	6.69457	6.80806	6.71739	TRUE
A_73_P043896	DAPL1	3.48205	4.75444	3.59373	3.76568	3.69485	3.92826	3.74563	TRUE
A_73_P046131	SORBS2	10.8481	12.1161	11.0636	11.2684	11.1476	11.2713	11.1877	TRUE
A_73_P046646	OTOR	5.04688	5.7521	4.36001	5.18239	4.7465	4.87445	4.79084	TRUE
A_73_P048986	EYA2	6.64288	7.08323	5.82385	7.00762	6.53074	5.96432	6.33163	TRUE
A_73_P050951	PLEKHB1	10.0814	10.1598	9.15	9.439	9.51393	9.42437	9.38182	TRUE
A_73_P063956	MBP	9.3596	9.83913	8.26126	8.59909	8.57569	8.36045	8.44912	TRUE
A_73_P070896	CIT	9.53697	10.1921	9.36553	9.25592	9.24957	9.82606	9.42427	TRUE
A_73_P073731	C1QL3	4.91098	5.76724	4.64252	4.87022	4.47962	4.85435	4.71168	TRUE
A_73_P075036	TMPRSS5	3.41131	4.21524	3.19789	3.48056	3.58313	3.10162	3.3408	TRUE
A_73_P075251	ABCC8	5.93686	6.00488	4.83783	5.22212	5.08605	5.32501	5.11775	TRUE
A_73_P082186	ACTB	10.6333	12.1158	10.6431	11.0917	10.8464	10.6807	10.8155	TRUE
A_73_P102486	SNCA	3.97923	4.99374	3.8693	4.58284	4.30886	4.11075	4.21794	TRUE
A_73_P111516	COL2A1	3.9255	4.94001	3.599	4.00488	3.66843	3.5638	3.70903	TRUE
A_73_P265776	UGT8	3.6446	4.41357	3.3265	3.46226	3.52679	3.1679	3.37086	TRUE
A_73_P268106	HSPA1A	11.8217	11.8451	10.6558	11.1304	10.7609	11.0233	10.8926	TRUE
A_73_P304216	COPG2	6.85054	7.64237	6.46164	6.81543	6.31728	6.79598	6.59758	TRUE
A_73_P338001	TNFRSF11B	3.76669	4.43703	3.40512	3.895	3.28404	3.55777	3.53548	TRUE
A_73_P512018	SHOX2	8.87028	9.86995	9.70618	9.5434	8.56407	8.46836	9.0705	TRUE

## Sheet: IMF2SC
Probe	GENE	LD	IMF	SC	INTER	KIDNEY	OMENTAL	IMF2foldhigherSC IMFhigherthanLD		The gene list produced for those genes who are 2 fold higher in IMF than SC and also higher by any amount than LD. These genes can also be considered important to IMF biology with particular reference to the SC rump comparison. This list was imported into Permut Matrix for hierarchical clustering
A_73_100042	MEST	7.26809	7.78611	6.61579	7.24852	6.8685	7.06377	TRUE		NB duplicate genes removed leaving 74 from 93
A_73_100952	KCNH2	5.3663	6.02086	4.86263	5.1364	4.97767	4.95724	TRUE
A_73_101325	LGI2	3.26038	4.53945	3.4082	3.2839	3.35349	3.45456	TRUE
A_73_102355	ACTA2	15.7465	16.7913	15.6871	15.9605	15.8807	15.783	TRUE
A_73_103577	MYH11	13.1182	14.3339	13.0347	13.3051	13.1565	13.0604	TRUE
A_73_103734	BFSP1	4.5049	5.32975	4.27593	4.68715	4.37485	4.35995	TRUE
A_73_104693	MOXD1	4.16228	5.09313	4.06327	4.44148	4.47104	4.87105	TRUE
A_73_105199	MKX	5.25399	6.33657	4.97399	5.7517	4.96125	5.11263	TRUE
A_73_105370	GMPPA	4.62186	5.52771	4.26562	4.29242	4.11927	4.20648	TRUE
A_73_105482	CLDN1	7.76413	8.53643	7.25496	7.54761	7.72437	8.59157	TRUE
A_73_106763	STRA6	4.22143	5.33273	3.99418	4.37483	4.21335	5.26905	TRUE
A_73_107519	COL28A1	4.89716	6.27516	4.9311	5.41916	5.48526	5.04851	TRUE
A_73_107737	ACTRT2	7.98817	9.25497	7.78459	8.25674	8.04052	8.39636	TRUE
A_73_108126	NCAM1	7.68848	7.90058	6.89259	7.77416	7.27989	7.46163	TRUE
A_73_108130	COL4A6	7.39939	8.37746	7.36907	7.65404	7.2517	7.9079	TRUE
A_73_108252	TNC	8.03188	9.22031	7.83119	8.66506	8.08845	7.86551	TRUE
A_73_108833	KRT8	7.38158	8.51929	7.01924	7.14065	6.86033	8.17138	TRUE
A_73_108840	INHBA	8.0395	9.17653	7.72163	8.26912	7.94258	8.31932	TRUE
A_73_108866	SLC6A6	6.7316	6.78366	5.6493	6.06646	5.91265	5.98129	TRUE
A_73_109282	MPZ	8.36797	9.27216	7.29666	7.68045	7.54586	7.03068	TRUE
A_73_109411	NDRG4	9.76251	10.8041	9.63178	9.92202	9.90953	9.81968	TRUE
A_73_110378	PMP2	3.74489	5.43704	3.90288	3.78377	3.74478	3.71619	TRUE
A_73_110381	TNMD	6.16318	7.1924	5.50603	6.44532	5.33852	5.32833	TRUE
A_73_111030	CALM	6.57462	7.37505	6.25725	7.27678	7.25743	6.28102	TRUE
A_73_111100	CILP2	5.8161	6.78311	5.38985	6.60331	5.79584	5.94343	TRUE
A_73_112034	ANGPTL7	3.66323	4.77675	3.65466	4.33085	3.45802	3.8943	TRUE
A_73_112549	THBS4	12.6806	13.0637	11.6527	12.8213	11.8691	11.648	TRUE
A_73_112764	GFAP	4.92781	5.80002	4.61023	4.93955	5.00499	4.73738	TRUE
A_73_113925	CH25H	9.17832	10.5296	9.01148	9.82792	9.69175	9.82259	TRUE
A_73_114228	LCN1	3.55753	4.70734	3.39016	3.46033	3.56351	3.43263	TRUE
A_73_114416	GRB14	5.13497	5.72542	4.60724	5.03693	5.3265	5.4616	TRUE
A_73_114629	CPXM2	12.812	12.8685	11.607	12.4865	11.9	12.6639	TRUE
A_73_115466	PLLP	5.42765	6.12734	5.08144	5.36342	5.20453	5.45141	TRUE
A_73_115488	ACTG2	11.0245	11.7127	10.1263	10.6574	10.3766	10.2039	TRUE
A_73_116127	CNN1	12.9258	14.222	12.8444	13.2047	12.983	12.878	TRUE
A_73_117598	KCNAB1	3.80553	4.86623	3.78773	3.94173	3.91302	3.81609	TRUE
A_73_118812	KRT18	5.99467	7.38823	5.76931	6.04169	5.83445	6.67797	TRUE
A_73_120177	METRN	7.98574	8.16552	7.00938	7.0835	7.02318	7.03425	TRUE
A_73_120538	GJA5	4.51489	5.46361	4.44803	4.96699	4.89199	5.0493	TRUE
A_73_120589	ITGA8	6.38776	7.33648	5.6113	6.25157	6.58565	6.13428	TRUE
A_73_120764	NTRK3	7.83637	8.65356	7.64349	8.22804	7.98439	8.49326	TRUE
A_73_P033761	CYP4B1	7.53825	8.11538	7.04632	8.29536	7.35967	7.88644	TRUE
A_73_P035676	FBXL22	8.1578	8.27806	7.24689	7.61377	7.37303	7.43828	TRUE
A_73_P039026	MPP7	8.49619	8.50695	7.31796	7.86679	7.47915	7.55539	TRUE
A_73_P040226	MLLT11	8.8107	9.15789	7.98407	8.28548	8.18484	8.11444	TRUE
A_73_P043356	RAMP3	6.56437	7.92448	6.34076	7.02618	6.69457	6.80806	TRUE
A_73_P043896	DAPL1	3.48205	4.75444	3.59373	3.76568	3.69485	3.92826	TRUE
A_73_P046131	SORBS2	10.8481	12.1161	11.0636	11.2684	11.1476	11.2713	TRUE
A_73_P046646	OTOR	5.04688	5.7521	4.36001	5.18239	4.7465	4.87445	TRUE
A_73_P048986	EYA2	6.64288	7.08323	5.82385	7.00762	6.53074	5.96432	TRUE
A_73_P050061	NPY1R	5.64984	6.34247	5.2344	5.74438	5.67668	5.72009	TRUE
A_73_P050951	PLEKHB1	10.0814	10.1598	9.15	9.439	9.51393	9.42437	TRUE
A_73_P063956	MBP	9.3596	9.83913	8.26126	8.59909	8.57569	8.36045	TRUE
A_73_P073731	C1QL3	4.91098	5.76724	4.64252	4.87022	4.47962	4.85435	TRUE
A_73_P075036	TMPRSS5	3.41131	4.21524	3.19789	3.48056	3.58313	3.10162	TRUE
A_73_P075251	ABCC8	5.93686	6.00488	4.83783	5.22212	5.08605	5.32501	TRUE
A_73_P081321	KLHL32	5.89043	6.57321	5.44079	5.88673	5.89664	6.35833	TRUE
A_73_P082186	ACTB	10.6333	12.1158	10.6431	11.0917	10.8464	10.6807	TRUE
A_73_P090191	NR4A1	14.3304	14.3383	13.1578	14.2218	14.0916	14.5021	TRUE
A_73_P092016	HSPA6	5.58803	6.08734	4.84789	5.56307	5.3914	5.64297	TRUE
A_73_P102486	SNCA	3.97923	4.99374	3.8693	4.58284	4.30886	4.11075	TRUE
A_73_P111516	COL2A1	3.9255	4.94001	3.599	4.00488	3.66843	3.5638	TRUE
A_73_P148856	SHISA3	8.59742	9.27261	8.15965	8.59968	8.85527	8.88406	TRUE
A_73_P179912	SLC35F1	7.21481	7.5573	6.55278	7.01808	7.11774	6.785	TRUE
A_73_P265776	UGT8	3.6446	4.41357	3.3265	3.46226	3.52679	3.1679	TRUE
A_73_P268106	HSPA1A	11.8217	11.8451	10.6558	11.1304	10.7609	11.0233	TRUE
A_73_P282791	LY6G6E	3.77633	4.55374	3.49256	4.13502	3.85028	3.79414	TRUE
A_73_P304216	COPG2	6.85054	7.64237	6.46164	6.81543	6.31728	6.79598	TRUE
A_73_P331481	KRT80	4.99866	5.77534	4.71408	5.64035	4.96452	5.11536	TRUE
A_73_P338001	TNFRSF11B	3.76669	4.43703	3.40512	3.895	3.28404	3.55777	TRUE
A_73_P468173	PLP1	4.46092	5.0381	3.93956	4.20523	3.91062	4.22476	TRUE
A_73_P485828	EBAG9	5.74482	6.70516	5.67395	6.46682	5.63965	6.38427	TRUE
A_73_P494813	NR4A3	5.57061	6.18907	5.10711	6.03649	5.85155	6.08247	TRUE

## Sheet: IMF04SC
Probe	GENE	LD	IMF	SC	INTER	KIDNEY	OMENTAL	IMF2foldlowerSC IMF lower than LD	DE	A	PIF		The gene list produced for those genes who are at least 0.4 lower in IMF than SC and also lower by any amount than LD. These genes can also be considered important to IMF biology with particular reference to the SC rump comparison but from the perspective of low, rather than high expression
A_73_101924	ANGPTL4	14.4996	14.4138	15.0356	14.7757	14.6717	14.8927	TRUE	-0.6218	14.7247	-9.15582		NB 41 remain after duplicates removed
A_73_110179	IGFBP5	14.654	14.621	15.2088	14.7941	14.4435	14.7187	TRUE	-0.587867	14.9149	-8.76797
A_73_104882	HOXA10	6.99427	6.93707	8.0302	6.28979	7.34497	5.61398	TRUE	-1.09313	7.48363	-8.18061
A_73_117770	KLK9	8.93627	8.44468	9.33193	8.39054	8.15763	8.18154	TRUE	-0.88725	8.8883	-7.88615
A_73_P052356	BRE	15.2771	15.0796	15.5608	14.9223	15.0007	15.021	TRUE	-0.4812	15.3202	-7.37206
A_73_111432	PRSS23	14.0549	14.0383	14.5391	14.1731	13.7503	14.1845	TRUE	-0.500767	14.2887	-7.15531
A_73_P047791	C2CD4B	11.5805	11.4111	12.0045	11.4392	11.4029	12.645	TRUE	-0.5934	11.7078	-6.94739
A_73_106948	GPX4	14.4215	14.2914	14.7623	14.5263	14.6263	14.4966	TRUE	-0.4709	14.5269	-6.84069
A_73_112381	ZCCHC12	14.9783	14.5729	15.0296	14.2646	14.3099	14.4359	TRUE	-0.4567	14.8012	-6.75972
A_73_P048226	FAM71A	4.36242	4.18616	5.39044	4.65928	5.12423	5.99761	TRUE	-1.20428	4.7883	-5.76645
A_73_P037081	RPIA	11.9407	11.8752	12.3363	12.3457	12.1429	12.1672	TRUE	-0.461133	12.1058	-5.58237
A_73_119603	TLCD2	8.56326	8.54801	9.12121	8.96379	8.90802	8.99	TRUE	-0.5732	8.83461	-5.064
A_73_117258	EEPD1	11.8145	11.7805	12.1844	11.8996	11.814	11.8569	TRUE	-0.403867	11.9824	-4.83931
A_73_117489	COMTD1	10.8468	10.6898	11.1237	10.7849	10.7655	10.7215	TRUE	-0.433867	10.9068	-4.73208
A_73_P148316	KPNB1	11.0703	10.4891	10.9032	10.9595	10.9728	10.8983	TRUE	-0.4141	10.6961	-4.42926
A_73_P048826	CLIC3	7.05673	6.91639	7.46335	7.08264	6.83359	7.02669	TRUE	-0.546967	7.18987	-3.93262
A_73_P050051	XPO4	8.66444	8.53798	8.96255	8.78912	8.69861	8.75753	TRUE	-0.424567	8.75027	-3.71507
A_73_110616	RABIF	7.96927	7.82902	8.28603	8.00828	7.96717	7.86353	TRUE	-0.457007	8.05753	-3.68234
A_73_P440301	STXBP2	7.39076	7.3451	7.82131	7.74341	7.79985	7.70695	TRUE	-0.476213	7.58321	-3.61122
A_73_P066906	GPT2	5.5392	5.32937	5.96314	5.58247	5.20986	5.30859	TRUE	-0.633773	5.64625	-3.57844
A_73_105982	ADAMTS16	6.30806	6.22032	6.76731	6.57295	6.17885	6.39193	TRUE	-0.546987	6.49382	-3.55203
A_73_P376128	IGLL1	5.04489	5.02765	5.68726	5.76097	5.77075	6.63441	TRUE	-0.65961	5.35746	-3.53383
A_73_104478	PLEK	7.77393	7.46865	7.90731	7.97134	8.2521	8.09044	TRUE	-0.43866	7.68798	-3.37241
A_73_P105301	AKR7A2	6.52771	6.50496	6.9326	6.82057	6.75566	6.85315	TRUE	-0.42764	6.71878	-2.87322
A_73_P094306	KIAA1715	3.11549	3.00747	3.83067	3.66336	3.36506	3.61347	TRUE	-0.8232	3.41907	-2.81458
A_73_102741	CHRNA3	4.37757	4.1804	4.78304	4.52382	4.14263	4.76593	TRUE	-0.60264	4.48172	-2.70087
A_73_114745	PRND	5.49731	5.47861	5.9259	5.76984	5.34575	6.02221	TRUE	-0.447287	5.70226	-2.55054
A_73_P048406	LHX1	4.80933	4.46154	4.93172	4.32578	4.70263	4.32254	TRUE	-0.470187	4.69663	-2.20829
A_73_P384801	ZNF689	4.85696	4.63168	5.07487	4.78532	4.58469	4.7574	TRUE	-0.443183	4.85328	-2.15089
A_73_P154567	S100A4	2.90888	2.83503	3.49586	3.00452	2.9969	2.94957	TRUE	-0.66083	3.16545	-2.09182
A_73_105462	NELL2	2.89926	2.82841	3.47651	3.10609	3.15167	3.09613	TRUE	-0.648103	3.15246	-2.04312
A_73_113331	CD180	3.58657	3.48875	4.03134	3.9584	4.32917	4.01383	TRUE	-0.542593	3.76005	-2.04018
A_73_106269	SLC12A6	3.03963	3.0021	3.49594	3.35782	3.07699	3.3514	TRUE	-0.49384	3.24902	-1.60449
A_73_P128981	DBIL5	2.67248	2.63303	3.08469	2.68733	2.67189	2.86188	TRUE	-0.45166	2.85886	-1.29123
A_73_P158247	USH2A	2.71572	2.52886	2.96186	2.5294	2.48161	2.42291	TRUE	-0.433	2.74536	-1.18874
A_73_P058031	TCEB2	2.39399	2.06668	2.55122	2.26326	2.18567	2.39229	TRUE	-0.48454	2.30895	-1.11878
A_73_P262291	RAD21L1	2.26667	2.20323	2.65327	2.4612	2.29983	2.42053	TRUE	-0.450033	2.42825	-1.09279
A_73_P512848	SNORA70	2.36352	2.35342	2.76384	2.54108	2.30381	2.61847	TRUE	-0.410413	2.55863	-1.0501
A_73_110003	OMG	2.39916	2.17561	2.60453	2.42941	2.36867	2.4917	TRUE	-0.42892	2.39007	-1.02515
A_73_P055401	BDA20	2.53938	2.34656	2.74808	2.53953	2.54044	2.39631	TRUE	-0.401523	2.54732	-1.02281
A_73_106438	BSP1	2.15541	2.10005	2.52082	2.16047	1.98532	2.24983	TRUE	-0.42077	2.31044	-0.972163
