# Supplementary material for: Gene expression identifies metabolic and functional differences between intramuscular and subcutaneous adipocytes in cattle
Source: BMC Genomics. 2020 Jan 28;21:77. doi: 10.1186/s12864-020-6505-4 (PMC6986065; doi:10.1186/s12864-020-6505-4)
Supplement: Supplementary file 2 — Additional file 2. A CSV file containing the log 2 normalised mean expression for all 96 individual tissue samples (3 genotypes, 2 diets for intact LD muscle only, 6 tissues and 4 individual replicates per treatment cell) used in this analysis. (CSV 25668 kb) [file 12864_2020_6505_MOESM2_ESM.csv]

Probe	Gene	LDM_ANG_SUPP_1	LDM_ANG_SUPP_2	LDM_ANG_SUPP_3	LDM_ANG_SUPP_4	LDM_ANG_PAST_1	LDM_ANG_PAST_2	LDM_ANG_PAST_3	LDM_ANG_PAST_4	INT_ANG_PAST_1	INT_WAG_PAST_2	INT_HER_PAST_3	INT_HER_PAST_4	KID_ANG_PAST_1	KID_HER_PAST_2	INT_ANG_PAST_3	INT_ANG_PAST_4	INT_WAG_PAST_1	INT_WAG_PAST_2	INT_WAG_PAST_3	INT_ANG_PAST_4	LDM_WAG_SUPP_1	LDM_WAG_SUPP_2	LDM_WAG_SUPP_3	LDM_WAG_SUPP_4	OME_WAG_PAST_1	OME_WAG_PAST_2	OME_HER_PAST_3	OME_HER_PAST_4	IMF_ANG_PAST_1	IMF_WAG_PAST_2	IMF_WAG_PAST_3	IMF_WAG_PAST_4	IMF_HER_PAST_1	IMF_HER_PAST_2	IMF_HER_PAST_3	IMF_ANG_PAST_4	INT_HER_PAST_1	INT_HER_PAST_2	OME_ANG_PAST_3	OME_ANG_PAST_4	OME_WAG_PAST_1	OME_HER_PAST_2	OME_ANG_PAST_3	OME_WAG_PAST_4	LDM_HER_SUPP_1	LDM_HER_SUPP_2	LDM_HER_SUPP_3	LDM_HER_SUPP_4
A_73_100002	SORT1	12.3045	11.7649	12.5311	11.8899	12.1193	12.9047	12.5779	12.874	11.0206	11.5294	12.0782	11.4944	12.4949	11.6935	11.1542	12.148	11.2656	11.341	11.7427	12.0084	11.1039	11.3671	11.318	11.151	11.2998	11.3304	11.0084	11.6795	11.5172	12.0546	12.1046	12.168	12.4919	11.8727	12.4409	11.9972	11.5962	11.0192	11.192	10.8788	10.9103	11.4242	11.7501	11.2892	11.5767	11.5899	11.5677	11.6939
A_73_100009	PTPRG	9.49085	9.32643	9.68825	9.63118	9.33316	9.48482	9.72195	9.20945	10.1402	10.7566	10.8408	10.5377	10.9307	10.2633	10.9787	10.1991	10.2216	10.5333	10.1434	10.4564	6.50779	6.52356	7.33985	7.26679	10.6353	12.0185	11.3098	10.8895	10.062	10.7453	9.91737	10.0314	10.0196	9.97298	9.98939	9.96362	10.5793	10.5098	10.5113	10.6416	10.3658	10.3761	10.6013	9.99081	6.32193	6.96	5.90689	7.20945
A_73_100012	MPLKIP	9.05393	8.83289	9.74062	8.8933	9.18735	9.05528	8.98014	8.96867	9.17742	9.08746	9.41257	9.31515	9.0728	8.98726	8.61655	9.00562	9.28309	8.89785	8.94105	9.04439	8.46352	8.55459	8.3443	8.14211	8.8392	9.06609	8.46148	8.54882	8.85175	8.91439	9.25148	8.96	8.67243	8.52356	8.76155	8.68475	8.92481	8.99435	8.85487	8.91588	8.59432	8.61655	8.9263	8.59619	8.3966	8.05528	8.28077	8.40939
A_73_100019	DHX58	5.40939	6.06609	6.02237	5.96578	5.47573	5.98868	5.49185	5.35755	7.57365	6.97154	7.40939	7.59991	8.70217	7.16993	8.42206	7.13955	7.8392	7.09803	7.99435	7.33985	5.04439	5	5.16993	5.20945	7.35755	7.56986	6.86419	6.93664	7.30378	6.80735	6.45121	7.37069	7.33985	7.18488	7.20457	6.87036	8.38586	7.93369	8.33762	8.7211	7.31741	8.18982	6.90087	7.6865	4.85798	5.12928	5.35755	6.53916
A_73_100021	CAMK2D	12.9254	12.6702	12.6804	12.7528	12.6168	12.4689	12.318	12.2249	10.5073	10.821	10.815	10.7781	10.8595	10.6795	11.1286	10.6768	10.7091	11.2282	10.6856	10.7863	12.1558	12.1652	12.166	12.1765	10.5536	10.6755	10.5622	10.9876	11.3202	11.3465	12.3611	11.9278	11.3396	11.7756	11.7616	11.7603	11.4181	11.31	10.905	11.0768	11.0987	10.7402	10.3264	10.8572	12.0931	12.0442	11.9239	12.3473
A_73_100023	DTNB	7.97728	7.88874	8.13955	8.31288	8.19229	7.90989	8.17742	8.03342	9.23122	9.44191	9.3208	9.11894	9.20945	8.71253	8.85175	9.13699	9.02237	9.07012	9.01681	9.07815	7.2854	7.33092	7.44708	6.99435	8.92333	9.57932	8.53138	8.82018	8.96578	9.18611	8.59991	8.68825	9.10852	8.61839	9.00282	8.30834	9.06878	8.77972	9.68562	9.53722	9.29002	8.91289	9.15987	9.03892	6.8392	7.26209	7.64746	7.74483
A_73_100026	PRAF2	10.0251	10.1189	10.23	10.098	10.3815	10.3756	10.4909	10.375	11.5245	11.5793	11.5459	11.8382	11.8484	11.5927	12.1486	11.3576	11.4473	11.8325	12.0548	12.0002	9.73978	9.66089	9.67419	9.72537	11.4194	11.8019	11.381	11.4911	11.92	11.9425	11.3015	11.8061	12.0763	11.7172	11.8813	11.4732	12.0514	12.2935	11.9309	11.5345	11.6555	12.0039	11.3298	11.0967	9.3443	9.47978	9.47573	9.79766
A_73_100029	GART	6.32193	6.16993	6.70044	6.3837	6.10852	6.11894	6.46761	6.49185	6.91289	6.98868	7.33539	6.90087	7.633	7.36194	7.08215	7.37069	6.91289	6.33092	6.83289	7.19967	5.72792	5.6865	5.55459	5.39232	6.29462	6.6865	5.79442	6.45943	6.37504	6.52356	7.06609	6.22882	6.70044	6.02237	5.75489	6.84549	6.40939	7.15987	7.09803	7.97728	7.11374	6.20945	6.97728	7.07146	5.39232	5.24793	5	5.39232
A_73_100030	STAU2	11.5003	11.5684	11.2677	11.6373	11.5847	11.5845	11.5925	11.7228	9.20579	9.14848	9.8933	9.18735	8.59991	9.40301	8.03892	9.28309	8.91886	9.66888	9.25739	9.07948	10.8963	10.838	11.0911	10.9185	9.11244	8.64566	9.60733	9.29462	10.0539	9.67596	11.5362	10.8849	9.91364	10.1731	10.3449	10.9099	9.28771	8.62936	9.07548	8.93369	8.633	8.75322	9.4818	8.71081	11.1674	10.838	11.0077	11.0251
A_73_100034	POLE4	10.0334	9.70304	10.1408	9.75238	10.021	9.91737	9.91364	9.9542	13.3036	13.4467	13.553	13.2851	13.2943	13.2377	13.1449	13.2196	12.9944	12.5519	13.4527	13.1011	8.80413	9.05664	9.03617	8.92926	13.1343	13.2821	12.6588	12.6551	12.6537	12.5729	11.5048	11.8944	12.1755	11.656	11.6346	11.4427	12.9402	13.1321	13.0792	12.9339	12.8861	12.6684	12.9771	12.5051	8.6987	9.42626	9.14083	9.49685
A_73_100035	ANKRD9	13.121	12.9524	12.3233	12.6268	12.7448	12.6694	12.5401	12.3639	11.9447	11.8648	11.858	11.6845	12.3501	12.1298	11.7372	12.1376	12.2948	11.7039	11.7729	12.0231	12.5173	12.0706	12.0541	12.1021	11.8521	11.9056	11.5519	11.8084	11.7269	11.4126	12.1539	11.6922	11.8182	11.5567	12.0248	12.1774	11.92	12.0062	11.6627	11.6762	11.7814	11.7326	11.92	11.7074	11.9651	11.896	11.9469	12.2269
A_73_100036	C16H1orf116	4.32193	4.04439	4.16993	4.24793	4.45943	4.90689	4.78136	5	5.14975	5.04439	5	5.42626	5.26679	4.83289	4.90689	4.78136	4.52356	4.35755	4.55459	4.20945	4.64386	4	4.2854	4.85798	4.78136	4.45943	4.04439	4.85798	4.80735	4.42626	6.2854	5.30378	5.10852	4.9542	4.58496	5.20945	4.61471	4.70044	4.64386	7.75489	4.52356	4.75489	4.2854	4.64386	4.45943	4.24793	4.08746	4.52356
A_73_100037	VIM	13.0423	13.4012	13.1074	13.0951	13.4096	13.7239	13.6426	13.5708	17.2345	17.4615	17.3238	17.1013	16.9099	17.1918	16.8784	17.2812	17.4428	16.9063	17.4673	17.1541	12.5212	12.5755	12.5493	12.8495	16.8242	17.0343	16.5595	16.6243	16.6248	16.7947	16.0958	16.2063	16.6917	15.7067	16.4176	15.735	17.2319	17.2133	16.837	16.8297	17.0115	16.6626	16.9186	16.6944	12.8905	13.0992	12.4035	12.8313
A_73_100038	IMPDH2	8.30834	8.54496	8.87958	8.44708	8.29002	8.62571	8.94251	8.33762	8.14211	8.44294	8.44708	8.33985	8.59246	8.74147	8.45943	8.58308	7.9542	8.13955	8.0607	8.38586	6.91886	6.96578	7.13443	6.96578	7.89482	8.09276	7.74147	8.09803	8.2854	8.53722	8.3837	8.42206	8.41785	8.09011	8.58496	8.76487	8.5411	8.51175	7.82018	8.66711	7.89482	8.14466	7.91886	8.1472	7.06609	6.84549	6.63662	7.58871
A_73_100039	CCHCR1	8.92926	9.00703	8.87958	8.78463	8.31741	8.4818	8.41574	8.37504	9.09011	8.5411	9.41257	8.96	9.74483	9.16365	9.35535	9.14975	9.13443	9.13443	9.48079	9.45533	8.56605	7.83289	7.71081	8.24793	9.30834	9.63209	9.19967	9.5265	9.37287	9.0954	9.43254	9.25974	9.24317	8.73132	9.40088	9.21189	8.96434	9.09935	9.62845	10.2058	9.22641	9.00562	8.85331	9.17493	8.21432	7.98584	8.20212	8.21917
A_73_100040	TSNAXIP1	3.32193	3.80735	4	4.08746	3.58496	3.52356	3.58496	3.75489	3.80735	3.90689	4	4.08746	3.85798	3.58496	3.16993	4.32193	4.2854	4.45943	4	4.08746	3.32193	3	3.16993	3.58496	3.52356	3.64386	3.16993	4.52356	3.70044	2.80735	5.2854	4	4.24793	2.90689	3.58496	3.80735	4.16993	4.08746	4.9542	6.40939	4.20945	3.64386	3.70044	4.75489	3.45943	3.70044	3.52356	3.9542
A_73_100041	C4H7orf25	10.1843	10.0941	10.5304	9.94691	10.3848	10.3309	10.3977	10.4305	10.3576	10.4757	10.8364	10.6384	10.3772	10.268	9.93148	10.3247	10.1059	9.80413	10.0914	10.3264	9.51767	9.34651	9.57837	9.10329	9.96506	9.8392	9.50482	9.79685	10.0224	9.98726	10.2155	10.1144	9.88341	9.66977	9.52062	9.99435	10.0841	10.1787	10.1447	10.2009	9.70736	9.71339	10.2603	9.82018	9.35315	9.26913	9.30492	9.69087
A_73_100042	MEST	8.37069	8.41785	7.59246	8.85019	7.11894	7.02237	7.37938	6.91289	6.84549	6.52356	6.82655	7.45121	7.49985	6.36632	8.06609	8.45533	6.72792	10.0389	7.86419	8.58496	7.44294	7.58871	6.96578	8.22159	6.60733	7.59246	6.59246	6.54689	10.0021	9.64566	8.40301	9.76238	9.1267	10.1504	8.74651	8.6865	7.55459	7.10852	7.86419	7.7879	7.73809	7.18488	6.47573	6.55459	7.2854	8.50978	7.45121	8.68299
A_73_100044	ADAP2	3.32193	3.75489	4.04439	3.90689	4.2854	3.75489	3.70044	4.93074	5.61471	5.40939	5.02237	5.74147	6.50779	5.10852	5.83289	5.04439	5.80735	4.70044	5.32193	5.56986	3.64386	4.9542	3.70044	3.90689	5.40939	5.50779	4.70044	5.10852	4.64386	4.85798	4.78136	4.93074	4.88264	5	4.58496	6.35755	5.61471	5.04439	5.79442	6.20945	5.24793	5.93074	5.12928	5.42626	2.58496	2.80735	3	3.85798
A_73_100047	FGF2	3.32193	4.70044	4.80735	4	4.72792	5.52356	5.49185	4.67243	8.02237	9.224	9.39874	8.79928	9.49785	9.94398	9.32867	9.08215	7.89482	9.2131	8.17742	10.06	3.75489	3.80735	3.32193	3.52356	9.32643	8.71425	9.54496	9.67243	8.21189	9.14211	7.15987	8.31741	8.89026	7.97728	8.25739	8.14466	9.05393	9.72195	8.44708	9.73725	9.16742	9.25503	9.35094	8.27612	0	3.45943	3.39232	3.45943
A_73_100049	TBL1X	6.11894	6.14975	6.16993	5.65821	6.02237	5.78136	5.80735	5.87036	5.78136	6	6.03342	6.02237	6.04439	6.03342	6.33985	5.88264	5.61471	5.83289	6.17991	6.08746	5.75489	5.84549	5.94251	5.78136	5.49185	5.97728	5.2854	5.37504	5.45943	5.32193	6.2854	5.76818	5.20945	5.12928	5.67243	5.80735	6.02237	6.41785	6.09803	5.97728	5.97728	5.75489	5.90689	5.71425	5.64386	5.6865	5.37504	5.24793
A_73_100053	ADAMTS17	11.1248	10.6917	10.2691	10.6537	10.9454	10.8719	10.8603	10.7624	10.6751	10.3421	10.4057	10.5859	11.0821	10.9185	10.5108	10.6078	10.7177	9.93221	10.0861	10.5038	10.6457	10.0028	9.80977	10.1599	10.6804	10.4105	10.3729	10.69	10.5255	9.98513	10.5372	10.224	11.0512	10.5182	10.8661	10.9933	10.7279	10.6027	10.2726	10.3907	10.446	10.5392	10.5798	10.5498	11.0255	10.9773	10.8017	10.9915
A_73_100054	C6H4orf22	0	5.80735	4.45943	3.75489	3	3.70044	3	3.32193	3.16993	3.32193	3.45943	3	3.16993	3.32193	3.90689	2.80735	3	2.58496	3.24793	5.61471	3.16993	3.52356	2.90689	3.16993	2.32193	0	2.58496	3.08746	2	3.90689	5	3.32193	3.9542	2.58496	2.45943	2.32193	4.45943	4.08746	3.39232	7.80413	3.45943	3.32193	3.16993	3.58496	2.80735	3.16993	3.32193	3.16993
A_73_100055	KIF3C	10.1861	9.80413	9.89633	10	9.82337	9.84627	9.61195	9.72195	9.96578	10.4367	10.1472	10.1098	9.82496	9.98726	9.46761	10.1241	10.0286	9.83842	10.0485	9.96651	9.80494	9.37938	9.68825	9.66356	10.0627	10.6636	9.91737	10.1312	10.1849	10.2871	10.0573	10.0084	10.1911	9.95928	9.96651	9.87498	10.0694	9.98014	10.0028	9.85331	9.84784	9.74819	10.3912	9.72024	9.0954	8.90388	8.90388	9.77808
A_73_100056	NUDT21	9.52258	9.00843	9.40727	9.04576	9.37829	8.99859	9.25385	9.35755	9.5157	9.58308	9.70822	9.75154	10.526	9.60548	10.0967	9.50978	9.38802	9.50779	10.0987	9.62753	8.56415	8.84862	8.61839	8.0607	9.6248	10.0238	9.10066	9.07682	9.02237	9.20945	9.76404	9.42941	8.83605	8.97871	8.8933	9.08215	9.66711	9.89102	9.51767	9.41891	9.25385	9.48382	9.39339	9.49685	8.39874	7.97154	8.38154	8.46352
A_73_100057	SLAMF7	9.67948	9.8986	9.80816	9.98513	9.74651	9.91439	9.98442	9.82575	10.4605	10.3343	10.3548	10.3891	11.6457	10.7402	10.9812	10.7185	10.5641	9.91289	10.4732	10.7185	9.0348	8.67066	8.78136	8.92481	10.5906	10.7503	10.4189	10.7296	10.1662	10.0244	10.2503	10.098	10.5613	9.98726	10.7895	10.3253	11.0641	10.9672	10.8337	11.0154	10.643	11.032	10.7125	10.944	8.52552	8.70217	8.59059	8.79279
A_73_100059	RPP25	5.70044	5.44294	5.24793	5.97728	5.91886	5.96578	6.18982	6.18982	7.18982	6.70044	6.97728	7.42206	7.90689	6.98868	8.27612	7.37504	6.74147	5.85798	6.91886	6.79442	5.16993	4.78136	5.12928	5.12928	7.26679	7.44708	6.14975	6.91886	7.17991	6.15987	6.40939	6.6865	6.31288	6.01123	6.24793	7.10852	6.9542	7.06609	8.50779	7.08746	7.62205	7.32193	6.50779	7.86728	5	4.83289	4.93074	5.44294
A_73_100062	WWOX	9.3208	9.27146	9.16113	9.3837	9.23482	9.09408	9.0348	9.26444	11.1649	10.9204	11.1923	11.0105	13.105	10.7727	11.4737	10.8404	10.9274	10.5372	11.3832	11.2677	8.26679	7.94837	8.23362	8.36194	10.5314	10.9218	10.6952	10.7883	10.5137	10.1523	9.76818	10.1592	10.2586	10.0788	9.91737	9.85798	11.2378	11.2043	11.3134	10.9348	10.7649	11.3078	10.5172	11.0379	8.26444	8.2384	8.12412	8.3837
A_73_100063	SLC30A7	9.07414	9.01681	9.41891	8.77149	8.88874	9.02098	9.02237	9.02791	10.9751	11.2618	11.3842	11.207	11.4372	11.0049	11.5164	10.9005	10.7078	11.0265	11.0444	11.0928	7.8392	7.75489	7.8392	7.67243	10.6952	10.888	10.5627	10.4073	10.5915	10.7895	9.63662	10.4788	10.6221	10.3095	10.4067	10.1599	11.3619	11.3696	11.2842	10.9076	11.1491	11.0997	10.5565	10.7595	7.83605	7.98584	7.82972	8.224
A_73_100064	CACUL1	8.57554	7.69	8.58684	8.27845	8.75989	8.72792	9.18364	8.84235	7.89785	8.27146	7.98868	7.99435	8.17493	7.87652	7.93074	8.05799	8.01402	8.21917	8.04985	8.09803	8.00562	8.11634	7.95128	7.80735	7.84549	7.75154	7.83289	8.04439	8.46352	8.29921	8.84549	8.67596	8.54882	8.47371	8.47168	8.79279	8.09276	7.79766	7.96	8.38154	7.76487	7.94251	7.77479	7.54303	7.45533	7.47168	8.27612	8.49985
A_73_100065	SLC18A2	6.70044	7.09803	6.91289	6.72792	5.9542	6.53138	6.76818	6.41785	8.12928	7.75822	7.87958	7.88264	7.62205	7.94837	7.56986	7.89482	7.61471	7.5157	7.97154	8.25503	6.33985	6.31288	6.39232	6.54689	7.53528	7.5157	7.41785	7.75489	7.32193	7.40939	7.2854	7.61471	7.28077	6.55459	7.00562	6.62205	7.93958	8.48784	7.25739	7.69	7.45121	7.32193	7.43463	7.32193	5.9542	6.46761	6.67243	6.80735
A_73_100066	CLCN3	5.83289	6.33092	5.94251	6.09803	6.26679	6.02237	6.37504	6.40939	7.224	7.3837	7.85175	7.50383	7.15482	7.22882	6.44294	7.01123	7.09276	6.46761	7.01123	7.43463	6.27612	6.22882	6.35755	6.01123	6.98868	7.08746	6.65105	7.00562	6.91886	6.9542	7.07146	6.7879	6.16993	6.2854	6.10852	6.35755	6.83289	6.88874	6.79442	6.92481	6.60733	6.69349	6.6865	6.37504	6.44294	6.2854	6	6.26679
A_73_100068	IFT172	9.58214	9.35315	10.1699	9.83605	9.40408	9.74987	9.77972	9.35204	11.0372	10.8568	11.3961	11.1056	11.2324	11.2216	10.5613	11.0526	10.813	11.0434	11.1545	11.5118	8.44501	8.48583	8.77972	8.35315	10.6555	11.0451	10.6742	11.0778	10.9665	10.7372	10.1421	10.7356	11.1529	10.4883	10.7818	10.4445	11.4466	11.3044	11.3625	10.9837	10.716	10.9148	10.6961	10.4676	8.25503	8.37069	8.27612	9.02237
A_73_100069	SCN9A	4.61471	4.97728	5.52356	5.32193	5.2854	5.12928	5.32193	5.08746	8.14211	8.57743	9.20457	9.29232	8.37938	9.57175	8.94544	9.47168	7.8392	9.14211	9.2396	9.24911	4.32193	4.16993	4.70044	4.20945	9.33985	9.42626	8.17991	9.35865	7.94837	8.69697	7.33092	8.37287	8.48784	7.84862	7.76155	7.93074	9.41045	9.15987	8.51964	9.14338	8.7039	8.61839	9.85331	8.31288	3.90689	4.32193	3.80735	4.16993
A_73_100072	CYP26B1	4	4.08746	3.90689	4.32193	4.88264	4.52356	5.08746	5.16993	5.50779	5.49185	5.70044	4.24793	5.12928	5.76818	4.75489	5.75489	5.6865	4.16993	4.70044	4.9542	3.39232	4.04439	3.32193	3.70044	5.20945	4.9542	4.55459	5.58496	4	4.2854	4.2854	4.2854	5.76818	5.06609	5.24793	3.90689	5.2854	4.85798	4.78136	6.2384	4.75489	4.88264	4.67243	4.2854	4.12928	3.45943	3.52356	4.08746
A_73_100073	ZMYND17	14.3373	13.5018	13.4695	13.8548	12.5494	12.4406	12.755	12.3216	8.26679	8.75822	8.37938	8.21189	8.39874	8.45738	8.14466	8.39017	8.20457	9.74651	8.56986	8.56986	12.8465	13.0009	12.991	12.8291	7.92481	8.13699	7.90689	7.86419	10.8576	9.9737	12.5185	11.4645	10.8202	11.4213	11.5967	11.9602	8.99152	8.81378	8.80896	8.13186	8.33092	8.26913	7.89178	7.7879	12.4414	11.7773	12.929	13.0221
A_73_100076	TBK1	8.5157	8.43045	8.8392	8.16742	8.45121	8.45533	8.32193	8.47776	9.47168	9.69784	9.67684	9.4818	9.7364	9.46148	9.25503	9.3966	9.40939	9.16993	9.56129	9.56224	7.56986	7.71768	7.67596	7.59246	9.29002	9.48684	8.84706	8.92481	8.75154	8.95274	8.67772	8.73809	8.87498	8.7039	8.74147	8.54303	9.61563	9.69697	9.36085	9.23362	9.18859	9.18239	9.26444	9.16491	7.33539	7.40088	7.46352	7.8392
A_73_100077	CIST1	6.72792	6.94251	8.3837	6.80735	6.85175	6.42626	6.59991	6.42626	7.80735	8.07948	8.3966	7.88874	8.17243	7.61471	7.33985	7.45943	8.31061	7.15987	7.05528	8.48784	6.46761	6.34873	6.12928	6.03342	7.08215	8.69697	9.00703	9.52845	8.15228	8.26679	7.76155	7.56986	8.00562	7.27612	7.74819	7.48382	7.48382	7.30378	8.63844	8.40514	8.67596	8.0607	7.93664	7.61102	6.61471	5.94251	6.30378	6.32193
A_73_100078	XKR8	6.02237	5.93074	5.93074	6.39232	6.24793	6.01123	6.60733	6.53916	6.81378	6.74819	7.04985	6.88264	7.21917	6.80735	6.81378	6.70044	6.57743	6.08746	6.45121	6.9542	5.70044	5.59991	5.72792	6.06609	6.33985	6.20945	5.62936	6.44294	6.04439	6.2854	6.59246	6.25739	5.93074	5.59991	5.89482	6.6865	6.33092	6.7211	6.33985	7.65105	6.13955	6.10852	5.91886	6.18982	5.83289	5.53916	5.56986	6.15987
A_73_100080	ADRA1B	5.55459	4.85798	5.24793	5.45943	5.18982	5.16993	5.37504	5.64386	5.52356	5.52356	6.13955	5.83289	5.97728	5.85798	5.76818	5.96578	5.12928	5.14975	5	5.67243	5	4.58496	4.78136	5.39232	5.83289	5.06609	5.39232	5.62936	5.42626	5.55459	5.44294	5.32193	5.04439	4.52356	4.75489	5.78136	5.24793	5.16993	5.42626	5.65821	5.58496	5.08746	5.42626	5.42626	4.39232	4.64386	4.70044	5.26679
A_73_100082	DNTT	4.45943	4.72792	4	4.80735	4.83289	4.45943	5.04439	5.08746	5.64386	4.58496	5.58496	5.74147	6.31288	5.08746	5.88264	5.12928	4.49185	3.75489	4.2854	5.35755	4.08746	4.08746	4.08746	4.45943	3.90689	4.24793	3.45943	4.9542	4.24793	4	4.85798	4.45943	4.04439	3.45943	3.58496	5.35755	5.33985	6.04439	5.10852	5.33985	4.52356	4.42626	4.24793	4.78136	4.45943	4.24793	3.80735	4.70044
A_73_100083	MYADM	5.90689	5.88264	5.91886	6.04439	5.65821	5.88264	5.78136	5.83289	8.01402	8.50581	9.0348	8.68475	8.62936	8.62571	8.31061	8.55459	8.39232	8.45121	8.25739	8.62388	4.80735	4.72792	5.12928	5.49185	8.20701	8.33985	8.14975	8.20457	8.11634	8.72622	8.70044	8.12412	8.86419	7.73471	8.22641	7.70044	8.33092	8.50779	7.92778	9.56986	8.17742	8.03342	8.03067	7.3966	4.64386	4.58496	4.08746	5.16993
A_73_100084	ILF2	10.1787	10.4818	10.6913	9.83605	10.2378	10.2155	10.0348	10.2107	9.98014	10.3647	10.5622	10.1209	10.567	9.97441	10.7453	9.90313	9.89936	10.4584	10.327	10.3004	9.37721	9.30378	9.05799	9.20823	10.2726	10.3359	9.52748	9.57837	9.87267	10.0056	10.1849	10.0126	9.66089	9.87958	9.50184	9.71939	10.4671	10.4057	10.4388	10.4803	10.3998	10.4409	10.021	10.1189	9.50283	9.23242	9.33427	9.36523
A_73_100085	C28H1orf198	11.6647	11.7895	11.2174	11.6421	11.4427	11.5406	11.6513	11.3253	13.1562	13.4472	14.084	13.939	13.5658	13.4507	13.5068	13.6014	13.1514	13.4672	13.1352	13.9512	11.1877	10.9244	11.0871	11.1315	13.8592	13.798	13.6273	13.5807	13.188	13.2354	12.5139	13.1308	13.8956	13.0125	13.6114	12.7463	13.525	13.9938	13.3753	13.5624	13.559	13.5144	13.7516	12.9703	11.2101	11.3426	11.1972	11.749
A_73_100086	ADSS	8.33539	8.52748	8.78463	8.46557	8.47573	8.46148	8.43045	8.40727	10.5372	10.6874	11.2574	10.2825	10.8427	10.2889	10.7993	10.3242	10.0056	9.98939	10.6944	10.6448	7.5812	7.65105	7.56605	7.46761	9.90989	10.4057	9.88111	9.69262	9.89102	10.014	8.79116	9.43671	9.93369	9.65821	9.51767	8.91289	10.5981	11.021	10.5962	10.1892	10.3531	9.98939	9.73556	9.54882	7.29462	7.68299	7.73471	8.07948
A_73_100087	ZNF131	9.11504	8.9542	9.07146	8.224	8.43879	8.33092	8.38802	8.25503	9.41151	9.7065	10.1548	9.58965	9.80252	9.71253	9.87344	9.35425	8.93811	9.47371	9.47776	9.80574	7.8009	7.87652	7.76818	7.62571	9.50383	9.73809	9.20701	9.54689	9.0954	9.51373	9	9.02375	8.90539	8.80735	8.89936	8.65284	9.76984	10.1972	9.32643	9.76487	9.45327	9.45018	9	8.8857	7.88264	7.57365	7.91886	8.21432
A_73_100088	RNF165	0	2.16993	1.58496	3	3.45943	2.32193	3.45943	3.39232	3.32193	2.45943	2.58496	4.08746	2.16993	3.52356	3.70044	2.80735	1.58496	2.80735	6.24793	3.45943	3	2.58496	3.16993	3.32193	2.32193	2.58496	2.45943	2.32193	1.80735	1.32193	4	3.75489	3.45943	4.24793	4.42626	3.70044	3.85798	3.16993	3	4.32193	3	3.16993	6.50779	2.58496	2.58496	2.32193	2.70044	2.80735
A_73_100089	GLRX5	11.9285	10.5699	10.9954	10.3343	10.5147	10.9396	11.0283	9.97154	9.96578	10.6891	10.683	9.45327	9.84078	9.65464	9.08746	8.99859	9.89633	9.71939	9.47978	9.53041	11.0888	10.6457	11.3146	10.381	9.76818	8.70736	8.12928	9.1267	9.55938	9.64205	10.956	10.2963	9.43671	9.02514	9.1267	10.375	9.94983	9.52062	9.52845	9.39339	9.84706	9.09276	8.84549	9.84471	9.75071	9.49386	9.83289	10.6935
A_73_100091	TRIP12	12.4149	12.3946	12.3332	12.3004	12.5247	12.5194	12.5937	12.4667	12.2414	12.5187	12.5218	12.3684	12.8161	12.4991	12.4543	12.5167	12.0632	12.2777	12.5335	12.664	11.8447	12.006	11.8941	11.8997	12.279	12.5792	12.057	12.1106	12.0658	12.1815	12.4157	12.2463	12.1989	12.2093	12.2249	12.3249	12.7247	12.9492	12.4592	12.5794	12.5929	12.5229	12.6647	12.3888	11.8325	11.5608	11.9129	11.8533
A_73_100092	ATR	7.50779	7.66178	7.87036	7.38802	7.11374	7.3837	7.55842	7.20945	9.37721	9.55459	9.90388	9.8857	10.1592	9.6865	9.783	9.28193	9.12799	9.21917	9.45224	9.88722	6.39232	5.76818	6.5157	6.40939	9.24793	9.82177	9.08614	9.27961	8.5812	8.79766	7.93664	8.46557	8.8009	8.50779	8.49985	8.33762	9.94031	9.90539	9.57743	9.73302	9.47168	9.76404	9.0607	9.15987	5.94251	6.25739	5.90689	7.22882
A_73_100093	RPS9	13.9586	14.0419	14.3111	14.0036	13.8908	13.9838	14.0867	14.1376	15.085	15.3207	15.2627	14.9414	15.1102	15.1221	14.9922	14.6775	14.8958	14.9298	15.2899	15.4627	13.5575	13.6299	13.5546	13.565	14.7781	14.9506	14.4566	14.5849	14.7846	14.7944	14.419	14.6526	14.647	14.1097	14.4592	14.5506	15.0695	15.3119	14.9682	14.6602	14.8255	14.8643	14.5771	14.419	13.6118	13.5794	13.6916	13.789
A_73_100096	RBM7	9.84862	9.57175	9.71081	9.09011	9.06743	9.03617	8.98868	9.0634	10.1066	10.0451	10.4226	10.4294	10.5618	10.0526	10.412	10.0914	9.78463	9.61287	10.0627	10.1662	8.26209	8.34651	8.0954	8.04166	9.69436	10.2258	9.67596	9.49785	9.43463	9.59619	9.02929	9.48482	10.021	9.67948	9.68825	9.21917	10.3939	10.4299	10.1636	9.77972	10.1396	9.9263	9.70563	9.59619	8.59991	7.99435	8.78463	8.58684
A_73_100099	MFSD11	7.40939	7.45121	7.48382	7.35755	7.24317	7.39232	7.49985	7.39232	7.50383	7.33985	7.52356	7.56986	8.21675	8.08481	7.84549	7.83289	7.9629	7.46761	7.73132	7.98299	6.56986	6.35755	6.90087	6.74819	7.61839	7.60733	7.43045	7.82018	7.5157	7.42206	7.82018	7.74147	7.7879	7.6865	8.06609	7.82018	8.30378	8.55267	7.76818	7.70044	7.71425	7.82337	7.71768	7.71768	6.29462	6.62936	6.19967	6.62936
A_73_100101	OXCT1	12.7192	13.0135	12.6858	12.5745	12.8898	12.7969	12.875	12.7783	14.1533	14.314	14.5677	14.1568	13.7545	14.1396	13.3784	14.161	14.0732	13.0928	14.0182	14.0363	11.869	12.0514	12.176	12.0317	13.9893	14.1921	13.6529	14.039	13.7761	13.4539	13.4512	13.2787	13.2598	12.5507	13.0934	13.0836	14.3213	14.1544	13.8467	14.2065	13.428	13.2184	14.3963	13.8753	12.4876	12.2739	11.7043	12.2991
A_73_100102	HES4	8.43254	8.28309	8.45121	7.88264	8.02237	8.50779	8.18488	7.98868	8.32418	9.07012	9.20457	8.79442	8.43879	8.96434	8.77972	8.33985	9.05393	8.56415	8.80735	9.17742	6.52356	6.36632	6.86419	6.45121	9.09935	8.59805	8.67066	9.2738	8.7211	8.94544	8.94105	9.38909	9.60455	9.00562	10.0835	9.17991	8.74147	8.97154	8.69349	9.73894	9.27146	8.86419	9.07548	8.47168	6.36632	6.24793	6.2854	6.60733
A_73_100104	WBSCR16	8.38802	8.50978	9.64386	9.47371	8.92481	9.44087	9.33204	9.08215	4.39232	4.49185	4.24793	4.39232	4.32193	3.70044	4.52356	4.16993	4.45943	6.16993	5.35755	4.16993	8.86728	8.92184	8.70044	9.03892	3.85798	3.85798	4.39232	4.90689	6.91289	6.63662	8.55651	7.93664	6.3837	6.94251	7.55842	7.92481	4.78136	3.9542	4.80735	5.20945	4.45943	4.80735	4.2854	4.58496	8.57365	8.08481	9.42836	9.18239
A_73_100105	HDAC5	15.2201	15.5672	14.7839	15.3525	15.0677	14.7043	15.009	14.7154	14.0085	13.8951	13.8886	13.7442	13.7738	13.9542	13.6617	13.8168	13.8734	13.8205	14.1711	13.8096	15.0794	14.898	15.166	15.2925	13.5507	13.659	13.4379	13.4297	14.1146	13.8745	14.605	14.2819	14.1948	13.8377	14.5978	14.6898	14.2175	14.1471	13.7696	13.5239	13.5715	13.5885	13.7909	13.632	15.1757	15.1717	15.1123	15.3437
A_73_100106	TWIST1	6.39232	6.31288	6.18982	6.08746	5.9542	6.14975	6.31288	6.04439	9.22159	9.31967	8.85175	9.06878	10.0217	9.19722	10.1331	8.85798	8.69697	9.59712	9.38046	9.42417	5.20945	5.59991	5	5.45943	8.3837	10.6917	8.32193	9.26209	9.0954	9.26209	7.5812	8.91139	9.29347	8.7879	8.82972	8.29921	10.0334	10.4691	9.77643	9.87805	9.39981	8.96723	8.63118	8.80735	5.30378	5.88264	5.18982	5.6865
A_73_100108	GALK2	8.65464	8.37504	8.44087	8.2384	8.69	8.53916	8.56033	8.75822	9.98442	9.55075	10.0444	9.89026	10.9454	9.77314	10.3078	9.6987	9.57175	9.70736	10.1157	10.2384	7.94251	7.55459	8.14466	7.58871	9.5265	9.87958	9.11244	9.14083	9.25503	9.15355	8.81698	9.13057	9.28077	8.95565	9.10198	8.96867	10.0293	10.3191	9.80171	9.64836	9.52748	10.0701	9.29232	9.27612	7.11894	7.49185	7.73471	8.23362
A_73_100109	SHISA2	8.93074	9.15987	9.00703	9.29921	8.56033	8.72451	8.73809	8.65642	8.42626	8.57365	8.85175	8.12928	8.87344	8.67243	8.61471	8.63662	8.51964	8.10329	8.32193	8.53916	8.50779	7.83605	8.18239	8.44294	8.58871	8.73132	8.44915	8.75489	8.25739	8.07146	8.81538	8.36632	8.81378	8.62936	8.90839	9.16993	8.73471	8.61839	8.49985	8.69349	8.32193	8.53722	8.3443	8.42626	8.24555	8.09803	8.19967	8.38802
A_73_100110	CHRNB2	7.76487	7.88874	7.8392	7.85175	8.19967	8.04985	8.29232	8.42836	9.01959	8.49785	8.44501	8.17493	9.95201	9.35755	9.33204	8.85798	8.88417	7.85798	9.05121	9.0634	6.47573	6.37504	6.40939	6	8.72622	9.41363	8.56224	8.81698	8.31061	8.0607	8.10066	8.1267	8.32867	8.36413	8.34873	8.06609	9.42206	9.60177	9.56796	9.25267	9.24079	9.01959	8.66356	9.26092	6	6.22882	6.12928	6.36632
A_73_100113	RASAL3	6.35755	6.15987	5.04439	6.87652	6.46761	6.02237	6.61471	6.47573	5.84549	5.82018	6	6.26679	6.29462	5.97728	5.89482	5.79442	5.98868	4.78136	4.85798	5.2854	6.34873	5.78136	6.44294	6.45943	5.35755	6.39232	4.83289	5.75489	5.35755	4.90689	6.12928	5.42626	4.97728	4.90689	5.12928	6.44294	5.67243	5.78136	6	5.9542	5.47573	5.45943	5.08746	6.41785	6.10852	6.12928	6.08746	6.93074
A_73_100116	ERBB2	11.4409	11.1013	11.9504	11.314	11.6555	11.7736	11.757	11.7486	11.6858	12.2085	12.4458	11.7824	10.9883	11.6762	11.1315	11.8164	11.4793	11.8537	11.3904	11.7783	11.1693	10.7017	11.0505	10.7343	11.5854	11.9676	11.6524	11.8653	11.8277	12.271	11.7334	11.8488	11.774	11.4328	11.6184	11.4605	11.9876	11.8681	12.0435	11.4919	12.1801	11.3772	11.5579	11.4131	9.21917	10.8696	11.0028	11.3597
A_73_100118	CENPH	9.24793	9.18735	9.13443	9.01959	9.02098	9.26209	9.30948	9.20457	9.09276	8.97011	9.33427	9.40408	10.2198	9.80735	9.61195	9.83052	9.22882	8.90539	9.16742	9.36304	6.89482	6.8009	7.11894	7.35315	9.25267	9.68562	9.33762	9.61379	8.98868	9.14975	8.9542	9.14338	9.83684	9.62845	9.82814	9.6961	9.42522	9.56891	9.34762	9.33985	9.76653	9.61471	9.17493	9.46761	7.07682	7.25739	6.70044	7.42206
A_73_100119	CCDC89	3.52356	2.45943	4.45943	4.08746	4.93074	4.64386	4.39232	4.52356	4.75489	5.97728	6.31288	5.72792	3.45943	3.45943	4	6.17991	5.42626	6.40939	6.02237	5.87036	3.90689	3.58496	3.16993	4.12928	5.32193	4.83289	4.39232	4.39232	5.55459	6.32193	5.90689	6.08746	5.53916	3.90689	4.85798	5.12928	4.39232	5.08746	4.83289	4.97728	4.08746	4.9542	4.80735	5.10852	1.58496	3.75489	2.58496	4.04439
A_73_100120	COMMD7	12.0348	11.7867	12.3304	11.8553	12.1874	12.1199	12.1212	12.0079	12.0989	12.4848	12.6398	12.3701	12.3647	12.025	12.1347	12.1	11.8072	11.8341	12.2075	12.0123	11.2282	11.144	11.4089	11.0708	11.9123	11.9584	11.6013	11.5265	11.7773	11.8118	11.8665	11.7795	11.685	11.4163	11.5135	11.8317	12.2555	12.2061	12.0751	11.9841	11.9372	11.7396	11.8595	11.3775	10.7657	10.8761	11.1118	11.3899
A_73_100121	RAE1	9.79685	9.82893	10.1805	9.58965	9.58496	9.61287	9.70477	9.61287	10.7125	10.8234	11.1561	10.8803	11.3974	10.5957	10.9723	10.5245	10.5708	10.3038	10.6883	10.8692	8.62571	8.91886	8.73471	8.33539	10.5348	10.713	10.1599	10.4486	10.1344	10.3718	10.1898	10.207	10.0681	9.74399	9.82496	9.59339	11.0307	11.0741	10.6411	10.865	10.3454	10.5793	10.4078	10.2609	8.71596	8.37287	8.64746	8.77149
A_73_100123	G6PC2	6.5157	6.24793	6.44294	6.89482	5.6865	5.88264	6.84549	5.80735	4.90689	4.61471	5.20945	4.88264	6.84549	6.33985	6.54689	6.44294	5.97728	5.78136	5.61471	5.82018	5.39232	4.67243	5.24793	5.10852	6.35755	6.06609	6.02237	6.53916	6.14975	6.08746	6.57743	6.43463	6.87652	6.49985	7.07146	5.55459	6.49185	6.19967	5.79442	6.59246	6.07682	5.70044	5.87036	6.33985	3.90689	4.39232	4	5.42626
A_73_100125	C21H15orf27	6.87652	6.67948	6.66534	7.11374	7.00562	6.82018	6.76155	6.81378	6.78136	6.08746	6.02237	6.2384	6.08746	5.52356	5.32193	5.08746	6.01123	5.32193	5.18982	5.67243	6.3837	6.30378	5.84549	6.30378	6.19967	5.70044	5.79442	6.06609	5.85798	5.42626	6.30378	6.03342	6.85798	6.34873	6.90087	6.75489	6.2854	6.02237	5.74147	6.42626	6.09803	5.90689	6.08746	5.82018	5.67243	5.75489	5.80735	6.22882
A_73_100126	ECE2	7.8392	8.04166	8.14466	7.96867	8.13955	8.29921	8.35315	8.17991	9.46659	9.64205	9.90689	9.18239	9.31854	9.61102	9.04439	9.76321	9.59712	9.79928	9.79035	9.39017	7.09803	6.98299	6.98299	7.224	9.34762	9.80655	8.97871	8.88264	9.4168	9.47776	9.02652	9.48985	9.36851	8.03892	8.82496	9.11114	8.93664	9.19106	9.67331	9.78136	9.60918	8.70908	9.1267	9.30492	6.88264	6.87652	6.83289	7.14975
A_73_100127	TULP1	4.90689	4.58496	5.12928	5.39232	5.35755	5.12928	5.64386	5.52356	4.9542	4.9542	5.16993	5.2854	5.53916	5.22882	5	5.06609	4.70044	4.24793	4.35755	4.49185	4.85798	4.64386	5.08746	5.10852	4.75489	3.75489	4.42626	5.24793	4.24793	4.08746	6.14975	4.58496	4.20945	4.20945	5.16993	5.55459	4.88264	4.88264	5	8.01681	4.58496	4.64386	4.64386	4.90689	4.12928	4.45943	4.08746	5.2854
A_73_100128	NEK7	12.6851	12.4449	12.5926	12.3075	12.5495	12.2285	12.3619	12.0761	12.1702	12.2285	12.4633	12.4982	12.3129	12.2935	11.9205	12.2587	12.1	12.0331	12.2439	12.2928	12.2126	12.2618	12.0152	12.1191	11.9231	12.2312	11.5772	11.5981	11.8498	11.8611	12.2479	12.0831	12.099	11.9043	12.0358	12.0941	12.2646	12.42	12.1	11.9381	12.0544	11.5934	11.9467	11.6695	11.7033	11.6119	11.9724	12.3904
A_73_100131	APOBEC3A	4.04439	3.85798	3.9542	3.80735	4.08746	4.2854	3.90689	4.70044	4.58496	4.24793	4.16993	4.80735	4.55459	4.52356	4.49185	4.58496	4.42626	4.12928	4.24793	4.45943	4.55459	3.90689	3.75489	4.04439	4.45943	3.90689	4.20945	4.80735	4.08746	3.90689	4.90689	4.24793	4.52356	4.45943	4.58496	4.80735	3.85798	4.08746	4	5.10852	3.58496	3.80735	3.80735	4.08746	3.45943	3.16993	3.80735	3.9542
A_73_100138	CBFA2T3	9.59432	9.34873	9.13699	9.66711	9.78382	9.65642	9.82972	9.53819	9.06743	9.40408	9.17617	9.22159	9.18239	9.23362	9.20579	9.02375	9.22038	9.04712	8.84549	9.35535	8.94837	8.61471	8.62936	8.99294	9.37287	9.13699	9.00983	9.21432	9.19229	9.23721	9.66445	9.35535	9.26327	9.17243	9.52552	9.72024	9.09935	9.36194	9.25739	9.41363	9.38046	9.48281	9.15482	9.32867	8.75322	8.81218	8.72622	9.02791
A_73_100139	GINS1	9.21432	9.22279	8.89482	9.12928	9.09276	8.82177	8.98726	8.81698	10.1241	10.1248	10.7364	9.9993	10.5152	10.1886	10.2732	10.275	10.2906	9.88722	10.163	10.3095	8.62205	8.04985	8.20945	8.36632	9.97656	10.3939	9.6591	9.99647	9.94544	9.84706	9.45224	9.63481	10.1812	9.40727	9.66356	9.65464	10.2461	9.95056	10.2021	10.4988	9.95201	9.92333	10.0451	9.83605	8.38802	8.40514	8.21189	8.55842
A_73_100140	MTHFD2L	4.75489	3.90689	4.80735	4.70044	4.04439	4.35755	3.70044	4.49185	4.39232	4.45943	4.39232	4.70044	5.64386	5.24793	5.10852	5.26679	4.72792	4.52356	4.58496	5.16993	3.32193	3.08746	3.16993	4.45943	4.45943	4.08746	4.39232	5.10852	4.39232	4.72792	4.20945	4.85798	5.32193	4.90689	4.83289	4.9542	5.53916	5.39232	4.90689	5.08746	4.9542	5.04439	4.52356	4.90689	2.58496	4.08746	3.08746	4.12928
A_73_100141	RPL7A	16.3925	16.1988	16.5665	16.3255	16.2881	16.4291	16.3786	16.453	16.7134	16.8159	16.9783	17.0171	17.181	16.8105	17.2124	16.6759	16.8974	16.9633	17.0997	17.2064	15.8011	15.7193	15.8244	15.5778	16.6682	16.9817	16.6376	16.7007	16.762	16.7888	16.6512	16.8433	16.9637	16.5835	16.8408	16.71	17.1845	17.2285	16.8154	16.6401	16.7523	16.8871	16.5166	16.4001	15.446	15.4619	15.5451	15.9676
A_73_100144	GPR132	4.85798	5.44294	5.30378	5.59991	4.9542	5.39232	5.61471	6.45943	7.89785	7.8009	6.98868	7.61471	9.02791	7.33985	8.67243	7.59246	8.04985	8.08481	8.05528	8.41574	5.08746	4.32193	4.55459	5.30378	7.36194	9.59619	7.75822	7.08746	7.48784	7.02237	6.76818	6.93074	6.49185	6.73471	6.33985	7.31741	7.45943	8.01959	8.63662	7.52748	7.99152	8.20457	6.46761	9.02652	4.32193	5.12928	4.80735	5.20945
A_73_100146	MIR2381	6.12928	5.82018	5.80735	5.98868	6.17991	6.02237	6.40939	6.42626	6.70044	6.35755	6.40939	7	7.19967	6.6865	6.88264	6.64386	5.88264	5.20945	5.32193	5.89482	5.2854	4.72792	5.16993	5.30378	5.89482	6.17991	5.9542	6.36632	5.58496	5.70044	6.01123	6	6.47573	5.10852	6.17991	6.31288	6.32193	6.58496	6.45943	7.12928	6.24793	5.80735	6.03342	6.22882	5	4.90689	4.58496	5.55459
A_73_100148	CHORDC1	10.3089	10.0755	10.1824	9.85643	10.1724	9.9993	9.91886	9.72707	11.0761	10.9661	11.2753	11.3786	11.5665	10.9403	11.1849	10.8514	10.6443	10.6996	11.1046	11.0765	9.42522	9.82018	9.57175	9.84706	11.0563	11.1033	10.461	10.5741	10.7566	10.6348	10.7624	10.6475	10.2252	10.1183	10.014	10.0688	11.0532	11.352	11.1994	11.1023	10.9454	10.7764	10.8576	10.4476	9.11764	9.2854	9.54882	9.51964
A_73_100149	PAG8	6.85175	6.06609	6.24793	6.86419	8.01402	8.33092	8.46352	8.72792	7.11894	7.71768	7.01123	7.71768	7.46761	7.45121	7.24793	7.85175	5.61471	5.83289	5.74147	6.44294	6.21917	6.64386	7.21917	6.56986	7.61471	6.59246	7.56605	7.99152	6.19967	6.2384	6.50779	6.58496	8.67243	8.70908	8.35975	8.41363	6.01123	6.33985	6.2384	7.29462	6.87036	7.17991	6.42626	7.49985	6.75489	6.40939	6.5157	8.27845
A_73_100150	KIAA0100	8.61102	8.53138	8.87036	8.70217	8.84549	9.20945	9.11374	9.03892	9.7789	10.1724	10.3089	9.97226	10.2095	9.90162	9.92035	9.80735	9.79116	9.56891	10.1118	9.98299	8.10329	7.94837	7.94251	8.07414	9.48784	9.56986	9.49985	9.42731	9.51274	9.77314	9.33651	9.38046	9.43671	9.04166	9.17991	9.37721	9.77066	9.95565	9.79279	9.70563	9.59619	9.69087	9.41996	9.30948	7.20945	7.73471	8.01123	8.07146
A_73_100152	RNLS	6.94251	6.67243	6.6865	6.90087	7.66178	7.06609	6.80735	7.10852	7.7211	7.62571	7.63662	7.23362	7.45121	7.24317	6.76818	7.45121	6.97728	6.9542	7.27146	7.47978	6.69349	6.2854	6.5157	6.55459	6.89482	6.55459	6.64386	6.41785	6.85798	6.31288	7.16993	6.70044	5.82018	6.01123	6.2854	6.65821	7.19967	7.05528	7.47978	7.23362	6.74147	6.46761	7.30378	6.76818	6.35755	6.05528	6.30378	6.10852
A_73_100153	RSRC2	10.2866	10.5536	10.556	9.82734	9.92778	9.95783	9.83526	9.74315	10.6961	10.9136	10.7703	10.183	10.6751	11.0546	10.5803	10.6702	9.96651	10.7168	10.9211	10.8696	9.08879	9.47978	8.93369	8.86109	10.4404	10.403	10.1105	10.1072	10.2715	10.4828	9.79035	10.2842	10.5038	9.94471	10.1774	10.0423	11.1053	11.4765	10.8865	10.5196	10.8952	10.8826	10.5948	10.4848	9.33651	8.79766	9.36085	9.10852
A_73_100154	RAB30	10.1079	10.7039	11.0454	10.6316	10.3106	10.6555	10.7241	10.792	11.928	12.2672	12.0551	11.9414	12.7304	12.0005	12.3174	11.9265	11.9196	11.7561	12.0369	12.3231	10.3896	10.1163	10.0654	9.78136	12.1269	12.0964	11.794	11.9578	11.2003	11.5272	11.1696	11.444	11.187	11.0694	11.0802	11.0748	12.1643	12.5996	11.9097	12.0843	11.9775	12.2491	11.8402	11.6117	9.59246	9.77314	9.9542	10.0875
A_73_100155	GUCA1A	4.32193	4.35755	4.39232	4.90689	3.90689	4.20945	4.24793	4.90689	4.97728	5.06609	5.75489	5.35755	6.32193	5.97728	6.13955	5.75489	5.44294	5.56986	5.52356	6.02237	3.80735	3.58496	3.52356	3.90689	5.94251	6.06609	5.49185	6.42626	5.2854	4.70044	5.12928	5	6.17991	5.85798	5.75489	4.39232	5.98868	6.26679	5.89482	7.88264	5.40939	5.64386	5.02237	5.12928	3	3.58496	3	3.9542
A_73_100156	BUD13	9.63662	9.46352	9.95855	9.68124	9.45943	9.37613	9.57837	9.62662	10.4707	10.7566	10.9629	10.6334	10.9125	10.7948	10.3095	10.5939	10.3772	10.4671	10.5137	10.7368	8.45533	8.5411	8.61655	8.42626	10.3939	10.4988	10.128	10.2644	10.0112	10.2755	9.57932	10.1504	10.5255	10.3072	10.2033	9.86186	11.0908	11.0224	10.6448	10.4767	10.3939	10.6138	10.1137	10.2167	8.35755	8.40514	8.35315	9.07682
A_73_100157	ATP6V0A1	11.3567	11.1684	11.4351	11.3429	11.7362	11.7071	11.8709	11.7013	12.1162	12.3906	12.5335	12.2662	12.4458	12.0382	11.9069	11.9746	11.7056	11.6513	12.1173	12.1566	10.6366	10.6184	10.664	10.6165	11.7087	11.5981	11.6103	11.62	11.7781	11.8273	11.5226	11.5488	11.9573	11.5929	11.9394	11.7311	12.1992	12.2335	12.0147	11.9842	11.7151	12.0355	12.0681	11.8617	10.1586	10.3117	10.3146	10.697
A_73_100158	S100A1	13.1787	12.9451	13.0453	12.5379	13.3178	13.2085	12.4552	12.796	8.97298	9.17866	8.77479	9.09672	8.11374	8.78463	9.91961	8.75656	8.86419	12.006	9.35975	9.37178	10.6138	10.9715	12.9845	11.7586	9.07682	9.27612	9.14466	10.1618	12.9112	12.1051	13.2378	13.2507	11.8082	13.0077	12.3271	13.1801	9.52454	8.84862	9.83131	8.26913	9.0634	8.86419	8.01123	7.92481	12.2636	11.4757	11.8502	10.9326
A_73_100159	TP53I13	11.9029	11.9357	12.0289	11.7017	11.958	11.9177	12.0464	12.0362	12.7555	13.0524	13.4745	13.2117	13.3329	12.9744	13.3487	12.8823	12.6883	12.8144	12.9717	13.2899	11.0788	11.2113	11.1016	10.8595	12.9918	13.1231	13.0296	12.9046	12.6719	12.8622	12.3202	12.5366	12.5407	12.6374	12.4335	12.3824	12.9986	13.2368	13.1255	13.1476	13.2946	13.26	12.7144	12.5616	11.2703	11.2161	11.2694	11.5416
A_73_100160	ALDOA	18.4498	18.4607	18.4684	18.5808	18.4278	18.5743	18.526	18.5199	17.7575	18.0695	17.5789	17.5757	16.7262	17.5337	16.4738	17.5796	17.7809	17.6239	17.6434	17.0916	18.1013	17.9877	18.083	18.0977	16.9802	16.9895	16.6609	16.9664	18.2168	18.1157	18.4724	18.4216	17.9801	18.2711	18.4059	18.5372	17.5543	17.2048	17.2749	17.233	16.9408	16.4903	17.7428	17.5261	17.9277	17.9315	18.0116	18.074
A_73_100161	PRPS1	9.75154	9.60363	9.69523	9.33985	9.35094	9.13443	9.49285	9.35535	9.79523	10.0954	10.1144	10.3061	10.5836	9.86341	10.2426	9.65732	9.70044	9.62571	9.87191	10.0928	8.99435	8.8857	8.94398	8.94837	9.65105	9.89709	8.9542	9.48784	9.3072	9.41045	9.72281	9.35094	8.75656	9.14338	8.8933	9.44501	10.1624	10.2306	9.70736	9.90689	9.77314	9.8572	9.62114	9.48382	8.78463	8.40088	8.88264	8.26444
A_73_100163	FAM195B	10.0553	10.0119	10.6693	10.2246	9.82496	10.0674	10.1254	9.91289	12.5156	12.8511	13.05	12.9631	12.7649	12.5885	12.5458	12.6821	12.6275	12.4006	12.7241	12.8345	9.22641	9.28771	9.21675	9.32193	12.4318	12.3385	12.4223	12.2905	12.3052	12.3404	11.5467	11.9791	12.5714	11.9241	12.2406	11.6808	12.7481	12.574	12.6353	12.6271	12.4081	12.502	12.7453	12.4477	9.05528	9.54882	9.26796	9.55842
A_73_100166	CCDC112	5.94251	5.90689	6.26679	5.67243	5.53916	5.18982	5.18982	5.33985	8.46148	8.36194	8.88722	8.17991	8.633	8.03342	8.09276	8.17243	7.35755	7.82337	8.12412	8.14211	4.97728	4.9542	5.04439	4.58496	8.30834	8.9571	7.30834	8.29232	7.59246	7.34873	6.5157	6.98868	8.07682	7.09803	7.67948	6.40939	8.67243	8.85019	8.69174	8.90989	7.69697	7.54689	8.30378	7.57365	4.42626	4.70044	4.55459	5
A_73_100167	TRMT2A	5.35755	5.20945	5.65821	5.32193	5.32193	5.44294	5.72792	5.70044	5.42626	5.45943	5.65821	5.9542	5.88264	5.65821	6.07682	5.74147	5.02237	5.35755	5.45943	6.06609	4.9542	4.88264	4.85798	4.9542	4.85798	5.71425	4.90689	5.72792	5.53916	5.24793	5.61471	5.75489	5.42626	5.22882	5.35755	5.80735	5.80735	5.97728	5.64386	6.12928	5.2854	5.24793	5.75489	5.30378	4.42626	4.52356	4.70044	5.10852
A_73_100168	C8B	4.93074	4.45943	4.52356	4.35755	5.32193	5.30378	5.39232	5.56986	5.65821	5.59991	6.10852	6.37504	5.90689	5.87036	4.70044	5.74147	4.9542	5.20945	4.93074	5.33985	4.78136	4.75489	4.72792	5.24793	5.53916	5.2854	4.9542	5.64386	4.78136	4.49185	5.08746	5.14975	5.76818	5.04439	5.22882	5.49185	5.32193	5.18982	4.32193	5.94251	5.22882	5.22882	5	5.24793	4.39232	4.39232	4.45943	5.22882
A_73_100169	ZNF143	9.16993	9.27146	9.48784	9.14975	8.86419	8.73471	9.11114	8.68475	9.40939	9.75154	9.71768	9.47371	9.74062	9.41363	9.28771	9.37721	9.25974	9.24793	9.42836	9.65821	8.48985	8.61839	8.33762	8.50779	9.47978	9.60455	8.92926	9.20212	9.1267	9.26444	9.09144	9.24793	9.18364	8.80413	8.98868	8.95274	9.81538	9.87958	9.2738	9.17118	9.18239	9.14083	9.41574	8.99435	8.49185	8.27612	8.65284	8.82018
A_73_100172	SNORA56	18.4357	18.5273	18.4383	18.5988	18.2677	18.3351	18.4596	18.3623	15.2035	15.4875	15.473	15.3728	15.5564	14.9983	15.2905	15.0561	15.6342	16.1764	15.4592	15.2297	18.4205	18.1642	18.3767	18.2988	14.6562	15.0806	14.9149	14.8883	17.1084	16.7226	18.1765	17.8385	16.6613	17.382	17.6122	18.228	15.5908	15.1789	15.1379	14.8437	14.8638	15.0257	14.8781	14.8428	18.1018	18.0919	18.227	18.3826
A_73_100173	PUS10	6.42626	6.20945	6.70044	6.30378	5.84549	6.06609	6.03342	6.2854	7.40088	7.30834	7.97154	7.49985	7.79442	7.42626	7.50779	7.49185	7.40088	7.55459	7.56605	8	5.08746	4.64386	5.24793	4.9542	7.2384	7.57743	7.56986	7.67948	6.90087	6.93664	6.44294	6.77479	7.43879	6.91289	6.98868	6.49185	7.90689	7.84549	7.74147	7.91289	7.97728	7.80735	7.71425	7.56986	4.70044	4.90689	4.75489	5.42626
A_73_100176	PGLYRP2	4	3.70044	4.45943	3.58496	3.58496	3.80735	3.9542	4.61471	7.87958	7.8392	7.61471	7.37069	7.08746	6.94837	6.5157	7.20945	7.79442	6.04439	7.53528	7.19967	3.45943	3.24793	3.16993	4	7.03342	7.60363	6.40939	7.25739	6.14975	5.78136	5.55459	5.79442	5.52356	4.90689	4.97728	5.44294	7.80413	7.31741	7.68299	7.83289	6.79442	7.04439	7.90989	7.95128	2.58496	4.08746	3.32193	4.04439
A_73_100178	BCAP29	8.97728	9.01681	8.79279	8.16491	8.60733	8.74987	8.76818	8.40301	9.51964	9.58871	10.0908	9.73132	10.5118	9.77561	9.82972	9.55459	9.56224	9.30492	9.94837	9.96795	8.64024	8.41785	8.20212	8.72622	9.35755	9.80977	9.39232	9.63934	8.65464	8.97585	9.26796	8.8857	9.21189	8.81858	9.13443	9.13314	9.71768	10.1923	9.53041	9.66445	9.63844	9.55746	9.43567	9.07146	8.45943	8.53722	8.48382	8.42417
A_73_100179	SIK3	9.86264	10.774	10.3554	9.90238	10.0492	10.1799	10.0382	10.0485	11.2158	11.96	12.0023	11.3639	11.3531	11.4528	11.0881	11.1702	11.2863	11.4014	11.5053	11.5231	9.8009	9.90914	9.92184	9.71081	11.1157	11.2857	10.8273	11.0885	10.9586	11.3083	10.9697	11.0258	10.8246	10.1434	10.757	10.664	11.2854	11.6391	10.838	11.1555	10.865	11.1046	11.3242	10.5294	10.3912	9.62571	9.56986	9.68475
A_73_100185	IFT20	8.71081	8.79116	9.11374	8.42836	8.58496	8.73471	8.69697	8.60548	9.94471	10.3504	10.5646	10.3185	10.4268	10.4083	10.5425	10.2324	9.74819	10.1836	10.3055	9.92926	7.71425	7.82018	7.7211	8.05528	10.242	9.9901	9.69	9.46557	8.99294	9.40195	9.32643	9.56415	9.42836	9.02791	9.55459	9.02929	10.5608	10.6294	10.265	10.3691	10.207	9.98513	10.3004	10.0835	7.6865	7.55075	7.47573	7.91886
A_73_100187	POLR3F	11.2152	11.1007	11.4704	10.7486	11.2877	11.1049	11.3559	11.3482	11.3883	11.5656	11.7993	11.4592	11.5462	11.4476	11.2703	11.3058	11.1137	11.1796	11.4427	11.4455	10.268	10.2414	10.1396	9.82972	11.1124	11.4497	10.5689	10.9241	10.7313	11.0168	10.93	10.9737	11.1596	10.7241	11.0238	10.9951	11.4737	11.7162	11.1895	11.0845	11.2204	11.1232	11.1886	10.8277	10.2969	10.0505	10.117	10.3348
A_73_100190	FRA10AC1	9.95274	9.95128	10.6193	9.75489	10.0828	10.0768	10.0348	10.2095	10.3498	10.5362	10.6957	10.576	10.6165	10.4929	10.3242	10.4651	9.98726	10.2461	10.4984	10.4818	8.72451	8.77479	8.73471	8.69349	10.3509	10.5507	9.96867	10.1053	10.2015	10.2814	10.032	10.2131	10.4179	10.0661	10.062	10.0914	10.6411	10.8305	10.6479	10.6055	10.3304	10.2336	10.4325	10.0987	8.49985	8.36632	8.66356	8.98442
A_73_100192	PEX2	8.54303	8.47371	8.47573	8.58496	8.81218	8.80252	8.75989	8.75489	8.95565	9.00562	9.19353	9.05664	9.44087	9.23122	8.94691	8.93074	8.46148	8.55267	9.03342	8.97154	7.82972	7.67948	7.81378	7.98584	8.55459	8.48583	8.25974	8.59246	8.57365	8.60363	8.69349	8.63844	8.59246	8.49785	8.38802	8.65642	8.93664	9.04849	8.69174	8.85487	8.37938	8.54303	8.79442	8.58684	7.56986	7.84549	7.58871	8.44708
A_73_100193	IARS2	11.668	11.865	12.058	11.5812	12.1911	11.8218	12.0137	12.1282	12.089	12.6297	12.4868	11.9769	11.5948	11.933	11.4014	11.9755	12.0632	11.6693	12.1227	11.9959	10.9218	10.7515	11.4808	11.2574	11.8556	11.9363	11.6726	11.6839	12.0674	11.81	12.1964	11.9005	11.3859	11.258	11.4653	11.8134	12.1794	11.9773	11.9465	12.0095	11.7616	11.5416	12.2347	11.9213	10.9207	11.014	11.2183	11.2726
A_73_100195	ZFX	6.93074	7.05528	7.00562	7.3443	6.98299	7.13443	7.12928	6.83289	7.27612	7.85487	7.62205	7.33985	7.82018	7.87652	7.72792	7.43463	7.3443	7.65105	7.79442	8.02791	6.44294	6.46761	6.25739	6.2854	7.20945	7.08746	6.86419	7.32193	7.10852	7.45533	7.13955	7.22882	7.54303	7.36632	7.43045	7.41785	8.02237	8.16491	7.75489	8.18982	7.55459	7.77479	7.29002	7.37938	6.11894	5.79442	6.12928	6.60733
A_73_100196	TCTA	10.2935	10.1408	11.1494	10.526	10.7891	10.8688	11.0478	10.8408	12.2763	12.6279	12.7007	12.6246	12.2809	12.2628	11.9067	12.2079	12.4342	11.9259	12.3112	12.4865	9.72281	9.60363	10.1344	9.73725	12.1536	12.0314	11.9981	11.8118	12.007	11.9018	11.5887	11.7515	11.7989	11.2761	11.5038	11.4724	12.3795	12.1566	12.0319	12.1097	11.6935	11.9296	12.4336	12.05	9.07948	9.73809	9.55267	10.144
A_73_100198	MEG3	4.88264	5.32193	4.35755	4.80735	4.90689	4.55459	5	5.20945	5.32193	5.18982	5.35755	5.52356	5.96578	5.83289	6.01123	5.35755	4.75489	5.16993	4.49185	5.97728	4.52356	4	4.35755	4.52356	4.12928	4.78136	5.91886	5.24793	5.04439	4.75489	4.58496	5.16993	4.52356	5.30378	5.22882	5.49185	5.18982	5.87036	5.49185	6.39232	5.30378	5.2854	4.24793	4.78136	3.64386	4.42626	3.64386	4.83289
A_73_100200	CXCR4	7.96578	8.03342	7.34873	8.783	7.19967	7.62936	7.56605	7.97154	9.8572	9.65105	9.19229	9.2738	10.3487	9.72195	9.49185	8.92926	9.71253	9.00282	10.0954	10.4205	7.53916	6.42626	7.31288	7.64386	9.46761	12.1746	9.23601	9.78463	9.40088	8.82337	8.49185	9.20579	8.73978	8.98584	8.41151	8.87344	10.1357	10.7419	10.6484	8.98299	10.6339	10.0993	8.44294	10.6812	6.82018	7.72792	7.44294	7.96
A_73_100202	SF3B1	11.7541	11.6569	11.9609	11.4848	11.334	11.4333	11.4901	11.6064	12.2674	12.4593	12.643	12.6565	12.3407	12.418	12.3049	12.3343	12.4588	12.4009	12.27	12.6217	10.4231	10.6055	10.5527	10.2732	12.1921	12.4797	12.2767	12.1517	12.2222	12.4599	11.9177	12.3207	12.572	12.2605	12.3277	12.0607	12.1684	12.6219	12.4901	12.3264	12.5075	12.474	12.0904	12.0561	10.8049	10.4325	10.6582	10.5798
A_73_100203	SFMBT2	10.0265	10.4848	10.4528	10.2324	9.92852	10.4645	10.4051	10.1137	13.3045	13.3066	13.681	13.1784	12.7108	13.9281	12.5046	13.3564	13.9075	13.3639	13.7927	14.1921	9.64024	9.55842	9.59059	9.51076	13.1699	13.3236	13.0498	12.9674	12.9409	12.7396	12.0493	12.6826	12.714	11.5088	12.2196	12.073	13.1495	13.7137	13.0998	13.1237	13.2629	12.8878	12.882	12.9832	8.9901	9.28193	9.30378	9.75405
A_73_100204	PSMD4	13.3165	13.3849	13.0162	12.3019	12.6667	12.6156	12.5189	12.792	12.6673	12.4866	13.2856	12.9487	12.8984	12.599	12.5846	12.7313	12.6303	12.8671	12.8349	12.9073	12.5999	12.6246	11.9967	12.5166	12.8248	12.9433	12.6558	12.8642	13.0262	13.149	13.574	13.401	12.6641	12.6027	12.808	13.098	12.0636	12.8939	12.5302	12.7079	12.5488	11.7317	12.7303	12.1368	12.7145	12.611	12.6603	11.9778
A_73_100208	CIB3	5.96578	6.24793	6.15987	6.49185	6.61471	6.58496	6.48382	6.56986	7.0607	6.90087	7.07682	7.49586	6.57743	7.11894	5.85798	7.09276	6.26679	5.72792	5.75489	6.06609	5.70044	5.35755	5.37504	5.56986	6.75489	6.69349	6.34873	6.79442	6.40939	5.88264	6.44294	6.78136	7.23362	6.70044	6.91886	7.01681	6.30378	6.22882	6.22882	6.65821	6.34873	6.46761	6.15987	6.10852	5.88264	6.08746	5.70044	6.03342
A_73_100210	RIN3	4	3.70044	3	3.70044	3.75489	3.70044	4.08746	4.12928	5.24793	5.49185	4.9542	5	5.49185	5.64386	5.45943	5.08746	5.18982	4.52356	4.58496	5.55459	4.24793	3.58496	3.75489	4.16993	4.93074	5.24793	5.02237	5.40939	4	4.08746	4.61471	4.24793	4.45943	4.45943	4.61471	4.45943	5.76818	5.08746	5.08746	5.75489	4.70044	5.64386	4.24793	5.14975	3.70044	4.08746	3.45943	4.39232
A_73_100211	EPHB4	8.02791	8.13699	7.80413	8.0634	7.87036	7.46761	7.78136	7.62936	9.79198	10.5073	10.8178	10.0293	10.388	9.75572	10.3298	9.48784	9.70217	9.90463	9.27146	10.2046	7.16993	7	7.3443	7.29462	10.3382	9.93737	9.79442	10.1254	9.31515	9.36085	9.01402	9.0348	9.12153	9.33539	8.56986	8.87652	10.0715	10.0478	10.0471	10.2473	9.87267	10.7499	9.49486	9.2503	7.09803	7.76155	7.7039	7.74147
A_73_100213	FZD1	6.58496	7.01681	7.03892	6.52356	6.7211	6.71425	7.07682	7.03892	10.8309	10.5058	9.64476	10.1997	10.5892	9.86959	10.1618	9.86109	10.4073	9.71596	10.2167	9.72024	6.22882	6.88264	6.32193	6.52356	10.2312	10.7052	9.69	9.57932	11.0758	10.8914	9.28077	10.4231	10.1898	10.9259	9.63844	8.98299	10.8796	10.9099	10.9418	9.58214	10.1867	9.79766	10.6055	10.0941	5.61471	6.56986	5.90689	6.20945
A_73_100215	VPS37B	4.16993	2.80735	3.75489	4.24793	4.58496	4.42626	4.75489	4.90689	4.9542	4.90689	5.35755	5.49185	5.55459	5.16993	5.44294	5	4.39232	4.2854	4.2854	4.88264	3.70044	3.45943	3.90689	4.42626	4.70044	4.72792	4.45943	5.33985	4.08746	4	5.62936	4.24793	5	4.72792	5	5.2854	5.22882	4.83289	4.80735	8.10329	4.90689	5.04439	3.70044	4.61471	3.70044	3.64386	3.70044	3.85798
A_73_100216	ADHFE1	9.31402	9.18488	9.44501	9.82734	8.8933	8.97728	8.93958	8.84078	10.4184	10.4579	10.4041	9.31061	8.92184	9.84314	8.52748	9.98513	9.2854	8.59246	9.92481	9.24555	8.16742	8.39232	8.40301	8.0607	9.30834	9.544	8.9571	9.72281	9.97011	9.67772	8.89633	9.2703	9.79442	8.79116	9.56224	9.3696	10.526	9.58496	9.978	10.4848	9.04712	8.35315	10.1643	8.85175	8.39446	8.01123	8.41996	8.45121
A_73_100218	KAZN	5.64386	6.06609	5.45943	5.71425	5.88264	6.13955	6.70736	6.27612	11.0701	11.3247	10.764	10.8041	9.44398	10.6348	9.56415	10.6008	10.9833	9.45533	10.8688	10.3853	5	4.39232	4.67243	4.85798	10.7595	10.9851	9.82496	10.5068	9.92926	9.94178	9.37395	8.98442	8.50383	8	8.01123	8.51767	10.9502	10.668	10.9215	10.7715	10.9088	9.82814	11.1494	10.9226	4.45943	4.85798	4.32193	4.85798
A_73_100220	DYSF	13.6734	13.994	13.852	14.1723	13.629	13.5512	13.6813	13.5167	12.6742	13.3107	13.8031	13.6908	13.655	13.3455	13.4818	12.9103	12.6271	13.3386	13.062	13.9495	13.5194	13.5765	13.8682	12.4689	13.2211	13.3935	13.4407	13.1555	12.8122	12.9972	13.6182	13.3452	12.8931	13.0126	13.1306	13.3799	13.4296	13.4152	12.6504	13.4271	13.0036	13.6605	13.035	12.6704	13.6544	13.3095	13.6065	14.03
A_73_100221	TNRC6B	11.5708	11.5338	11.6443	10.9629	11.4868	10.7074	10.5048	11.2192	10.9031	10.7515	11.0355	11.1696	11.233	11.2037	11.0481	11.0678	10.7789	11.0042	11.0286	11.0147	10.1843	10.3619	10.3095	10.2952	10.6861	10.8102	10.4878	10.5603	11.0105	10.9531	10.9979	11.1737	11.0587	11.0928	10.8576	11.1306	9.78953	11.2149	11.3354	10.9549	10.9318	10.9307	10.6416	11.0417	9.98371	10.2986	10.163	10.4757
A_73_100222	DUSP3	13.4791	13.7509	13.2976	13.6433	13.5367	13.4462	13.6389	13.5238	11.7065	12.0845	12.5038	12.0522	12.0706	12.2544	11.4858	11.9181	11.6136	12.0372	11.9174	12.1306	13.16	13.3999	13.3451	13.3674	11.6161	12.279	11.6707	11.7748	12.1867	12.2037	13.1169	12.7454	12.4108	12.3253	12.5961	13.0985	12.004	12.0706	11.9473	11.8884	12.0105	11.6337	11.7115	11.5396	13.0619	12.8833	12.8564	13.4599
A_73_100224	DISP2	4.58496	3.70044	3.45943	4.90689	4.64386	4.35755	4.24793	4.64386	3.70044	3	3.85798	3.90689	4.08746	3.58496	3.70044	4.04439	3.16993	2.58496	3.64386	3.58496	4.35755	3.70044	4.04439	4.12928	2.90689	4.08746	2	3.70044	2.90689	2	4.08746	3.80735	3.52356	3.80735	4.16993	4.12928	3.16993	3.85798	3.32193	4.24793	3.16993	3.32193	3.45943	3.45943	3.45943	3.16993	3.32193	4.32193
A_73_100227	FAM49B	10.6188	11.2058	11.0573	10.0967	10.9344	10.8696	10.7936	11.0396	13.1067	13.4277	13.6155	12.7925	12.8586	13.1119	11.9658	13.1695	13.1658	12.2423	13.3794	12.5428	10.1026	10.4998	10.4919	10.4057	12.2082	12.8263	12.5016	12.1181	11.8995	11.8794	11.6604	11.2366	10.7797	10.2726	10.8126	10.888	12.8586	12.4284	12.5524	12.6616	12.5324	12.1054	12.8784	12.7217	10.4691	10.1383	9.97943	10.1618
A_73_100228	NABP2	11.8958	12.6102	12.2577	11.7803	11.7657	11.8849	11.9679	11.928	11.1706	11.6917	11.5343	11.3923	11.4226	11.365	11.3856	11.2547	10.9989	11.3236	11.4858	11.4362	11.3934	11.1836	11.5179	11.2819	11.2723	11.3247	10.956	11.2644	11.6275	11.745	12.0629	11.9726	11.2387	11.2067	11.3233	11.6931	11.5584	11.7859	11.3902	11.3966	11.3242	11.2435	11.2348	11.0327	12.0706	11.2458	11.168	11.3429
A_73_100231	B3GALT1	6.17991	5.78136	5	6.17991	7.2854	5.94251	6.18982	6.56986	3.80735	4.04439	3.45943	4.04439	4.55459	3.85798	4.45943	4.64386	3.80735	4.49185	3.08746	3.58496	5.12928	5.26679	5.32193	5.56986	3.08746	3.58496	2.16993	3.32193	6.02237	6.06609	7.56986	6.61471	6.26679	6.26679	5.18982	5.64386	3.52356	3.45943	4	4.32193	3.75489	3.80735	3	2.70044	2.58496	5.20945	4.90689	5.06609
A_73_100232	NRG3	14.5372	14.6215	14.5171	14.4683	14.3427	14.4587	14.425	14.2541	14.256	14.261	14.4055	14.2424	14.7436	14.6382	14.689	14.6878	14.5944	14.4046	14.352	14.4913	13.0925	12.886	13.0092	13.1312	14.6763	14.7917	14.5585	14.7324	14.5025	14.5325	14.6076	14.4886	14.5924	14.4983	14.68	14.6749	14.5443	14.607	14.5899	14.4627	14.6881	14.6172	14.5316	14.5389	12.927	13.1344	12.7984	13.0625
A_73_100235	SNRPG	6.49185	6.5157	6.56986	5.98868	6.48382	6.18982	6.33985	6.93664	6.32193	6.55459	6.98868	6.63662	7.07682	6.71425	6.66534	6.40088	6.24793	6.78136	6.56986	7.26679	5.56986	5.49185	5.52356	5.42626	6.20945	6.2854	6.2384	6.18982	6.08746	6.47573	7.7039	6.45121	6.49185	6.37504	6.87036	6.47573	6.45121	6.62936	6.05528	8.87036	6.50779	6.50779	6.20945	5.97728	5.75489	5.64386	5.42626	5.98868
A_73_100236	LHFPL4	4.24793	4.24793	4.45943	5.18982	5.32193	4.75489	4.80735	4.80735	6.71425	6.6865	6.50779	6.13955	6.79442	6.14975	5.80735	6.56224	6.60733	6.07682	7.47168	6.82018	3.64386	3.45943	3.39232	4.24793	5.53916	6.37504	5.83289	6.44294	5.9542	5.70044	5.93074	5.59991	5.44294	5.12928	5.52356	5.02237	6.63662	6.2384	7.16993	7.50779	6.74147	6.56986	6.36632	6.72792	2.32193	3.32193	3.52356	3.58496
A_73_100237	CDC2L1	9.80252	9.89178	10.0566	9.58778	9.68825	9.82972	9.83131	9.83368	11.1702	11.4268	11.5732	11.1749	11.1357	11.021	10.902	10.9922	11.0447	10.4757	11.1932	11.0112	8.66888	8.69349	8.81057	8.62388	10.8114	10.8967	10.4762	10.4929	10.5421	10.5177	10.0681	10.3157	10.5053	10.0861	10.1215	9.97585	11.5599	11.2058	11.1026	11.0095	10.6555	10.5622	11.1013	10.8439	8.62936	8.60363	8.61839	9.08215
A_73_100238	TM6SF1	12.3931	11.9817	11.3273	11.7402	12.0701	11.8076	11.8084	11.6454	9.92333	8.98868	9.89406	9.97585	8.13443	9.06878	9.37287	9.50084	9.02791	9.54882	9.18488	8.56224	11.4597	11.3723	11.2814	10.6439	9.24555	9.05393	9.17493	9.22159	10.3382	9.43567	11.2568	10.6271	10.1376	10.2958	10.592	11.1849	10.3799	9.96939	9.29921	9.37287	8.61655	8.80413	9.56033	8.24079	11.0908	11.0931	11.1312	11.3485
A_73_100239	SUMF1	5	5.10852	4.61471	5.04439	5.2854	5.20945	5.40939	5.26679	5.82018	5.55459	6.72792	6.01123	5.91886	5.08746	4.16993	5.71425	5.45943	5.12928	5.56986	4.75489	4.75489	4.49185	4.24793	4.61471	5.52356	5.35755	4.9542	5.71425	5.55459	5.26679	6.08746	5.84549	5.97728	4.85798	5.9542	6.29462	4.97728	5.42626	5.04439	5.04439	5.12928	5.06609	5.39232	4.93074	3.90689	4.42626	4	4.67243
A_73_100241	MBD2	11.3267	11.2113	11.3815	11.0365	11.2992	11.4694	11.1867	11.2662	12.8868	13.6026	13.3529	13.0856	12.9988	12.9235	12.8386	12.6909	12.8764	12.371	13.0601	13.0206	10.8198	11.0519	11.1849	10.9016	12.9577	13.073	12.6254	12.8079	12.3465	12.5694	12.0686	12.1315	11.9578	11.5941	11.9582	11.6373	13.0419	13.1577	12.5757	12.821	12.9009	12.5428	12.919	12.3693	10.4035	10.703	10.6856	10.7039
A_73_100242	WRAP53	9.29692	9.3443	9.62022	8.97441	9.01681	9.04712	8.85798	8.95855	9.83131	9.73132	10.163	9.98442	10.2366	9.79928	10.1344	9.62571	10.0244	9.85643	10.0084	10.1674	8.79116	8.71425	8.43671	8.67243	9.81378	10.2276	9.61471	10.0526	9.79198	9.95855	9.76487	9.87728	9.74483	9.51668	9.66	9.55746	9.80171	10.1202	9.96145	10.0512	9.79442	9.66178	9.47978	9.56224	8.51964	8.45738	8.43463	8.61471
A_73_100243	PURB	5.42626	5.56986	5.49185	5.61471	5.53916	5.67243	5.75489	5.93074	5.33985	5.76818	5.78136	5.83289	5.61471	5.85798	5.70044	5.6865	5.53916	5.65821	5.50779	5.97728	5.26679	5.12928	4.93074	5.14975	5.40939	5.18982	5.12928	5.72792	5.70044	5.61471	6.34873	5.79442	5.74147	5.64386	5.71425	5.85798	5.71425	6.02237	5.42626	7.93369	5.32193	5.75489	5.39232	5.49185	5.40939	5.49185	4.9542	5.16993
A_73_100244	GNB5	7.3966	7.12928	7.36194	7.20457	7.32193	6.04439	6.84549	6.26679	10.1874	10.0647	10.0485	8.17493	9.39874	9.80574	9.24793	8.96434	7.81378	9.14211	9.11374	9.67243	5.16993	5.75489	5.88264	6.08746	9.24555	9.36194	8.37504	8.65821	9.72622	9.7364	7.06609	8.64024	9.66888	7.65105	8.95565	8.47573	9.5632	9.54882	10.1157	9.49386	9.76901	7.81057	8.93074	7.53138	6.7879	5.20945	3.45943	3.70044
A_73_100247	NTF3	5.59991	5.74147	5.52356	5.32193	5.62936	5.72792	5.50779	5.16993	7.02237	7.26679	8.3966	8.08746	7.52356	7.96578	7.36632	7.24317	6.64386	7.2854	6.88264	8.0607	5.08746	5.06609	5	4.78136	6.89482	7.3966	7.60733	6.87652	6.65105	6.65821	6.18982	6.71425	7.69349	6.97154	7.72792	6.72792	7.32193	7.39232	6.98868	7.40514	6.64386	8.08746	7.01123	6.62205	5	5.08746	4.9542	5.35755
A_73_100249	DSTN	8.66711	9.17742	8.99718	8.53528	9.47269	9.67507	9.29462	9.18115	11.9903	11.6915	12.0921	12.2088	11.5043	12.0351	11.7591	12.171	11.3904	11.4778	11.5873	12.1347	8.57554	8.64926	8.06609	8.18982	11.1858	11.3208	11.5798	11.3143	12.802	12.2808	11.757	11.2639	14.173	12.6979	14.5636	12.6436	11.6898	11.5038	11.8533	11.6434	11.7867	11.9656	11.6726	11.3154	9.35865	8.7364	8.55842	8.32418
A_73_100250	CDC26	9.24555	9.67154	9.633	9.03067	9.67331	9.65464	9.56986	9.49185	10.8138	10.8853	10.8588	10.5981	11.1954	10.6307	10.9148	10.6865	9.85175	10.3242	10.9733	10.3247	8.43879	8.31741	8.19722	8.38802	10.7566	11.1799	10.1923	10.5127	10.0728	10.3707	9.73894	9.92778	9.94031	9.61563	9.74987	9.52748	11.0327	11.0861	11.1861	11.1222	10.638	10.3837	10.825	10.2467	8.8009	8.28309	8.49586	9.00703
A_73_100251	DRG1	11.9224	11.9097	12.5377	11.5727	11.8784	11.6863	11.8734	12.0951	11.204	11.5159	11.8819	11.5913	11.7408	11.2597	11.5793	11.0495	11.0661	11.3012	11.0795	11.4976	11.0088	11.0835	11.0444	10.7797	11.245	11.4067	10.8688	11.0231	11.2095	11.4783	11.7636	11.5452	10.8742	10.9118	10.9975	11.352	11.3875	11.4863	11.098	11.0947	11.0812	11.0509	10.9883	10.9091	11.2594	10.7993	11.0091	10.8903
A_73_100253	DPEP3	9.15735	9.14975	8.94398	8.96	9.37938	9.00983	8.67066	8.59619	8.70563	8.32418	8.31515	8.63662	9.77561	9.08481	9.39981	8.94544	9.45327	8.50779	8.56986	8.87958	8.37504	7.73809	7.63662	7.65821	8.97441	8.89785	8.49185	8.91588	8.79928	8.47776	8.92333	8.71939	9.25267	8.85487	9.55651	9.34873	9.19476	9.2384	8.99577	8.56605	8.7039	9.09803	8.54303	8.82655	7.79442	7.97154	7.91289	7.81698
A_73_100255	CD46	9.10329	9.47066	10.0403	10.1248	10.0539	10.4367	10.3432	9.92778	11.1016	11.3041	11.3485	11.1677	11.9936	11.5179	11.3573	10.9726	11.4194	11.0895	11.5675	11.883	8.46761	8.80413	9.03892	8.71939	10.6874	11.0934	11.2621	11.0577	11.0403	10.5708	10.5008	10.7838	10.973	10.6636	10.7545	10.6046	11.8488	11.3123	11.1049	11.4057	10.6974	11.6695	10.6027	10.9936	9.21917	8.68475	8.87036	9.3015
A_73_100256	NAPSA	5	5.37504	5.80735	5.67243	5.71425	5.82018	6.02237	6.30378	7.10329	7.07682	6.58496	7.14466	7.42206	7.16993	7.54689	6.04439	7.04439	6.10852	6.65821	7.45121	4.70044	4	4.52356	4.78136	6.78136	6.9542	6.47573	6.32193	6.2854	6.24793	5.75489	5.82018	5.80735	6.2384	5.32193	6.15987	6.78136	6.53916	6.87652	7.37938	6.71425	6.50779	5.87036	7.52356	4.93074	4.67243	4.49185	5.35755
A_73_100257	ACOT7	10.5746	10.1855	10.5765	10.158	10.0808	10.744	10.3157	10.3826	10.3869	10.1737	11.1443	10.6755	11.0795	10.4853	11.1309	9.84392	10.446	10.6018	10.5063	10.8541	9.33316	8.74147	9.45533	9.46761	10.1319	10.6271	10.1344	10.2088	9.71939	9.53819	10.3515	10.1466	9.35975	9.64926	9.69697	10.0098	10.5779	10.5265	10.3348	10.4357	10.2992	11.2512	9.45738	10.0307	9.52258	9.42522	9.8392	10.2842
A_73_100258	HOXC6	12.6616	11.9493	12.4824	12.7769	12.3973	12.4473	12.7766	12.5546	12.1046	12.4491	12.2975	12.1513	12.3498	12.4388	12.264	12.4548	12.118	12.3291	12.4065	12.6328	12.163	12.2476	12.279	12.07	11.1306	10.744	11.0028	11.5277	12.2716	12.3031	12.5627	12.592	12.4883	12.1451	12.2463	12.6275	12.5923	12.6032	11.2324	11.7448	11.0382	11.1472	11.2946	11.2261	11.2533	11.5454	11.9789	12.3001
A_73_100259	FOXB1	4.55459	4.75489	4.67243	4.97728	4.83289	4.42626	4.70044	4.80735	4.08746	3.75489	4.16993	4.24793	4.9542	4.58496	4.80735	5	4.42626	4	4.45943	4.55459	4.52356	4.08746	4.24793	3.16993	4.70044	4.24793	4.08746	5.24793	4.64386	4.32193	5.02237	4.67243	5.02237	4.42626	4.78136	4.39232	4.80735	5.78136	4.70044	6.24793	4.75489	4.45943	5.52356	5.04439	3.64386	3.9542	3	4.08746
A_73_100260	PITX2	9.90989	9.54689	10.1157	9.55459	9.04712	8.67948	8.93074	8.88722	3.85798	3.9542	4.08746	5.10852	3.16993	4.16993	2.32193	3.16993	4.16993	6.99435	3.85798	4.55459	8.98584	9	9.0182	8.91886	0	5.9542	0	4.42626	6.90689	6.32193	8.42417	8.09011	6.84549	7.33092	7.5157	8.29462	5.33985	5.39232	7.14975	4.04439	6.22882	1.80735	2.32193	2.32193	8.53138	8.8857	8.79766	9.04439
A_73_100265	GSTM1	12.4797	12.6115	12.2372	12.9313	12.32	12.7153	12.7682	12.5447	11.7423	11.8952	11.464	11.6854	11.6948	11.8684	11.341	12.0329	12.2021	11.2819	11.7093	11.981	12.5553	12.0475	12.1559	12.0683	11.7948	11.4006	11.6609	12.0964	11.9814	11.5579	12.4495	11.8933	11.8815	11.6389	12.1687	12.4341	12.1943	11.8599	11.6221	11.5668	11.446	11.9453	12.0504	12.1424	11.9692	11.9714	12.0293	12.047
A_73_100266	SPG7	9.43567	9.40514	9.32643	9.44501	9.65015	9.63481	9.55267	9.56986	9.7211	10.0471	9.79116	9.74399	9.42206	9.5216	9.27845	9.39232	9.83289	9.3966	9.6591	9.83526	9.11894	8.83289	9.12153	9.0607	9.28077	9.43254	9.03892	9.56796	9.41469	9.37178	9.61287	9.38694	9.34651	9.16742	9.32193	9.49985	9.63934	9.88874	9.54786	9.61195	9.42941	9.42417	9.6248	9.56891	8.82337	8.84862	9.04985	8.88722
A_73_100267	NDUFS6	13.8514	13.7322	13.8632	13.7682	14.0175	14.0277	13.9664	13.9675	12.6974	13.3844	13.0979	12.7276	12.5683	12.7873	12.2024	12.7358	12.4571	12.28	12.8232	12.4194	13.0574	13.1808	13.6115	12.7415	12.2599	12.3228	12.2732	12.1773	12.7957	12.537	13.5975	12.9066	12.2383	12.407	12.8842	13.1897	13.0389	12.5304	12.3995	12.5377	12.286	12.3887	12.9613	12.2622	12.6784	12.6451	12.8009	12.8939
A_73_100268	AMIGO2	7.2384	8.24793	8.17493	6.90689	6.98868	7.2384	6.78136	6.98868	9.17742	8.85798	10.1059	9.76984	9.13443	9.44708	8.93811	9.85643	9.0348	9.91513	9.00282	9.6865	7.01123	7.29462	7.3443	7.2384	8.17493	9.26444	8.47168	8.24079	10.0063	9.96362	9.34096	9.2703	11.8975	10.1202	12.0816	9.92407	9.20701	9.6027	8.93517	8.7211	8.61839	8.52748	8.42626	7.82018	9.24079	8.33539	7.60733	7.40939
A_73_100269	LAYN	8.53722	8.62753	8.13186	8.80413	9.30606	9.03617	8.8392	8.60548	10.0049	10.3674	10.9542	10.2264	10.9614	10.3089	10.7194	10.1383	10.1319	10.5294	10.2825	10.9035	7.8392	7.60363	7.90087	7.8392	10.1812	9.84235	10.1157	10.0334	10.1874	10.06	9.93369	10.0888	10.8684	10.2691	10.6782	10.1254	10.4737	10.5807	9.96867	10.5411	10.2396	11.0701	9.53722	9.69	8.16993	8.31288	8.04985	8.30378
A_73_100270	TDRD7	11.4331	11.1577	11.3937	11.2627	11.5718	11.1176	11.5864	11.2015	9.94618	10.3304	10.5068	10.4268	10.2473	10.1843	10.3707	10.0272	9.98584	10.2264	10.3614	10.431	10.7381	10.7752	10.8329	10.6439	9.98868	10.1861	10.0471	9.55746	10.3151	10.3276	11.0018	10.7211	10.3608	10.2923	10.4858	10.9542	10.4315	10.4848	10.0307	10.2958	10.2837	9.98157	9.77643	9.60177	10.1267	10.2633	10.6257	10.93
A_73_100273	SYT7	5.83289	6.42626	5.56986	5.75489	5.88264	5.64386	5.30378	5.55459	6.6865	7.02791	7.13955	6.93074	7.43463	7.09276	7.87344	6.97728	6.59991	6.87652	6.30378	6.88264	5.20945	4.58496	4.58496	4.75489	7.87036	7.31288	7.60363	7.35315	6.88264	6.87036	6.30378	6.60733	7.59246	7.3443	7.32193	7.15987	7.26679	7.40088	7.46352	7.69349	7.75489	8.09803	7.38802	7.18982	5.35755	5.08746	4.72792	4.58496
A_73_100274	NIPAL3	9.39981	9.46761	8.74987	8.76155	9.22038	9.09011	9.26679	9.00282	11.374	11.4349	11.7402	11.9784	11.7258	11.7	11.4115	11.5275	11.2802	11.2324	11.7296	11.7254	8.78136	8.60363	9.20579	8.83289	11.3018	11.3934	11.1724	11.0492	11.1727	11.1482	10.3382	10.9701	11.1855	10.6957	10.8619	10.1338	11.5548	11.8122	11.3562	11.3396	11.128	11.3761	11.2609	10.8041	8.72622	8.85487	8.80574	9.22038
A_73_100275	EHMT1	10.117	10.2574	10.6188	10.1241	10.2252	10.5887	10.5187	10.4147	11.0144	11.3837	11.5115	11.1144	11.1098	11.3261	11.1059	10.9665	10.8925	11.0895	11.1573	11.563	9.51175	9.57743	9.67596	9.43254	11.0369	11.2709	11.1624	11.1322	10.9958	11.0868	10.7108	10.668	10.9658	10.5826	10.9951	10.7211	11.4054	11.5003	11.2033	11.0393	11.2992	11.2697	11.0265	10.6207	9.18982	9.42626	9.29806	9.65374
A_73_100276	RNASEH2A	4.90689	5.06609	5.24793	5.53916	4.9542	5	5.55459	5.02237	7.02791	7.04985	7.16993	6.79442	7.21917	6.66534	6.42626	6.87652	6.93074	6.2854	6.85798	6.97728	5.24793	4.80735	4.93074	5.55459	7.69	7.03342	6.20945	7.39232	6.55459	6.19967	5.89482	6.3837	6.22882	5.42626	5.65821	5.91886	7.04439	6.32193	7.65105	7.82655	6.7211	6.37504	7.73809	7.69697	4.72792	5.52356	4.90689	5.16993
A_73_100278	TMCO7	9.8392	9.17243	9.94544	9.5708	9.75322	9.78136	9.93074	10.3049	10.4502	10.4833	10.8838	10.736	11.1364	10.9163	10.8321	10.7985	10.2131	10.7822	10.8242	11.1225	8.64926	8.94544	9.0634	8.90087	10.2408	10.6746	10.2715	10.3712	10.1674	10.4635	10.0593	10.4888	10.6533	10.412	10.3482	10.1517	11.0303	11.0961	10.6573	10.7665	10.5324	10.7495	10.2095	10.4419	8.62571	8.62022	8.71939	9.27845
A_73_100280	NPL	11.1513	11.218	11.2524	11.1548	11.0307	11.1855	10.7731	10.5338	11.899	11.9293	11.7524	11.9263	12.1616	11.5063	11.9571	11.2021	12.3333	11.9376	11.9855	12.3198	11.2915	10.84	10.7956	10.8357	11.762	11.8628	11.48	11.8132	11.7903	11.628	11.8404	11.7091	11.3348	11.0741	11.8005	11.5399	11.8836	11.9076	11.5722	11.0389	11.462	11.5285	10.863	11.0049	10.7936	10.825	10.9163	10.7215
A_73_100281	SSR2	13.8496	13.8129	14.1404	13.7468	13.983	13.9696	13.9749	13.9422	15.3017	15.5555	15.4542	15.2922	15.5948	15.3371	15.5395	15.0155	15.2312	15.2486	15.6532	15.5914	13.1473	13.1829	13.1934	13.0047	15.1849	15.4097	14.9353	14.9163	15.0507	15.2262	14.4505	14.9414	15.2391	14.659	15.0863	14.8146	15.5722	15.9274	15.4803	14.9932	15.367	15.3057	15.0321	14.8863	13.0826	13.0181	13.1534	13.5104
A_73_100282	FOXK2	10.5157	10.4666	10.8269	10.3641	10.8037	10.8106	10.8803	10.8895	10.5008	10.7863	11.0566	10.8948	11.3083	10.9009	11.1222	10.585	10.1904	10.5994	10.568	11.0587	9.9491	10.2503	10.0721	9.97513	10.403	10.4691	10.3163	10.3454	10.1787	10.3117	10.5285	10.3531	10.1699	10.1731	10.1421	10.2691	10.8158	11.0711	10.6138	10.7048	10.4605	10.8471	10.4424	10.2877	10.3387	9.98868	10.2497	10.4157
A_73_100283	DOLK	10.021	10.0084	10.3015	9.68036	9.99294	10.1643	10.3174	10.2562	11.0314	11.399	11.7303	11.2204	11.0276	11.2709	10.6636	11.3208	10.8653	10.7838	11.2095	11.3385	9.59059	9.44915	9.60455	9.43045	10.6027	10.8463	10.8037	10.9016	10.4357	10.6348	10.3061	10.2533	10.1793	10.0485	10.1215	10.2621	10.9414	10.9322	10.8899	11.0362	10.8918	11.0109	10.9672	10.7532	9.66888	9.43359	9.23122	9.73809
A_73_100285	DIABLO	11.6216	11.8258	12.1238	11.514	11.9114	11.815	11.7043	11.8929	12.1727	12.0931	12.4785	12.1121	12.2568	12.08	11.8469	12.0231	11.9445	11.958	12.1325	11.9125	10.7082	10.8025	10.7155	10.7875	11.9383	11.9421	11.6815	11.4455	11.528	11.475	12.1188	11.9121	11.6344	11.4679	11.5625	11.4633	12.2986	12.4115	12.0768	12.0067	11.7436	11.7932	11.8055	12.0239	10.8545	10.9858	10.8545	10.7956
A_73_100287	THOC7	11.6207	11.5608	11.9613	11.0095	11.7385	11.4075	11.4553	11.6515	11.7916	12.1704	12.3468	12.0102	12.0487	11.7364	11.8711	11.7125	11.6863	11.8811	12.1118	11.7717	10.6795	10.7241	10.5142	10.3696	11.6729	11.8396	11.1734	10.9458	11.0314	11.3264	11.3334	11.3523	11.2949	10.9527	11.3415	11.1941	12.0647	12.0947	11.6931	11.6165	11.6551	11.4823	11.7183	11.3078	10.7595	10.3934	10.4752	10.6909
A_73_100290	CIDEA	8.69	9.18982	9.22882	8.89482	9.3015	10.1972	9.80332	9.80413	13.2753	13.8736	15.3334	14.2544	13.0156	13.7836	12.5665	14.5633	13.594	14.0894	13.9569	13.7874	8.13699	8.41151	8.48784	8.15482	13.2227	13.2556	13.965	13.7224	12.0634	12.4533	11.3837	11.9263	11.8657	11.0694	11.8293	10.8986	13.4062	12.9832	12.703	13.5246	12.66	13.956	13.994	13.0054	7.67243	7.89482	7.90388	7.96867
A_73_100291	TIMD4	5.49185	6.08746	6.2384	5.44294	5.75489	6.94251	6.67243	7.46761	12.0255	11.8619	12.0206	11.9993	11.9454	11.8826	11.4747	10.8884	10.8017	9.78953	12.6717	11.647	5.04439	4.97728	4.52356	4.80735	9.72024	12.0192	8.84862	10.1972	9.00562	9.24317	7.49985	9.70131	8.39446	8.7039	8.20457	8.49985	12.2012	12.6682	12.0651	11.1209	12.1102	10.1836	10.4949	9.08348	4.12928	5.45943	5.12928	5.56986
A_73_100292	GON4L	4.64386	4.67243	4.80735	5.32193	4.49185	4.45943	4.93074	4.35755	5.33985	5.91886	5.79442	5.83289	6.18982	5.79442	5.61471	5.49185	5.94251	5.47573	5.87036	6.2854	4.2854	4.45943	3.75489	4.45943	5.58496	5.58496	5.82018	6.02237	4.85798	5.39232	5.16993	5.39232	5.55459	5.47573	6.64386	5.40939	6.2854	5.64386	5.39232	6.49185	5.55459	5.96578	5.04439	5.62936	3.70044	4.04439	3.90689	4.52356
A_73_100293	ERRFI1	9	9.37178	8.57932	7.87036	8.31288	8.18488	8.07146	8.07414	9.82018	10.021	10.5981	9.84235	10.3376	9.99223	10.8033	9.55459	9.24317	9.56701	10.2432	10.2467	7.26209	7.43463	7.19967	7.18488	9.78545	12.8928	11.9803	11.6768	9.57365	9.87191	8.71768	9.64386	9.7879	9.62388	9.82893	9.07414	10.6917	11.0775	11.6869	10.5392	12.6938	10.9805	10.0063	10.5435	8.75989	8.0634	8.13443	8.39446
A_73_100295	IL13RA1	9.83605	9.8392	10.3864	9.3443	9.84392	9.50779	9.59805	9.35645	12.6714	12.8941	13.0081	12.8721	13.2199	12.6892	12.9386	12.7946	12.4476	12.1849	13.1048	12.6387	8.95855	8.90388	8.82655	8.93369	12.643	12.5267	12.3536	11.8055	11.3072	11.7125	10.5265	11.2131	11.388	10.7241	10.9589	10.764	13.0345	13.1663	12.6182	12.705	12.7224	12.3556	12.6762	12.3587	8.80574	8.78953	8.93369	9.04712
A_73_100296	HELLS	4.61471	4.39232	4.24793	4.67243	3.16993	3.75489	3.45943	4.2854	5.83289	5.79442	6.29462	6.20945	7.30378	5.56986	6.96578	5.85798	5.74147	5.79442	6.44294	6.15987	3	2.58496	3.45943	4.2854	5.58496	6.09803	4.85798	5.37504	4.88264	4.72792	4.24793	4.67243	5	5.16993	5.04439	4.85798	6.40939	6.10852	6.10852	6.2854	5.80735	6.33985	5.24793	6.06609	3.24793	3.80735	3.32193	3.75489
A_73_100298	CLK1	12.3346	12.1286	13.0521	12.0778	12.0182	12.0718	11.9805	11.6867	13.2012	13.7509	13.2571	12.6668	13.2939	13.5459	13.1265	13.1695	12.6948	13.3313	13.6406	13.4056	10.0133	9.95783	10.7043	10.3157	13.2267	13.2686	12.617	13.0165	12.8969	13.1911	12.3895	12.9091	12.9979	12.6494	12.9045	12.5249	13.7466	14.1191	13.1667	12.8628	13.4577	13.3278	12.8589	13.1033	9.88417	10.4873	10.0519	10.4853
A_73_100299	CKMT2	17.2478	17.0553	16.5748	17.1202	17.1724	17.2861	17.2402	17.2518	5.90689	10.3821	6.7211	6.14975	6.45943	7.24793	6.53916	7.55459	7.33985	13.8858	5.90689	6.22882	16.6957	16.3903	16.7682	15.4513	5.62936	6	5.55459	5.9542	14.835	14.3619	16.6768	16.1155	14.586	15.6629	15.7519	16.5684	6.24793	6.67948	5.76818	7.62936	6.10852	5.75489	5.55459	5.50779	16.3938	16.4979	16.1638	16.644
A_73_100303	NUCB2	10.2167	10.1485	9.9491	10.0238	10.1072	10.1849	10.1662	10.0546	10.4226	10.2755	10.5599	10.4767	10.8514	10.8803	10.6865	10.7381	10.6948	10.3185	10.3998	10.6742	9.35975	8.84549	9.03342	8.98157	10.2234	10.368	10.1561	10.3174	10.0382	9.84549	10.2161	9.90087	10.2125	9.93443	10.3685	10.3343	10.9256	10.8478	10.6591	10.6156	10.4798	10.6913	10.5929	10.5831	9.01123	9.10852	8.93517	8.94251
A_73_100305	EMC10	13.7856	13.4001	13.7023	13.6383	14.0527	13.7322	14.0205	13.8926	14.2257	14.3784	14.7386	14.9301	14.7711	14.3354	14.5141	14.2454	14.3642	14.0236	14.5975	14.7313	13.1074	13.2399	13.4988	13.2329	13.9051	14.1235	13.8565	13.8214	14.1759	14.1416	14.3019	14.0755	14.069	13.8617	13.8036	14.0615	14.2604	14.2667	14.1903	14.0899	14.0111	13.9438	13.9928	14.0751	12.9399	12.9548	13.0751	13.604
A_73_100306	SNORA31	15.2276	15.3695	15.9318	15.1672	15.4031	15.5936	15.4535	15.3284	13.5863	13.9117	14.2422	13.7817	13.674	13.8555	13.637	13.3409	13.2573	14.0626	13.7478	14.0394	14.6156	14.696	14.3519	14.3864	13.6262	13.8198	13.7405	13.7455	14.2806	14.0989	14.8744	14.5456	14.1607	14.0981	14.6502	14.8895	14.0389	14.3572	13.6021	13.4313	13.767	13.7577	13.3727	12.89	14.5698	14.3161	15.0322	14.8658
A_73_100307	FEN1	9.50581	9.25503	9.91513	9.32643	9.45635	9.20212	9.41574	9.31402	10.0056	9.95056	10.3619	10.0217	10.7591	9.53916	10.2515	9.79766	9.7039	9.65821	10.1762	10.0063	8.90087	8.65105	9.08348	8.50779	9.74567	9.92035	9.39446	9.63118	9.44915	9.52552	9.5859	9.50779	9.25974	9.16491	9.07948	9.31288	9.85175	9.84706	9.81698	10.218	9.62571	9.61471	9.5216	9.46557	8.24079	8.47978	8.69697	9.07682
A_73_100308	PRKACA	13.4253	13.3395	13.3355	13.5867	13.3608	13.4807	13.608	13.5761	12.3049	12.6926	12.8476	12.4996	12.4833	12.4924	12.0903	12.3915	12.1575	12.3018	12.6707	12.6769	12.9581	13.0053	13.3348	13.0667	12.1115	12.5367	12.3042	12.1813	12.4599	12.4941	13.3236	12.8642	12.411	12.2133	12.7571	12.8533	12.7391	12.2789	12.2187	12.4065	12.1469	12.2562	12.2096	11.9495	12.9015	12.8208	13.051	13.3188
A_73_100309	MCPH1	5.37504	4.16993	4.90689	4.52356	5.64386	5.39232	5.2854	5.35755	6.26679	6.10852	6.26679	6.25739	6.47573	5.80735	5.33985	5.55459	6.10852	5.56986	5.79442	6.09803	5.18982	4.9542	5.04439	5.2854	5.61471	5.67243	5.35755	5.88264	5.45943	5.32193	5.71425	5.55459	6	5.2854	5.52356	5.70044	5.62936	5.67243	5.55459	5.64386	5.47573	5.40939	5.72792	5.42626	5	4.52356	4.85798	4.97728
A_73_100310	RAB8B	4.85798	5	5.71425	5.10852	5.56986	5.49185	5.75489	5.76818	7.79442	7.61102	7.49985	7.59991	8.59991	7.77808	8.19229	7.37504	7.73471	7.02237	8.19967	8.01959	4.58496	4.20945	4.45943	4.64386	7.06609	7.62205	7.20945	7.16993	7.26679	7.36632	6.19967	6.90689	6.85798	7.47573	6.61471	6.61471	7.95128	8.44501	7.71425	7.6865	7.95128	7.63662	7.14466	7.49985	4.08746	4.16993	4.39232	4.72792
A_73_100314	RAB31	11.8514	12.4316	12.8379	12.2903	12.3164	12.824	12.403	12.144	11.9097	11.7801	12.0205	11.8669	12.6718	11.1026	12.1671	11.4017	11.9715	11.617	12.2527	11.7497	11.7944	12.1908	11.1923	11.8905	12.0037	11.9567	11.2553	11.5113	12.212	11.8112	12.8036	12.5419	12.3629	11.8029	12.5289	12.1378	11.8206	12.0035	11.81	11.8015	11.3471	11.562	11.63	11.5838	12.1474	11.2592	11.692	11.6316
A_73_100315	ACTN4	16.7918	16.845	16.7417	16.847	16.7755	16.8355	16.8272	16.7853	16.738	16.7446	16.6953	16.5557	16.7205	16.6856	16.4633	16.7807	17.103	16.6402	16.8086	16.873	16.7712	16.4915	16.6113	16.5779	16.7181	16.9516	16.6358	16.9196	16.7755	16.6709	16.866	16.7845	16.6364	16.4885	16.7083	16.798	16.8588	16.8271	16.7198	16.6445	16.7092	16.7468	16.7749	16.643	16.4145	16.4185	16.5572	16.4726
A_73_100316	TRAF7	10.5142	10.7022	11.3426	10.7632	10.3805	10.6165	10.5613	10.5517	11.1163	11.3276	11.6974	11.4878	11.5018	11.3685	11.744	11.2755	11.1517	10.9263	11.3242	11.3815	9.50581	9.63934	9.62022	9.50978	11.3875	11.5362	11.4362	11.3677	11.4299	11.3837	11.0427	11.3166	11.5122	11.059	11.4903	11.0011	11.8826	11.8788	11.6673	11.7157	11.5108	11.526	11.451	11.2633	9.43671	9.47066	9.66445	9.87191
A_73_100318	MAPK14	10.2396	9.93148	10.8556	10.332	10.6684	10.3365	10.668	10.7266	11.3157	11.5599	11.5606	11.461	11.1529	11.2282	11.1456	11.0355	11.0227	10.9611	11.2444	11.3837	9.79928	9.50779	9.80171	9.46046	10.7936	11.0279	10.5603	10.7013	10.9535	11.0035	10.5637	10.8591	11.1855	10.6768	10.9502	10.8037	11.4049	11.4833	11.242	11.0725	11.0296	10.9873	10.8345	10.4934	8.8392	9.44398	9.16491	10.0802
A_73_100320	CDKN2AIP	8.77808	8.73302	8.80896	8.45327	8.18488	8.26913	8.50383	8.52748	9.44501	9.95128	9.91513	9.5812	9.65642	9.72281	9.57175	9.63662	9.22641	9.34873	9.5343	9.55651	7.71425	7.66178	7.59619	7.35755	9.22641	9.59991	9.02929	8.87344	8.8857	9.36851	8.44294	9.00843	9.43045	9.35315	9.3072	8.82655	10.0196	10.1586	9.7065	9.27845	9.63844	9.52062	9.26679	9.42626	8.07948	7.79442	7.77149	8.03892
A_73_100321	WRN	6.70044	6.57743	6.55459	6.35755	6.24793	6.58496	6.53916	6.18982	8.72451	9.19106	8.72281	8.56415	8.61655	9.04849	8.50779	8.23122	8.51964	9.18115	9.29462	8.58684	5.04439	5.20945	5.58496	5.55459	9.02514	9.07948	8.52356	8.70908	8.02237	8.61471	7.09276	8.37504	7.98299	7.74819	7.66888	7.40088	9.15482	8.84549	8.79442	9.02098	9.39232	8.78136	7.96867	8.53138	5.24793	4.80735	4.64386	5.75489
A_73_100322	OSBPL7	3.64386	4	4.42626	4.52356	3.90689	4.75489	4.75489	4.75489	5.53916	5.56986	5.04439	5.02237	5.53916	5.08746	4.85798	4.61471	5.58496	5.24793	5.18982	5.88264	4.32193	4	4.12928	4.16993	5.12928	5.2854	4.85798	5.39232	5.52356	5.49185	5.35755	5.58496	5.47573	4.61471	5.04439	5.26679	5.62936	4.85798	5.24793	6.06609	4.88264	4.90689	4.52356	5.08746	3.24793	4.12928	3.64386	4.16993
A_73_100326	PRKCDBP	10.8337	11.2104	10.6101	10.8754	11.1364	11.2848	11.2662	11.2574	14.3723	14.4456	14.7072	14.7057	14.0367	14.3047	13.9521	14.4028	14.1132	13.9525	14.4431	14.8366	10.2354	10.3923	10.3112	10.2969	14.4719	14.3283	14.3385	14.1355	14.6041	14.33	13.483	13.8187	14.3726	13.6407	14.0797	13.5008	14.0556	14.0796	14.0933	14.4431	13.7023	14.3228	14.3752	13.8164	11.0396	10.7834	10.5665	10.8001
A_73_100327	VRK3	11.5206	11.2255	11.6461	11.1712	11.4868	11.5073	11.444	11.3617	11.0475	11.4357	11.5543	11.1163	10.888	10.8661	10.5304	10.8431	10.9622	10.7017	11.1043	10.7347	10.592	10.7108	10.7936	10.5157	10.8122	10.6795	10.6294	10.8494	10.8222	10.9159	11.2399	11.0688	10.858	10.5755	10.6777	10.9723	11.3748	10.9443	10.8514	10.9039	10.7288	10.6339	11.0028	10.8738	10.395	10.5038	10.6059	10.752
A_73_100328	TMEM9	9.85019	10.1799	10.4671	9.15228	10.151	9.82177	9.81858	9.9571	11.7826	11.9573	12.4762	11.908	11.411	11.5784	11.3058	11.6243	11.3157	11.1855	11.7056	11.1564	9.13571	9.20579	9.05799	8.99435	11.4594	11.8148	11.2088	11.1144	10.7168	11.0821	10.5324	10.5784	10.6421	9.91588	10.3826	10.5018	11.6933	11.3767	11.6587	11.5596	11.5321	10.7891	11.6421	11.1036	8.67066	8.97298	9.08215	9.44501
A_73_100329	S100A2	4.90689	6.2854	5.39232	4.90689	6.41785	5.49185	6.15987	5.93074	4.70044	4.24793	3.58496	3.80735	4.55459	4.52356	4.88264	4.39232	5.12928	4.85798	5.20945	4.45943	3.08746	4.20945	4.08746	4.55459	4.12928	4.90689	4.55459	4.67243	5.58496	4.16993	5.84549	5.12928	4.45943	4.97728	4.80735	6.10852	4.52356	4.24793	4.85798	5.10852	4.64386	4.9542	4.24793	4.64386	5.42626	4.75489	4.24793	3.58496
A_73_100335	PTGER2	3.32193	3.45943	4.24793	3.16993	3.58496	3.32193	3.80735	4.45943	5.52356	6.10852	5.14975	5.78136	6.67243	5.2854	5.80735	5.97728	5.2854	6.5157	6.56224	5.47573	2.58496	3.58496	3.08746	4.08746	4.2854	5.20945	4.16993	3.90689	4.16993	4.88264	4.64386	4.75489	5.10852	4.93074	4.16993	4.78136	4.9542	6.2854	6.06609	4.83289	4.64386	5.14975	3.70044	5.56986	3.32193	3.58496	3.52356	4.12928
A_73_100336	NK1R	5.20945	5.78136	5.2854	5.70044	5.70044	5.62936	5.71425	5.82018	5.47573	5.37504	5.52356	4.35755	5.79442	5.70044	5.39232	5.52356	5.14975	4.52356	5.24793	4.9542	4.90689	4.55459	4.70044	5.04439	5.26679	4.78136	4.80735	5.35755	5.06609	4.85798	5.70044	5	5.52356	5.58496	5.72792	5.83289	5.32193	5.02237	4.9542	5.22882	4.75489	4.75489	5.24793	5.39232	4.83289	5.55459	5	5.02237
A_73_100339	TOM1	12.1542	12.1523	12.2553	12.4653	13.0225	12.6341	13.0109	12.5967	11.8805	11.92	11.9556	11.8037	11.7202	12.0192	11.403	11.544	11.647	11.8031	11.5365	11.7041	12.0706	12.2504	11.7661	11.9678	11.5575	11.3044	11.5474	11.7039	12.2345	11.8005	12.9274	12.2003	11.8368	11.6323	12.1405	12.6896	11.782	11.8453	12.1033	11.9944	11.8053	11.7224	11.6221	11.8061	12.1315	11.7245	12.0033	12.0651
A_73_100340	PXDC1	6.70044	7.36632	7.25739	7.35755	7.21917	7.37504	7.35315	7.48382	10.4179	10.7715	11.9252	10.8134	11.007	10.863	10.4009	10.5387	10.1105	10.5675	10.5906	11.5169	6.85798	7.20457	6.84549	7.10852	10.1687	10.7731	10.4252	10.5864	9.67948	9.72024	8.87958	9.39767	9.83763	8.92184	9.67684	8.78463	10.1523	10.8704	10.2246	10.6448	10.0954	10.0485	9.97728	9.46352	7.07682	7.45943	7.10852	7.29462
A_73_100341	CHCHD3	14.1108	13.6946	13.8243	13.8458	13.4978	13.5647	13.6229	13.7774	12.7456	12.8132	12.9125	12.986	12.6979	12.5115	12.6065	12.6535	12.2146	12.3868	12.6495	12.757	13.3396	13.3231	13.4357	13.2438	12.2913	12.3231	12.2053	12.313	12.6486	12.4059	13.4118	13.0506	12.4898	12.7545	12.6823	13.0267	12.7116	12.656	12.3993	12.4209	12.1904	12.1746	12.544	12.2243	13.1977	13.2558	13.3403	13.3728
A_73_100344	AKR1C4	9.79198	9.69174	9.59526	9.82575	9.94178	9.46352	9.76321	9.27496	11.3032	10.5994	10.9773	10.8242	12.1319	10.6371	11.286	10.1636	11.3545	9.76404	11.8922	10.7781	8.98014	8.52748	8.61839	8.82972	10.5362	12.5199	10.2656	11.4717	9.59059	9.26092	10.1892	10.4278	9.35755	8.97154	8.93221	9.51274	11.5191	12.057	11.8773	10.6129	11.3872	11.1338	9.83605	10.3542	7.96578	7.99152	7.63662	7.58496
A_73_100345	ADAMDEC1	1.58496	2	5	3.32193	0	0.584963	3.24793	3.39232	3.45943	3.64386	4.93074	4.24793	2.16993	3.52356	3.45943	4.24793	3.24793	4.16993	3.90689	3.90689	3.32193	3	3.45943	3.32193	3.90689	6.72792	3.16993	4.67243	2.80735	2.80735	3.16993	3.32193	4.9542	4.08746	3	3.85798	4	4.55459	5.32193	4.55459	4.04439	4.32193	4.2854	4	0.584963	3.80735	3.16993	2.32193
A_73_100346	PRPF18	10.7305	10.4305	11.0522	10.7887	10.4893	10.5493	10.7091	10.5377	11.1453	11.4574	11.5732	11.2685	11.115	11.407	10.8001	11.1043	11.0396	10.9784	11.314	11.5314	10.1111	10.2674	10.014	9.64386	11.0563	11.4236	11.3134	11.1904	11.157	11.3191	11.1367	11.2231	11.0684	10.7181	11.2464	10.8719	11.5023	11.4615	11.0035	11.0444	11.0077	10.8677	10.7748	10.7731	9.96867	9.85487	10.1306	9.98299
A_73_100352	MYOC	12.8651	12.7572	12.6642	12.939	12.7698	12.8135	13.35	12.939	15.2402	14.4615	14.5835	14.287	15.1924	14.9607	13.9528	16.0755	15.0471	16.6098	15.7759	15.5186	11.7341	12.4063	12.2909	12.1429	14.4418	14.9002	14.8014	14.5909	15.103	14.9769	13.8976	15.2418	14.6422	13.974	14.1926	14.8815	15.2268	14.7246	15.5958	13.6306	14.4247	14.7699	13.6431	14.1541	11.3658	12.6448	12.0007	12.6253
A_73_100353	GNA12	8.11374	7.83289	8.14211	8.33316	8.07146	8.03342	8.01123	8.10329	7.56986	7.84862	7.98014	8.12412	8.13186	7.96	7.80735	7.56224	7.27612	7.80735	7.90689	8.39446	7.37938	7.67948	7.65105	7.16993	7.62205	8.10591	7.96578	7.64746	8.05257	7.96	8.50383	8.24317	7.36194	7.87036	7.93074	7.77808	8.224	7.83289	7.65464	8.11114	7.66534	7.73471	7.37504	7.3443	7.71425	7.27612	8.13955	7.98299
A_73_100354	RAB11B	12.4494	12.4805	12.6448	12.5777	12.5511	12.5651	12.5967	12.6125	12.8366	13.0464	13.3077	13.0846	12.7607	12.8999	12.5951	12.7202	12.7879	12.5462	12.9496	13.1509	12.1743	12.1448	12.1202	11.9723	12.7669	12.8887	12.7258	12.7071	13.0289	12.9909	13.0222	13.0194	12.5467	12.2384	12.605	12.7151	12.7808	12.8919	12.6958	12.7167	12.6081	12.4821	12.6348	12.4658	12.226	11.9741	12.137	12.3652
A_73_100357	DNAH10	9.20579	9.13699	9.41891	8.94105	9.17493	9.07414	9.28771	9.13314	10.4136	10.7591	10.8222	10.7838	10.6193	10.5028	10.6649	10.2107	9.9901	10.1948	10.4078	10.3061	8.01123	7.93074	8.08746	8.20457	10.4273	10.9908	9.92926	10.2621	10.0741	10.3554	9.35975	9.9263	9.93884	9.89026	9.61287	9.65195	10.6609	10.9009	10.4273	10.5245	10.2348	10.3945	10.0967	9.74315	7.91588	8.11894	8.02514	8.20212
A_73_100358	AFF1	11.3415	11.4189	11.6094	11.4497	11.2787	11.5885	11.6928	11.6198	11.2656	11.5974	11.4635	11.5531	11.6841	11.6913	11.6983	11.3756	11.363	11.7773	11.5765	11.8619	10.676	10.9567	11.2276	10.888	11.1833	11.395	11.0634	11.0688	11.3055	11.5974	10.9647	11.5627	11.6817	11.7582	11.5289	11.683	12.1602	12.3565	11.5939	11.4255	11.8254	11.4993	10.8529	10.8734	10.2609	10.783	10.6996	10.9535
A_73_100362	TMEM41A	7.48784	7.04439	7	7.37504	7.37504	7.32193	6.93664	7.02791	7.19967	7.18488	7.46761	7.49985	8.10591	7.73809	7.81378	7.6865	7.58871	7.17991	7.43045	7.67243	6.37504	6.24793	6.2854	6.32193	7.41363	7.51175	7.31288	7.86109	7.40088	7.18488	7.43463	7.31288	7.67948	7.3837	7.64386	7.15482	7.65105	8.05528	7.42626	7.45121	7.43463	7.59246	7.49985	7.55075	6	5.89482	6.09803	6.30378
A_73_100363	ENTPD6	9.83684	9.75154	10.1984	9.66178	9.45738	9.92184	9.95347	9.73217	12.006	12.839	12.3958	12.5936	12.5433	12.2712	12.2447	12.4501	11.4911	11.7651	12.3379	12.9653	9.35094	8.87652	8.83131	9.34651	11.7497	12.2761	11.8055	11.445	11.3729	12.1023	10.7202	11.1319	11.5594	11.3231	11.3712	11.0782	12.1735	12.7561	11.9726	13.2985	12.5169	12.2299	12.6792	11.7117	8.90388	8.66888	8.90539	8.65464
A_73_100364	IMMP1L	7.82018	7.89178	7.97728	7.60363	7.81378	7.87344	7.87652	8.08746	7.78136	7.62571	8.17493	7.90087	8.19967	7.91886	7.75154	8.22641	7.87036	7.89482	8.05799	7.94251	7.11894	6.89482	7.16491	7.11374	7.49586	7.71425	7.35755	7.49586	7.62936	7.53138	8.05528	7.87036	7.7879	7.33092	7.74819	7.62571	7.90087	7.91886	7.89178	7.8392	7.69	7.57743	7.93958	7.633	7.36194	7	6.66534	6.97728
A_73_100366	ENO2	6.85798	7.23362	6.91886	7.16491	6.76155	6.9542	7.02237	6.96578	6.61471	6.08746	5.85798	5.47573	7.02237	6.6865	6.64386	6.30378	6	5.59991	6.13955	5.83289	6.24793	6.12928	5.88264	6.15987	6.14975	5.88264	5.85798	6.35755	6.62205	6.37504	7.10852	6.7211	7.09276	6.2384	6.83289	6.82018	6.30378	6.25739	6.99435	7.66178	6	6.14975	5.76818	6.20945	5.58496	5.97728	5.39232	6.10852
A_73_100367	SNX12	11.0423	10.9687	11.2055	10.9669	11.5922	11.188	11.6018	11.3225	11.9876	11.7891	12.0821	11.748	12.4658	12.1389	11.8834	11.8307	11.6106	11.8246	11.9926	12.0792	10.3745	10.3287	10.6479	10.2461	11.7002	11.7052	11.3253	11.3191	11.7266	11.3587	11.2691	11.7043	11.5632	11.1373	11.3899	11.6115	11.9954	12.0196	12.1818	11.7809	11.6673	11.8978	11.719	11.4073	10.1911	10.1267	10.375	10.5098
A_73_100369	HDAC7	3.32193	4.16993	4	4.35755	3.75489	4.20945	4.64386	4.32193	4.24793	4.52356	4.35755	4.52356	4.88264	4.39232	4.58496	4.64386	4.35755	4.75489	4.39232	4.39232	3.75489	3.90689	3.45943	3.80735	4.20945	3.45943	4.2854	4.83289	3.90689	4.04439	5.16993	4.08746	4.24793	4.32193	4.32193	4.32193	6.72792	4.80735	4.70044	6.50779	3.70044	5.12928	3.9542	4.08746	2.58496	3.52356	2.70044	4.45943
A_73_100371	KIAA1967	4.42626	4.35755	4.55459	5.08746	4.64386	4.80735	5	5.04439	5.14975	5.45943	5.88264	5.85798	5.52356	5.45943	5.49185	5.52356	5.61471	5.18982	5.08746	5.52356	3.70044	4.08746	4.45943	4.24793	5.16993	5.64386	5.42626	5.88264	5.37504	5.42626	5.39232	5.45943	5.14975	5.10852	4.93074	5.35755	5.75489	5.52356	5.39232	6.90087	5.35755	5.35755	5.39232	5.2854	3.75489	3.39232	3.16993	3.85798
A_73_100372	CDK2	7.19967	6.91289	7.52748	6.8392	6.88264	7.03892	6.82655	6.93664	7.84862	8.07948	8.11894	7.97154	8.34873	7.87036	8.45533	7.69	7.32643	7.72792	7.90689	7.71425	6.2854	6.18982	6.17991	5.93074	7.82655	7.85798	7.52748	7.45943	7.13443	7.35755	6.79442	7.24793	7.37504	7.30378	7.36632	7.04439	8.16993	8.40514	8.01681	8.32193	8.18982	8.20457	7.38802	7.67948	5.88264	6.22882	6.12928	6.53138
A_73_100376	GK5	5	5.20945	5.20945	4.32193	5.04439	5.04439	5.55459	5.50779	7.82018	7.9571	7.66888	7.84235	8.36194	7.94251	8.19722	7.83289	7.57743	7.15482	7.98868	7.53138	4.61471	3.24793	4.08746	4.35755	7.56986	7.79442	7.15987	7.56986	7.03342	7.33092	6.59991	6.89482	7.08746	6.75489	6.49185	6.67243	8.16239	8.29002	7.64386	7.91588	7.13955	7.53138	7.97441	7.3966	3.32193	4.32193	4.16993	4.49185
A_73_100378	FGF13	10.7616	10.9593	10.9901	10.9908	10.6073	10.5736	10.6307	10.4236	6.92481	7.03892	6.04439	7.64746	6.21917	8.34873	7.54303	6.07682	7.37069	8.29232	6.76155	6.87652	10.4083	10.4491	10.3465	10.3437	8.03617	8	7.02791	6.59991	9.04712	8.44915	9.94178	9.7211	8.71768	9.45738	8.89785	10.0941	7.19967	6.78136	8.32193	7.89178	7.97441	8.52943	7.40088	8.14466	10.395	9.75238	10.2958	10.5299
A_73_100379	NCOA3	6.45943	6.79442	6.62205	6.79442	6.62936	6.8009	6.8009	6.85175	6.82655	7.12928	7.54689	7.25739	8.15987	7.37938	7.67596	7.07146	7.19967	7.08215	7.52356	7.70736	6.22882	5.93074	6.26679	6.02237	6.78136	7.56605	7.12412	7.06609	6.62936	6.49985	6.67243	6.65105	6.8009	6.60733	6.98299	6.56986	7.53138	7.47978	7.29462	7.15482	7.2384	7.34873	6.98868	7.04985	5.98868	5.82018	6.17991	6.65821
A_73_100380	NPHP4	4.70044	4.90689	4.45943	5.20945	4.93074	4.88264	5.22882	5.16993	4.12928	4.72792	4.64386	4	5.52356	5.10852	5.16993	5.06609	4.04439	4.35755	4.12928	4.24793	3.90689	4	4.16993	0	4.42626	5	4.35755	5.08746	4.58496	4	4.49185	4.49185	5.12928	4.85798	5.50779	4.32193	4.85798	4.78136	4.90689	6.22882	4.42626	4.24793	6.10852	4.67243	3.45943	3.52356	3.70044	3.9542
A_73_100384	KIAA0141	13.1518	13.2414	12.8916	13.0368	13.1693	13.1125	13.1062	13.2456	12.2597	12.3573	12.8909	12.5447	12.8362	12.6502	12.8003	12.2116	11.9609	12.5713	12.4291	12.9933	12.4798	12.3691	12.7088	12.3856	11.9613	12.4252	12.0255	12.1543	12.4367	12.2761	12.8758	12.7226	12.5968	12.5747	12.6191	12.7825	12.7116	13.0168	12.462	12.5113	12.4297	12.6784	11.7719	11.8412	12.647	12.5159	12.5355	12.6643
A_73_100385	TPPP3	12.5471	12.788	12.3195	12.2868	13.3007	13.0117	12.7682	12.7134	14.6817	14.053	14.0994	14.2738	12.7303	14.8872	13.6712	13.733	14.5487	13.7516	15.4302	14.4732	12.6142	11.8767	11.8615	12.2143	11.2384	12.1232	12.4319	12.1827	13.4363	12.7603	13.4441	13.3622	13.5113	12.7096	13.5842	13.7984	14.9122	14.524	12.5479	11.7887	13.5494	10.9421	11.6069	11.4051	12.1309	12.1392	12.6148	12.5366
A_73_100386	CP	3.58496	4	2.80735	4.24793	4.85798	4.39232	4.39232	4.64386	10.1137	10.8498	8.89026	9.20335	9.95128	7.38802	9.87575	9.86805	10.7603	9.93443	9.94544	10.7582	4	3.70044	3.45943	3.58496	11.0046	10.9392	10.3718	10.6493	10.7326	10.807	9.41469	10.5454	9.13443	8.36632	8.87652	7.25739	10.774	9.03067	10.5093	10.556	11.277	10.0755	10.3326	10.5132	2.32193	3.32193	3.32193	3.58496
A_73_100387	CCDC94	3.45943	3.90689	4.24793	4.04439	4.45943	4.08746	4.08746	4.39232	5	4.64386	5.16993	5.12928	4.90689	5.02237	4.9542	4.70044	5.32193	4.83289	5.20945	5.67243	3.45943	4.32193	4.42626	4.42626	4.64386	4.70044	4.52356	4.58496	4.67243	4.70044	5.47573	4.90689	4.88264	4.64386	4.88264	4.75489	5.33985	5	5.04439	6.31288	4.75489	4.85798	4.85798	4.58496	3.32193	3.80735	3.80735	4.32193
A_73_100389	USP38	11.4504	11.454	11.8576	11.196	11.4404	11.0967	11.174	11.2509	9.42626	9.92852	9.98014	9.66178	9.56986	9.54882	9.40833	9.45121	9.25621	9.76321	9.32305	9.41045	11.0681	11.3083	11.0974	10.8353	9.14848	9.43567	8.70563	8.88417	9.59152	9.97728	10.8041	10.4089	9.73132	10.1293	10.1737	10.6795	9.55075	9.65105	9.28771	9.30035	9.38154	9.38586	9.11634	9.01402	10.7406	10.3837	11.203	11.1312
A_73_100390	KCNMB1	5.16993	5.24793	4.9542	5.79442	5.64386	5.35755	4.85798	5.64386	7.48784	7.50779	9.08215	8.54689	8.07948	7.67243	7.67243	8.18488	7.91886	7.75489	7.59619	8.91439	5.33985	4.88264	5.45943	5.14975	8.28771	7.90989	8.19722	7.91588	8.43045	7.72451	8.70044	7.91886	10.3332	8.67243	10.1743	8.05528	8.05528	7.94251	7.33539	10.0334	7.29462	8.56986	7.72792	7.56605	4.2854	4.93074	4.52356	4.93074
A_73_100393	SSU72	6.32193	5.2854	5.85798	5.75489	4.45943	4.61471	4.75489	4.75489	6.66534	7.12928	7.48382	7.15987	6.70044	7.00562	6.79442	6.83289	6.88874	7.03342	6.75489	7	3	3.80735	3.70044	4.12928	6.56224	6.02237	6.3837	6.3837	6.88264	6.45121	5.58496	6.05528	6.90689	5.98868	6.32193	5.67243	6.93074	7.13955	6.91886	7.18488	7.01123	6.84549	6.70736	6.36632	3	3.32193	3.45943	4.52356
A_73_100395	SRC	5.2854	5.04439	4.55459	4.49185	5.18982	5.20945	5.16993	5.26679	5.91886	5.58496	5.96578	6.06609	6.94251	6.13955	6.2854	6.21917	5.53916	5.08746	5.32193	5.9542	4.70044	4.49185	4.42626	4.45943	5.49185	5.9542	5.35755	5.70044	4.97728	4.90689	5.2854	4.90689	5.88264	5.55459	5.67243	5.64386	5.79442	5.89482	5.64386	6.08746	5.65821	5.89482	5.52356	5.71425	3.45943	4.16993	4.16993	4.52356
A_73_100397	RNF41	8.26209	8.65642	8.49185	8.0954	7.74819	7.8392	7.73471	7.56986	9.06609	9.53333	9.37395	9.04849	9.81057	9.43045	9.89026	9.36632	8.87344	9.07948	9.29002	8.94251	6.82655	6.93074	6.72792	6.55459	9.26562	9.6248	9.13186	9.29921	8.59991	8.85175	7.97154	8.36632	9.19722	9.12283	9.14848	8.0607	9.66622	9.50978	9.72451	9.46659	9.79766	9.44398	9.15102	9.15735	8.31061	6.93074	7.14975	7.36632
A_73_100399	FBXL2	7.91588	8.15482	8.46761	8.01681	7.59991	7.90989	7.79116	7.62936	10.368	10.7541	10.6398	10.2149	9.98655	10.1997	9.58871	10.062	9.85331	9.93958	10.1586	10.1674	5.98868	6.19967	6.46761	6.04439	10.3426	10.527	9.84784	9.69697	10.0788	10.2715	9.23601	9.62753	9.98726	9.65284	9.53625	8.84706	9.98014	10.1624	9.98014	10.374	9.87114	9.42206	10.3129	9.75739	6.15987	5.94251	5.96578	6.49985
A_73_100400	CYP4V2	7.224	7.40514	8.10329	7	7.5812	7.90087	7.55842	7.47573	11.1389	11.6649	12.0224	11.6746	11.3737	11.5209	11.1963	11.5018	10.6064	11.3542	10.9103	11.6087	6.33092	6.26679	6.42626	6.10852	11.1624	11.966	11.4543	11.2639	10.8688	11.3701	9.54882	10.6138	11.25	10.0647	10.6922	9.9359	11.8642	11.8967	11.4605	11.0345	11.5384	11.5328	11.056	10.4419	5.94251	6.49185	6.04439	6
A_73_100401	FAM189B	2.58496	4.16993	5.42626	4.52356	4.39232	4.72792	5.08746	5.08746	5.32193	5.22882	5.12928	5.75489	4.64386	5.35755	4.52356	4.72792	5.02237	4.35755	5.08746	5.58496	4.16993	4.16993	4.39232	4.70044	4.45943	4.52356	3.9542	4.58496	4.42626	4.32193	5.35755	4.9542	4.90689	4.52356	5.04439	5.18982	5.24793	5.18982	4.64386	7.85798	4.2854	4.83289	4.55459	4.04439	4.04439	4.58496	4.70044	4.85798
A_73_100402	REM2	3.90689	3.80735	2.58496	3.75489	3.70044	4.08746	3.52356	3.90689	3.90689	4.42626	3.90689	4.12928	4.85798	4.39232	4.08746	4.35755	3.70044	3.45943	3.85798	4.12928	4.32193	3.08746	2.80735	4	3.90689	3.32193	3.45943	4.12928	3.32193	3.45943	4.08746	4.16993	2.58496	4.24793	3.58496	4.24793	4.32193	4.08746	4.08746	4.52356	3.64386	3.70044	3.90689	4.12928	3.58496	3.52356	3.45943	4.24793
A_73_100403	TMEM192	7.60733	7.6865	8.21675	7.50383	7.87344	7.75489	7.92184	7.66178	9.79604	9.98868	10.233	9.85876	9.62753	9.63481	9.26562	9.60363	9.66888	9.2009	9.80009	9.63572	7	6.61471	7.01123	6.83289	9.38802	9.82655	9.03205	9.11114	9.13571	9.18611	8.65464	8.87344	9.04303	8.25974	8.60363	8.47168	9.81618	9.77726	9.52748	9.56224	9.20823	9.0607	9.5265	9.15102	6.29462	6.88874	6.89482	7.04439
A_73_100404	PRUNE2	6.8009	7.98299	7.78463	5.97728	7.5812	8.19476	7.03342	6.94251	10.3493	11.0168	8.90689	10.2633	7.82655	9.5265	8.63662	9.53138	9.89936	9.20212	10.3554	8.52552	6.30378	5.87036	6.44294	7.15987	8.75322	10.0279	8.8009	8.86573	10.4788	10.0307	10.0875	9.2503	10.8834	9.81218	11.7663	9.65015	10.1402	8.22641	9.63662	8.7039	9.17118	8.57743	8.80735	9.19845	7.11374	7.20945	6.20945	6.31288
A_73_100406	MICAL2	7.25267	8.7039	8.39232	7.29921	8.69349	7.9629	9.52943	8.59991	8.27612	8.38802	8.88417	8.19967	8.65821	8.04985	8.77149	8.37504	7.05528	8.23122	8.01681	8.42836	8.47168	7.80735	7.33539	7.91289	8.07146	10.1319	8.24317	8.97441	9.19353	9.36085	8.94105	8.40514	9.80735	8.64926	10.2324	9.31288	8.2503	8.11894	9.56224	7.98584	9.24079	8.53333	8.03342	7.19476	9.01123	7.57743	6.83289	8.93074
A_73_100407	CD93	11.056	11.2828	10.7764	11.5582	10.2889	10.1059	9.93	9.95492	12.6464	12.7465	13.2681	13.0755	12.5125	12.115	12.8832	11.9723	12.7402	12.2189	12.4833	12.6682	10.7389	10.1904	10.8057	11.0206	13.2902	13.4674	12.7806	12.6131	12.8387	12.4416	12.0614	12.3947	12.9192	12.7388	12.9727	12.1131	13.0095	12.416	12.9065	12.4754	12.6515	13.3912	12.7073	12.3334	10.6839	11.0189	10.7381	11.042
A_73_100408	ZFYVE19	5.88264	6.03342	6.62936	6.40939	6.03342	6.47573	6.22882	6.26679	7.43879	7.53138	7.75489	7.6865	7.88874	7.40939	7.25739	7.28077	6.96578	7.20945	7.64746	7.59619	5.65821	5.04439	5.58496	5.87036	7.3837	7.59991	7.29462	7.53528	7.54689	7.30378	7.11894	7.28077	7.40514	6.85798	7.13443	6.91886	7.77149	7.44708	7.79442	7.96	7.17991	7.36194	7.24317	7.07682	4.75489	5.39232	5.70044	5.9542
A_73_100410	THBS3	3.64386	4.20945	3.80735	3.90689	3.16993	4.20945	4.32193	4.35755	7.82655	7.56224	7.42206	7.83289	7.75489	8.25503	8.48985	7.55842	8.49785	7.75154	8.50978	8.48382	3.70044	4.2854	3.75489	3.90689	5.83289	7.06609	6.35755	6.70044	7.02791	6.71425	5.97728	6.93074	7.08746	6.59246	7.10852	6.65821	8.2738	9.23122	6.82018	6.31288	7.01123	6.42626	5.6865	5.6865	3.08746	4.32193	3.80735	3.58496
A_73_100413	RCE1	6.65821	6.9542	7.43045	6.86419	6.53916	6.59991	6.7211	6.66534	8.65464	9.04849	9.11764	8.77643	9.08879	8.79116	8.92184	8.48985	8.66534	8.49985	8.81057	9.00141	6.07682	6.12928	6.06609	6.12928	8.51175	8.77314	8.17742	8.25739	7.86419	8.18488	7.77479	7.71425	8.09276	7.59246	7.77479	7.69697	8.48985	8.8857	8.83131	9.68825	8.94251	8.93664	8.65105	8.45738	6.02237	6.11894	5.78136	6.59246
A_73_100414	ZBTB43	10.151	11.1399	10.4696	9.85097	9.66888	10.0231	9.978	10.1331	10.115	10.4252	10.4414	10.2644	10.6996	10.4221	10.2161	10.1724	9.92184	10.1434	10.3055	10.5925	8.90539	9.2703	8.90388	8.72451	9.87344	9.97441	9.54786	9.8321	9.85253	10.1312	9.87575	10.1599	10.1325	10.0553	9.98014	9.81298	10.5033	10.4833	10.115	10.1972	10.0961	10.0444	9.83052	9.81618	10.7973	9.28193	9.31061	8.9542
A_73_100416	SMARCA4	10.0478	10.1599	10.2958	9.94618	10.1163	10.4367	10.4522	10.5522	10.9665	11.2243	11.4385	11.2758	11.6528	11.3636	11.5608	11.3004	11.1003	11.279	11.4409	11.6537	9.42417	9.48583	9.37178	9.54206	11.0888	11.5866	11.384	11.3584	10.8471	11.1331	10.7121	10.8572	10.858	10.8906	10.8478	10.7364	11.5824	11.3707	11.2819	11.5531	11.4803	11.7703	11.1013	11.2969	9.70563	9.59152	9.51964	9.76653
A_73_100417	TMEM168	6.15987	6.09803	6.50779	6.09803	6.16993	5.93074	5.94251	6.33985	7.45121	7.59246	7.89482	7.34873	8.37069	7.86419	7.08746	7.7211	7.52356	7.14466	7.29921	8.0607	5.10852	5.2854	4.67243	4.49185	6.93664	7.06609	6.7211	6.69349	6.50779	6.6865	6.45943	6.53916	6.41785	6.06609	6.13955	6.17991	7.52748	7.85175	7.46352	7.05528	7.25739	7.08746	7.15987	7.01123	4.93074	4.55459	4.64386	5
A_73_100418	ACTL7B	10.5392	10.4686	10.3587	10.6402	10.5421	10.5699	10.567	10.5821	10.3864	10.825	10.7698	10.5793	10.1762	10.255	9.5812	10.5098	10.2046	9.74231	10.5348	10.1046	10.0464	9.71081	10.0881	9.80896	10.1731	9.81618	9.99859	10.0647	9.78709	9.92035	10.599	10.0721	9.77314	9.49785	10.0741	10.1459	10.7151	10.2058	10.0835	10.3214	9.80896	9.55651	10.4848	9.73471	9.67772	9.58871	9.77066	10.0855
A_73_100419	FUT2	9.11894	9.33204	9.12928	9.31061	8.56033	8.92778	8.72281	8.66888	8.42626	8.17243	9.41996	8.64566	9.00562	9.13186	8.80735	9.40939	9.31288	8.69523	9.19229	9.41785	9.17243	7.84549	8.30834	8.82972	9.55459	9.16993	9.54496	10.0217	9.32755	9.00983	9.36194	9.37287	10.021	9.63481	9.82177	10.0196	9.03617	9.11634	9.06205	9.48684	8.75489	8.90087	8.44294	9.41469	8.93517	8.04712	8.75822	8.24317
A_73_100421	EVX1	4.90689	5.93074	4.78136	5	4.9542	5.20945	4.9542	5.08746	5.59991	5.42626	5.67243	5.98868	5.53916	5.42626	4.08746	5.58496	5.08746	4.72792	4.64386	4.75489	4.70044	4.45943	4.08746	4.97728	5.16993	4.80735	4.80735	5.40939	4.78136	4.70044	5.10852	5.12928	5.20945	4	5.58496	5.14975	5.2854	4.80735	4.88264	6.14975	5.20945	5.02237	4.75489	5.59991	5.35755	4.42626	4.72792	4.67243
A_73_100424	EGLN2	8.43254	8.64566	8.11374	8.41785	8.36413	8.07948	8.56796	8.64024	7.99152	7.52356	8.46148	8.57743	9.04166	8.03892	8.67419	7.88264	8.10066	8.2384	8.37287	9.08746	8.71939	8.85798	8.80574	9.03892	7.98299	8.64386	8.04439	8.41785	8.56033	8.30834	9.18364	8.8857	8.33985	8.5812	8.62571	8.86264	7.12412	8.62753	8.35975	8.37504	7.9629	7.49985	7.85175	7.27146	8.85175	8.80896	8.9571	8.93958
A_73_100425	PCDH17	4.08746	4.08746	3.32193	4.24793	3.52356	3.24793	3.75489	3.32193	5.12928	4.93074	4.80735	5.50779	5.08746	5.04439	5.39232	5.14975	5.08746	4.75489	4.78136	5.37504	3.70044	5.22882	3.39232	3.9542	5.6865	6.09803	5.65821	5.02237	5.85798	5.52356	5.04439	5.30378	6.45943	5.6865	5.55459	6.18982	6.02237	5.26679	6.35755	5.35755	6	5.78136	4.85798	5.18982	3.45943	3.80735	4.16993	3.80735
A_73_100427	MRPL52	10.2871	10.4533	10.5934	10.0914	10.1504	10.2294	10.3163	10.2318	11.6389	11.8601	12.1895	11.9805	12.2887	11.8967	12.1238	11.7332	11.5519	11.638	12.0276	12.0758	9.62205	9.4818	9.42731	9.39553	11.5488	11.8343	11.2779	11.4105	11.0498	11.2384	10.6935	10.9315	11.3032	10.7944	11.1478	10.8853	11.9757	12.2003	11.6479	11.592	11.716	11.8218	11.5214	11.1551	9.7364	9.51175	9.40621	9.68825
A_73_100428	AP1M2	5.56986	5.14975	5.10852	5.67243	5.71425	5.55459	5.64386	5.75489	5.56986	5.44294	5.74147	6.05528	5.83289	5.55459	5.72792	5	5.64386	5.32193	5.16993	5.42626	5.26679	5.04439	4.70044	5.24793	5.52356	5.58496	5.37504	5.64386	5.37504	5.30378	5.6865	5.45943	5.78136	5.93074	5.76818	6.67243	5.30378	5.61471	5.88264	5.52356	5.55459	5.45943	5.12928	5.30378	5.16993	5	5.55459	5.75489
A_73_100430	TOR1B	9.90238	9.75656	10.4702	9.9737	10.188	10.2761	10.5013	10.3146	11.0654	11.1975	11.1649	11.0795	11.5122	11.1026	11.4359	10.9982	10.7427	10.8826	11.2958	11.2706	9.56224	9.33985	9.44812	9.31061	10.7305	11.2216	10.2866	10.8289	10.5765	10.7797	10.6662	10.6755	10.4231	10.3718	10.098	10.411	11.3515	11.6522	10.9926	11.117	10.8876	10.9388	10.6371	10.5275	9.06878	9.33092	9.01959	9.7879
A_73_100431	PREB	12.9642	12.931	12.9211	12.7125	13.0633	12.8259	12.9809	13.1734	12.3298	12.4437	12.8714	12.2953	12.4363	12.8141	12.2222	12.3845	12.0949	12.3695	12.6164	12.8356	12.3497	12.2712	12.2351	12.0372	11.6968	12.2494	12.0044	12.0126	12.0888	12.2969	12.8327	12.4431	12.0363	12.3987	12.319	12.608	12.3836	12.6813	12.1564	12.145	12.5058	12.2043	12.1129	11.8935	12.2339	11.7281	12.3957	12.2506
A_73_100432	COL4A3BP	10.6843	10.5275	11.4584	10.5517	10.8564	10.6211	10.6457	10.8317	11.5287	11.6103	11.6935	11.0993	11.4691	11.5627	10.8884	11.5939	11.2228	10.8861	11.4414	11.3759	10.0498	10.1209	9.99859	9.75572	11.2052	11.4976	10.8521	11.325	10.9315	10.9237	10.7985	10.9166	10.9285	10.5177	10.6216	10.6393	11.4846	11.7	11.5779	11.543	11.2064	10.9341	11.5791	11.1618	9.86419	9.72537	9.85331	9.95855
A_73_100433	PPT2	10.7636	11.2802	11.9484	10.8757	11.3354	11.3183	11.3837	11.5073	11.0536	11.3529	11.6271	11.2589	12.3792	11.1248	11.5653	11.0624	10.9571	11.0954	11.7264	11.7461	10.5113	10.3242	10.4284	10.2336	10.9855	11.2213	11.0042	10.978	10.9851	11.1367	11.3078	11.2369	10.9965	10.8525	11.0161	10.9647	11.2438	11.4362	11.1344	10.9586	11.099	11.4011	10.815	10.6698	9.78463	10.2691	10.4717	10.7432
A_73_100435	PMF1	6.86419	6.2854	6.88264	6.40088	6.35755	6.60733	6.58496	6.56986	8.33092	7.84549	8.36632	8.33092	8.67596	8.10066	7.96578	7.84549	8.46557	8.13699	8.07146	8.72792	6.7879	5.97728	7.02237	6.94837	8.10329	8.02237	7.65105	7.72792	7.79766	7.80735	7.53916	7.85175	8.00562	7.46761	7.8392	7.25739	7.61471	8.56033	8.13699	8.55267	8.00282	7.65105	7.83289	7.65105	5.91886	6.54689	7.01681	6.98868
A_73_100436	FAM65B	8.3443	6.70044	7.07146	7.69349	6.49185	6.55459	6.56986	6.70044	6.91289	6.42626	6.48382	6.84549	6.82018	6.83289	6.93074	5.80735	6.35755	6.10852	6.2854	6.2854	6.71425	6.89482	7.20945	7.37504	6.09803	6.96578	6.24793	6.08746	7.07682	6.93074	6.99435	6.9542	6.39232	7.46761	6.56986	6.71425	6.72792	6.65105	7.04439	6.45943	6.12928	6.26679	6.02237	6.76818	5.50779	6.33985	6.76818	7.31288
A_73_100439	PHKB	7.43463	7.11894	7.55842	7.76155	7.47573	7.56605	7.78136	7.81378	5.59991	5.70044	5.90689	5.87036	6	5.67243	5.58496	5.72792	5.55459	5.83289	5.42626	5.9542	7.40514	7.18488	7.23362	7.12928	5.16993	5.10852	5.56986	6.02237	6.52356	6.09803	7.7211	7.01123	5.93074	6.2854	6.2384	7.13955	5.55459	5.65821	5.44294	6.7879	5.24793	5.52356	5.26679	5.35755	6.26679	6.6865	7.09803	7.50383
A_73_100440	ZNF750	9.41151	9.68212	9.16239	9.66178	11.8605	11.9361	11.3531	12.2427	7.01123	7.09276	6.98868	7.25267	7.44294	7.15987	7.12928	7.43463	6.33985	8.15987	6.34873	6.6865	8.78953	9.86651	9.79766	8.62936	6.93074	6.70044	6.58496	6.97154	9.51471	8.79116	11.6436	10.2755	8.66178	9.45018	9.40301	10.5994	6.88264	6.67948	6.69349	8.87958	6.56986	6.67948	6.47573	6.7211	7.11374	8.97871	8.56796	9.26913
A_73_100441	SAG	4.58496	4.35755	4.80735	4.16993	4.70044	4.2854	4.45943	4.39232	6.88874	6.91886	7.633	7.19967	7.02791	6.97728	6.52356	7.49185	6.80735	6.30378	6.12928	6.78136	3.90689	2.58496	4	4.12928	7.84549	7	5.75489	5.2854	5.71425	5.24793	5.55459	5.12928	4.9542	4.39232	4.90689	5.44294	5.72792	6.2384	6.75489	7.13955	5.55459	5.52356	7.53138	6.8009	3.80735	3.64386	3.45943	4.08746
A_73_100443	ZNF704	9.43775	9.68562	9.88646	9.58684	9.37721	9.28425	9.41891	9.39767	10.1306	10.3095	10.1235	10.3432	10.032	10.1312	9.83447	9.99365	10.2467	10.0614	10.2842	10.2009	8.99859	8.61287	8.70736	8.93811	10.1836	11.0745	9.978	10.1176	10.2866	10.4929	9.99152	10.2473	10.4564	9.79198	10.2204	9.92926	10.332	10.0728	10.4696	9.63934	10.0505	9.76736	9.72622	9.56986	8.75822	8.82655	8.83289	9.09276
A_73_100444	CKAP2L	7.16491	7.26679	7.09803	7.40939	6.91289	6.97154	7.07146	7.33539	8.36194	8.31515	8.30378	8.54689	9.3837	8.12412	9.11764	8.42417	8.37938	7.90989	8.79442	8.42206	6.83289	6.35755	6.45943	6.87036	7.98584	8.71081	7.36632	8.10852	7.71425	7.7879	8.5411	7.88264	8.32643	7.84549	7.89482	7.79442	8.97011	8.66178	8.32643	10.7309	8.37504	8.26209	7.87652	8.19722	6.57743	6.53916	6.19967	7.01123
A_73_100446	KCNF1	7.25739	7.03892	6.65821	7.17493	7.18982	7.16993	7.09276	7.15987	7.43879	6.9542	7.27612	7.46761	7.35755	7.32193	7.17991	7.49985	7.37504	6.67243	7.15482	7.36194	6.93074	6.50779	6.20945	6.81378	6.49985	6.35755	6.60733	7.33539	7.31288	6.9542	7.26679	7.29462	7.00562	6.70044	6.91289	7.67243	7.02791	7.11894	7.11894	7.24793	7.29462	6.9542	7.07146	7.33092	6.33985	6.30378	6.42626	6.41785
A_73_100447	LMLN	8.07146	7.8009	6.93664	7.14466	8.14975	8.03342	8.0954	8.18982	5.55459	5.55459	5.6865	6.07682	6.05528	5.78136	5.70044	5.84549	5.49185	5.2854	5.2854	5.49185	7.32193	7.05528	7.03342	7.08215	4.58496	5.24793	4.45943	5.20945	5.49185	5.30378	6.42626	5.9542	5.55459	6.78136	6.71425	7.63662	5.53916	5.42626	5.20945	5.80735	5.16993	5.12928	4.97728	5.16993	7.39232	7.2384	7.5157	7.40514
A_73_100451	SEC61A2	11.4041	10.9263	11.2509	10.9989	11.0351	11.0735	11.0878	11.0011	10.3918	10.5746	11.0137	11.158	10.7797	10.7549	10.8553	10.6528	9.97728	10.4838	10.4325	10.6952	10.0928	10.0444	10.1261	9.95855	10.1376	10.3015	10.4979	10.0914	10.3117	10.4656	10.5817	10.6978	10.6515	10.6786	10.4569	10.6439	11.1536	10.8364	10.6528	10.7266	10.5454	10.4833	10.4939	10.4393	10.3641	9.74819	10.0272	10.3498
A_73_100452	KIAA1456	13.868	14.3235	13.5811	13.801	13.6779	14.0419	13.6365	13.608	12.4298	12.4305	12.8931	12.8706	13.0123	12.8946	12.8248	12.8416	12.7605	12.185	12.2915	12.689	13.3442	12.7156	12.7168	12.8684	12.179	12.4783	12.037	12.3624	12.6076	12.2372	13.3076	12.5571	13.0726	12.7684	13.4896	13.4705	12.8206	12.9462	12.5819	12.5712	12.6253	12.7074	12.6885	12.5978	12.9442	12.9561	12.8156	12.7976
A_73_100456	CLHC1	9.78463	9.70908	9.96867	9.65642	9.72451	9.82496	9.76818	9.51964	10.7952	11.1586	10.9121	10.6944	10.7347	10.7669	10.403	10.7499	10.4429	10.5661	10.9454	10.8696	8.11374	8.04439	8.40088	8.18982	10.8033	10.6101	10.5779	10.4757	10.5127	10.6384	10.0654	10.4455	10.4979	9.86419	10.1972	9.94837	11.1768	11.2	10.7262	10.8277	10.5018	10.5127	10.9163	10.5962	8.17991	8.1267	7.68299	8.24317
A_73_100460	IFITM5	11.7903	11.4367	10.9054	11.6779	11.3329	11.2723	11.4564	11.2219	10.0928	10.0701	9.99152	10.3049	10.0715	10.3129	9.81858	10.0928	10.2485	9.42626	9.68825	10.0614	11.2883	10.6434	10.9476	10.733	9.93664	9.85409	9.81218	10.0802	10.0741	9.80171	10.7254	10.0755	10.0327	9.98584	10.3242	10.8214	10.3044	10.2444	10.0526	9.98157	10.0782	10.23	10.2691	10.3987	10.5103	10.4993	10.3907	10.8588
A_73_100462	IL11	4.97728	4.58496	4.70044	4.72792	5.02237	4.85798	5.16993	5.24793	5.16993	5.44294	5.64386	5.91886	6.03342	5.89482	5.49185	5.71425	4.75489	4.78136	4.83289	4.80735	3.58496	3.58496	4.04439	4.58496	5.22882	5.08746	4.67243	5.52356	4.42626	4.35755	5.24793	4.9542	5.55459	4.64386	5.47573	5.65821	5.61471	5.79442	5.12928	6.3837	5.26679	4.85798	5.12928	5.6865	3.52356	3.58496	4.04439	4.45943
A_73_100463	COPS6	11.8039	11.585	11.9237	11.7389	11.3867	11.5051	11.6241	11.5618	11.7649	12.0843	12.4018	12.48	12.1779	11.9163	12.0578	11.8607	11.736	11.6952	11.9982	12.1194	11.1693	11.0255	11.3004	11.1036	11.444	11.5689	11.4284	11.5911	11.4445	11.4009	11.5187	11.453	11.5061	11.277	11.5471	11.4991	12.0227	12.0109	11.8908	11.6845	11.6378	11.7883	11.7039	11.4818	10.8967	10.8903	11.0634	11.239
A_73_100464	RPS28	16.3424	16.4984	16.8435	16.4471	16.2271	16.4665	16.5776	16.5555	16.5742	16.9806	16.9807	16.9371	16.8758	16.8012	16.8963	16.6969	16.3837	16.7413	16.9147	17.0609	15.6258	15.766	15.7957	15.8216	16.6307	16.7839	16.6809	16.7597	16.5133	16.7495	16.5574	16.7514	16.5006	16.3947	16.6276	16.6025	17.0176	17.1011	16.822	16.6893	16.7093	16.7409	16.6411	16.5267	15.7619	15.6732	15.8103	16.1344
A_73_100465	APLN	6.33985	6.5157	6.64386	7.07146	6.90689	6.88264	7.12928	7.16491	6.64386	6.73471	6.82018	6.70736	6.8392	6.82018	6.74147	6.97728	6.32193	6.04439	6.14975	6.61471	5.84549	5.72792	5.97728	6.04439	5.85798	6	5.90689	6.49185	6.65821	6.32193	6.82018	6.74819	6.31288	6.35755	6.39232	7.29462	6.79442	6.57743	6.59991	7.23362	6.40939	6.5157	6.54689	6.75489	7.15482	6.43463	6.49185	6.44294
A_73_100470	UTP6	11.5531	11.5319	11.8632	11.3188	11.6609	11.5741	11.5687	11.5137	12.4593	12.9354	13.2161	12.7676	12.8885	12.7389	12.685	12.5672	12.1588	12.5784	12.5961	12.9311	10.6874	10.7591	10.9248	10.5083	12.3075	12.5052	12.1416	12.0463	11.9031	12.3072	11.7455	11.8711	12.3688	11.8582	12.2315	11.7908	12.5118	13.1104	12.6224	12.6314	12.5791	12.5457	12.6144	12.2812	10.9315	10.5575	10.6207	10.6653
A_73_100471	DNAJC14	5.83289	6.26679	6.24793	6.13955	6.04439	5.90689	6.26679	6.24793	7.55842	7.64024	7.90689	7.78136	7.97728	7.63662	7.9629	7.42626	7.29921	7.37938	7.79442	7.95128	5.80735	5.37504	5.49185	5.58496	7.41785	7.58496	7.37938	7.58871	7.26209	7.53916	7.02791	7.16993	7.2384	6.87036	6.86419	6.72792	7.77479	7.97154	7.58496	7.35755	7.54689	7.60733	7.26679	6.85798	5.50779	5.64386	5.56986	5.83289
A_73_100472	PDZK1	4.67243	3.80735	3.75489	4.24793	4.32193	3.90689	3.45943	4.45943	4.97728	4.83289	5.16993	5.18982	5.12928	4.67243	5.08746	4.64386	5.06609	5.12928	5.06609	5.12928	3.58496	3.16993	3.52356	3.70044	4.78136	5.04439	4.58496	4.45943	4.32193	4.70044	5	4.80735	4.70044	4.64386	4.52356	4.49185	5.20945	5.32193	5.18982	5.49185	4.75489	5.40939	4.75489	4.67243	3.39232	2.90689	3.80735	3.80735
A_73_100473	DBI	14.1843	13.9925	13.5774	14.2019	14.2703	14.0776	14.4895	14.393	16.9982	17.2806	16.8374	16.6545	16.4378	17.0598	15.4146	17.3059	17.2295	15.9196	17.1554	16.6001	13.5135	13.1411	13.4616	13.2037	16.6232	16.8629	16.6526	16.7106	16.7145	16.8577	16.2258	15.8866	15.952	14.9102	15.1481	15.6502	16.568	15.8804	16.7288	16.7496	16.6	15.8186	17.6062	17.051	13.1388	13.2088	13.0582	13.5167
A_73_100476	ATP4A	6.87036	6.65821	6.50779	7.13955	7.15482	6.98868	7.07682	7.49185	6.22882	6.39232	6.06609	5.20945	7.02237	6.45121	6.74147	6.67243	5.84549	5.82018	5.85798	6.04439	6.76155	6.65821	6.64386	6.59991	6.71425	5.30378	6.42626	7.18488	6.41785	6.20945	6.7211	6.58496	7.31288	6.06609	7.17991	6.24793	6.19967	6	6.09803	7.11894	6.06609	5.87036	6.24793	6.29462	4.75489	5.45943	5	6.64386
A_73_100477	C10H14orf102	4.64386	4.75489	4.9542	5.26679	4.83289	5.08746	5.20945	5.42626	5.67243	5.49185	6.22882	5.90689	5.85798	5.58496	5.2854	5.39232	6.12928	5.65821	5.74147	6.26679	5.12928	5.16993	5.39232	5.26679	5.33985	6.24793	5.20945	5.85798	5.9542	5.72792	5.62936	5.78136	5.67243	5.20945	5.35755	5.35755	5	5.35755	5.72792	6.06609	5.22882	5.02237	5.33985	5.20945	4.08746	4.55459	4.83289	5.16993
A_73_100479	PDIA6	12.3636	12.4298	12.3502	12.2644	12.3006	12.2363	12.4477	12.3949	13.9177	13.951	14.4493	14.3357	14.3795	13.9626	14.6556	13.7412	13.3875	14.1343	14.2659	14.2047	11.5981	11.6843	11.4831	11.6823	14.0313	14.4689	13.925	13.7948	13.7921	13.8544	13.0086	13.4148	13.361	13.1992	13.2119	12.9792	14.1031	14.0226	14.1775	13.9338	13.9795	14.1489	13.6271	13.5061	11.9403	11.7665	11.6978	12.1299
A_73_100483	MEX3B	6.02237	5.65821	5.33985	5.71425	5.20945	5.40939	5.22882	5.44294	5.49185	5.44294	5.02237	5.26679	6.29462	6	5.97728	5.97728	5.9542	5.35755	5.58496	5.49185	4.85798	4.85798	4.72792	5.04439	6.08746	5.94251	5.72792	6.08746	5.6865	5.24793	5.85798	5.30378	6.40088	6.10852	5.98868	4.9542	5.83289	5.53916	5.78136	5.82018	5.45943	5.37504	5.88264	5.75489	3.80735	4	4.49185	4.90689
A_73_100485	SNX29	4.2854	5.80735	6.11894	5.08746	5.04439	5.12928	5.2854	3.85798	6.85175	6.64386	7.16993	6.94837	6.10852	6.54689	6.74147	5.42626	6.9542	6.32193	5.97728	6.2854	4.97728	4.32193	5.32193	4.52356	6.17991	7.43879	6.18982	6.78136	5.83289	6.26679	5.58496	6.18982	6.2854	6	5.78136	5.59991	6.79442	7.18982	7.01123	6.52356	6.34873	6.20945	5.04439	5.72792	4.49185	4.9542	4.45943	5.24793
A_73_100486	CCDC130	7.72792	7.94837	8.40514	8.17493	8.04985	8.42417	8.33092	8.50779	9.03205	9.23002	9.35094	8.99152	9.3015	8.92481	8.75989	9.12541	9.46148	9.34541	9.28425	9.5411	7.69349	7.52748	7.36632	7.60733	8.93074	9.12541	8.97298	9.41151	9.17243	9.31288	8.82337	9.23002	9.6591	9.27146	9.14083	8.9542	9.17617	9.24079	9.16742	9.14848	8.87805	8.93664	8.89785	8.76321	7.74819	7.68299	7.55075	7.46352
A_73_100489	TRIB1	12.8147	13.0071	11.5599	11.5425	11.5618	11.7852	11.6689	12.1684	11.137	11.3707	12.2164	11.6546	11.8108	12.403	11.8234	12.3437	10.7125	11.85	11.9035	12.6235	11.3315	11.5231	11.2677	10.9267	11.1389	13.7189	12.9361	12.2243	10.5255	10.5661	11.1948	10.9816	10.5226	10.6484	11.312	11.2978	11.6414	12.1935	12.4372	11.8467	13.3322	12.1992	11.6878	12.0624	12.0998	11.4351	11.5314	11.8486
A_73_100493	IRF6	3.52356	4.45943	4	4.16993	4.24793	3.90689	4.12928	4.64386	3.16993	3.45943	3.32193	3.58496	5.16993	4.32193	4.42626	4.85798	4.12928	3.90689	4.42626	4.2854	3.39232	3.85798	3.52356	3.85798	3.58496	4.2854	4	4.39232	3.52356	4.24793	3.90689	3.45943	4.64386	4	4.72792	3.45943	4.61471	4.12928	4.52356	4.08746	4.58496	4.08746	4.24793	3.85798	3.58496	3.45943	3.16993	3.80735
A_73_100498	PKM	16.1701	15.9625	15.6685	16.3117	15.8029	15.7356	16.2375	16.0249	11.5328	11.4097	11.3026	11.7574	12.4538	10.9933	12.1396	10.9524	11.5245	12.8051	11.7918	11.6564	16.2563	15.6719	16.0384	16.0817	10.8494	11.6513	10.5488	11.0475	14.0059	13.3354	15.3427	14.7991	13.5465	14.2947	14.4284	15.4793	11.8572	11.6885	11.944	10.9564	11.4602	11.3778	10.3004	10.9267	15.6318	16.0766	15.8905	16.4072
A_73_100500	CPEB2	7	7.0607	7.26679	7.09276	6.35755	6.44294	6.79442	6.16993	7.69697	7.85175	7.65821	7.27146	7.82018	7.49985	7.37504	7.65105	8.06878	7.67243	7.98299	7.80735	6.57743	6.93074	6.37504	6.40939	7.43045	7.70044	7.47573	7.33092	7.55842	7.61471	7.31288	7.33092	7.65105	7.31741	7.71425	7.05528	7.73471	7.48382	7.55075	8	7.33985	7.58496	7.64386	7.70736	7.92184	6.73471	7.10852	6.30378
A_73_100503	ZUFSP	8.96578	8.97585	9.05257	8.69697	8.633	8.6865	8.97154	8.8009	9.62662	9.83763	9.94544	9.61102	10.0091	9.81218	9.85331	9.52845	9.49685	9.71939	9.6248	9.91214	8.03342	7.92481	8.18488	7.9542	9.73725	9.79116	9.04439	9.38909	9.24793	9.55075	8.99718	9.53041	9.16993	9.09803	9.23482	9.09011	9.99152	10.2046	9.58684	9.39232	9.17991	9.3208	9.31967	9.09408	7.75489	7.71425	7.66534	8.15987
A_73_100504	DDR2	11.0885	11.214	11.0637	11.1867	10.7871	11.1286	11.0296	10.9622	14.7197	14.4277	14.5113	14.5005	14.4351	14.676	14.5768	13.8842	14.3471	13.8814	14.4656	14.709	10.1447	10.242	10.3253	10.1013	13.608	13.6592	13.3434	13.686	13.4773	13.3451	12.265	13.4573	13.6274	12.9572	13.3032	12.7183	15.3923	16.1344	14.0295	13.8952	13.8306	13.539	13.251	13.2368	9.86728	10.236	9.99647	10.5962
A_73_100508	PCSK6	13.7673	13.6188	13.5321	13.2731	13.5554	13.2547	13.6162	13.6134	13.4861	13.6144	13.2105	13.3499	13.7478	13.7101	13.0248	13.3754	13.1466	12.9921	13.5582	13.7586	12.6015	12.6434	12.683	12.469	12.9883	13.1148	12.7644	13.2669	13.3794	13.2979	13.251	13.0301	13.1853	12.9821	13.0189	13.4638	14.1068	13.5953	13.3989	13.0147	13.164	13.1048	13.2947	12.8917	12.8094	12.0549	12.5311	12.8127
A_73_100511	RSC1A1	7.29462	7.16491	8	7.90989	7.57743	7.50779	7.34873	7.47573	7.36194	7.90087	8.27845	7.89785	7.69349	7.99435	7.55459	7.62936	7.14975	7.23362	7.49185	7.91289	7.55075	7.5157	7.01681	7.58871	7.02237	7.04439	7.01123	7.38802	7.12928	7.33985	7.64386	7.43045	6.78136	6.45943	6.81378	7.3966	7.17991	7.88264	7.17493	7.43463	7.18982	7.29002	7.43463	6.82655	6.55459	6.93074	7.06609	6.96578
A_73_100512	PIWIL4	7.02791	6.7211	6.63662	6.47573	6.82018	7.05528	7.33092	7.10329	6.50779	6.43463	6.39232	6.85175	7.02237	6.91289	6.22882	7.03342	6.33985	6.2854	6.37504	6.40939	4.9542	4.90689	5.16993	5.39232	6.30378	6.2854	6.2854	6.63662	6.52356	6.8009	7.03892	7.04439	7.64386	7.34873	7.84235	7.50779	7.07146	6.80735	6.50779	6.71425	6.87036	6.6865	6.09803	6.83289	4.9542	5.08746	4.58496	5.62936
A_73_100515	KCND1	10.0795	9.59246	9.1472	9.51175	9.26444	9.20212	9.32193	9.2396	9.39124	9.26796	9.61839	9.51471	9.97871	9.48382	9.7657	9.29462	9.28077	9.05528	9.31967	9.36632	8.70044	8.23122	8.56033	8.63662	9.16993	9.41151	9.08215	9.19845	9.1472	8.82177	9.07414	9.13186	9.31288	8.88264	9.38909	9.30264	9.61839	9.45738	9.544	9.24793	9.224	9.40727	8.97154	9.21189	8.58308	8.82655	8.45533	8.78627
A_73_100516	UHRF2	9.29921	9.29002	9.98513	9.57932	9.31854	9.53916	9.46761	9.52258	11.3236	11.5399	11.2113	10.9114	11.6598	11.3644	11.0802	10.9812	10.8297	11.0018	11.5236	11.4813	8.01402	8.0607	8.37287	8.22159	10.6751	11.0137	10.3685	10.5981	10.7582	10.8392	10.0362	10.8265	10.9578	10.6524	10.5594	10.2426	11.8711	11.8811	11.2972	11.1649	11.2288	11.021	10.412	10.8372	7.73132	8.27146	7.77808	8.59432
A_73_100518	ECM1	5.20945	5.55459	5.37504	5.58496	5.64386	5.94251	5.84549	5.98868	9.78953	9.49586	8.48985	9.36304	9.48784	9.5651	10.0028	8.45738	9.78218	8.32418	10.2216	9.81298	5.02237	5.53916	5.45943	5.67243	7.74483	8.18982	7.31288	8.15987	9.0607	8.21432	7.32193	8.98442	8.42417	8.03617	8.20457	7.9542	10.5314	10.9651	8.62936	7.92184	8.12928	8.17991	6.98299	7.89482	5.39232	5.52356	4.58496	5.64386
A_73_100521	TMEM55A	7.28077	7.7211	7.91289	7.14975	7.47573	7.59246	7.38802	7.3837	7.67596	8.44708	9.12024	8.05528	8.18239	8.64746	7.91886	8.60363	7.87652	8.05528	8.03617	8.72622	6.45943	6.49985	6.8009	7.16491	7.77479	7.97728	8.22882	7.83289	7.20945	7.56224	7.7879	7.44294	7.80735	7.02237	7.69697	7.32643	7.97154	8.64926	7.64386	8.73809	7.94544	7.67596	8.62388	7.82018	7.29462	6.58496	6.33985	6.70736
A_73_100522	SSBP3	9.34651	9.02098	9.79523	8.91737	9.77561	9.84862	10.0362	9.70044	10.1338	10.0908	9.87958	10.1046	9.85409	10.144	10.0203	9.72281	9.47877	9.79928	9.87191	9.77808	8.5216	8.46964	8.19722	8.67596	10.1586	10.2348	10.3701	10.1911	10.5338	10.3247	10.0848	10.3658	10.3707	10.3934	10.7099	10.2143	10.2384	10.2113	10.7578	10.585	10.2726	10.1984	10.236	9.97943	7.59991	8.71596	8.43879	8.71596
A_73_100524	ADRA1A	2.16993	2.32193	2.58496	3.08746	3.08746	3.70044	2.45943	3.80735	5.40939	5.39232	5.71425	5.39232	5.32193	6.10852	5.24793	5.64386	5.26679	5.22882	5.30378	6.16993	2.32193	3.45943	2.58496	3.58496	5.04439	5.04439	5.47573	5.16993	5.16993	5.04439	3.90689	5.33985	5.04439	4.04439	4.35755	4.39232	5	6.53916	5	6.06609	5.08746	5.47573	6.01123	5.16993	5.24793	2.45943	2.32193	2
A_73_100525	SPTSSA	10.3799	10.3049	10.6587	9.87344	10.2408	10.2808	10.5162	10.3498	11.031	11.4099	11.6481	11.3245	11.2411	11.0855	11.2515	11.0251	10.8305	10.7271	11.1306	11.1453	9.44915	9.3208	9.37069	9.04439	10.7389	11.2568	10.66	10.5531	10.2107	10.7846	10.7515	10.5741	9.9359	9.97441	10.0941	10.5319	10.9855	11.4898	10.825	10.8305	11.0014	10.8486	10.8784	10.3421	9.33985	9.05664	9.41891	9.48884
A_73_100526	ADPGK	5.76818	6.3837	6.87652	5.90689	6	6.37504	6.43463	6.32193	8.70908	9.12153	8.92778	8.81057	9.06205	8.86109	9.10852	8.57743	8.35755	8.68825	9.09935	8.77314	5.45943	5.44294	5.37504	5.53916	8.49586	8.72622	8.31061	8.36413	7.82655	8.17991	6.89482	7.71081	7.74483	7.3837	7.73471	7.2854	9.31061	9.43254	8.61839	8.52356	8.82496	8.82018	8.57365	8.19476	5.30378	5.55459	5.44294	5.89482
A_73_100527	TNFSF18	13.0441	12.9198	13.1135	12.4457	12.7366	12.6698	12.7974	12.4477	12.624	13.007	13.187	13.2282	13.0316	12.8394	12.7106	12.5039	11.9917	12.4698	12.6793	12.6608	12.2674	12.238	12.1502	12.1455	12.329	12.1536	12.1505	12.0558	11.8997	12.0417	12.3826	12.2107	11.8773	11.9575	11.9858	12.2111	12.8526	13.0913	12.5153	12.2201	12.4503	12.5554	12.407	12.0865	12.1768	11.9605	12.3814	12.3832
A_73_100528	CERK	7.90087	8.03342	8.88264	7.90087	8.17991	8.28309	8.224	8.34873	9.45327	9.52062	9.49885	9.19722	9.96362	9.41574	9.43983	9.66089	9.47776	9.87575	10.0056	9.37721	6.93074	7.01123	7.27146	7.19476	9.62388	10.0119	9.09672	8.8392	9.15102	9.2009	8.67066	9.52845	9.09144	8.85487	8.96578	8.66	9.55459	9.62388	9.97871	9.54593	9.54593	9.35535	9.18364	9.32643	6.67243	7.20945	6.89482	8.01959
A_73_100529	MOCS1	6.24793	5.12928	6.12928	6.91886	6.39232	6.24793	6.45943	6.54689	7.58496	7.12928	6.9542	6.90689	7.43463	6.76155	6.82655	6.7879	6.80735	6.44294	6.26679	7.85175	6.42626	6.30378	6.12928	6.50779	6.65821	6.65821	6.73471	6.94251	7.13955	6.84549	7.03342	6.67243	6.48382	6.2854	6.56986	7.33985	6.53138	7.15987	6.82655	7.56224	6.94251	6.24793	6.9542	6.54689	5.55459	5.42626	6.22882	6.59991
A_73_100530	DVL1	6.18982	6.18982	6.29462	6.55459	6.22882	6.35755	6.59991	6.50779	6.12928	6.10852	6.32193	6.06609	6.89482	6.45943	6.45943	6.37504	6.14975	5.72792	5.93074	6.31288	5.76818	5.49185	5.64386	5.93074	6.03342	4.9542	5.18982	6.5157	6.2854	6.30378	6.52356	6.42626	5.76818	5.61471	6.87652	6.65105	6.36632	6.32193	6.16993	6.27612	6.12928	6.08746	5.87036	6.18982	5.20945	5.61471	5.49185	5.87036
A_73_100531	LARS2	9.81378	9.2738	9.1046	9.24079	9.58871	8.85487	9.52356	9.57365	10.5488	10.5275	10.7134	10.4533	10.3498	10.2033	10.2192	10.2161	10.0154	9.90689	10.3443	10.1724	8.98442	8.66888	8.77808	8.69	9.91737	10.0735	9.75405	9.80494	9.75989	9.72622	9.67243	9.66267	9.42836	9.40301	9.29347	9.66888	10.4676	10.2515	10.4773	10.4883	10.2935	9.89633	10.2198	10.2621	8.66711	8.40514	8.62388	9.04166
A_73_100532	MFRP	6.97154	7.32643	7.2384	7.63662	7.90989	7.93369	7.89482	8.08746	8.28309	8.30378	8.24317	8.60733	8.00562	8.51767	7.65105	8.41785	8.33539	7.55459	7.69	8.42626	6.9542	6.85175	6.53916	7.01123	8.41363	8.56986	8.13699	8.59619	7.94837	8.01123	8.85953	7.84549	8.56986	8.13443	8.59246	8.45121	8.53138	8.3966	7.93664	10.2372	7.76487	8.10591	8.37504	8.05799	6.97154	6.90087	6.71425	7.12412
A_73_100533	NCOA1	5.76818	5.97728	6.25739	6.25739	5.91886	6.08746	6.14975	6.12928	6.55459	6.74147	6.66534	6.44294	6.7879	6.74819	6.72792	6.45943	6.43463	6.5157	6.54689	6.73471	5.06609	5.20945	5.16993	5.12928	5.91886	6.49985	6.16993	6.66534	6.45943	6.56986	5.98868	6.62936	6.54689	6.44294	6.41785	6.56986	6.62205	6.65821	6.5157	6.45943	6.50779	6.50779	6.03342	6.45121	5.22882	5.12928	5.02237	5.64386
A_73_100534	SLC35A2	8.02791	8.25503	8.48583	8.07948	8.28771	8.30378	8.44708	8.29462	9.07948	9.19967	9.40727	9.21067	9.79928	9.36523	9.63662	9.04985	8.67066	9.04849	9.42731	9.46352	7.27146	7.23362	7.25739	7.09803	8.86728	9.2131	8.81538	8.85953	8.69	8.72792	8.29002	8.58308	8.62571	8.49185	8.48583	8.30834	9.6339	9.72962	9.28656	9.08348	9.27612	9.35204	8.72792	8.81378	7.49985	7.2854	7.3837	7.77479
A_73_100535	GPR123	13.1392	12.9105	12.8303	12.9247	12.4232	12.5861	12.5806	12.4268	11.9304	11.3371	11.5575	11.8533	12.7457	12.7942	12.7164	13.1337	12.5817	11.9899	12.3551	12.6089	12.2536	11.7636	11.3761	11.6852	12.72	12.371	12.9239	13.199	12.8826	12.5696	12.7921	12.823	13.3178	13.0345	13.2283	12.9538	12.6402	12.8102	12.7688	12.8048	12.9654	12.6808	12.9198	13.2594	12.1102	12.0493	12.0039	11.9728
A_73_100540	GOLGA2	13.8228	13.758	13.8777	13.5258	13.7851	13.7782	13.7955	13.8531	14.1992	14.2359	14.3992	14.615	14.3188	14.1746	14.446	14.2787	14.0574	14.3058	14.3402	14.5892	13.0921	13.2391	13.2682	13.0697	14.3137	14.3348	14.1193	14.2053	14.2044	14.1292	14.0291	14.2066	14.2565	13.8729	13.9881	13.9433	14.5223	14.5151	14.4264	14.2348	14.2381	13.994	14.3469	14.1295	13.2881	12.9293	13.0395	13.412
A_73_100541	VAMP2	8.91588	8.95128	9.06205	8.9263	8.92926	8.96867	8.783	8.84706	8.27146	8.21189	8.5812	8.73132	8.2503	8.36851	8.17493	8.42206	8.01959	8.36413	8.10591	8.70044	8.43045	8.47776	8.47168	8.71425	7.73809	7.64024	8.17493	8.33985	8.40939	8.224	8.9571	8.64746	8.51964	8.55651	8.45533	8.53138	8.26444	8.62205	8.27612	8.50383	8.14975	8.29462	8.52748	8.25267	9.00983	8.7039	8.85175	8.70217
A_73_100545	LRRN2	6.56986	6.90689	6.50779	6.76155	6.59246	6.58496	6.45121	6.67243	5.2854	4.97728	5.04439	5.32193	5.70044	5.84549	5.85798	5.6865	5.32193	5.58496	5.52356	5.96578	5.88264	5.97728	5.42626	5.65821	4.80735	5.40939	4.75489	5.55459	5.76818	5.67243	6.50779	5.9542	5.80735	5.67243	5.9542	6.16993	5.88264	6.16993	6.31288	6.61471	6.05528	6.21917	5.44294	5.71425	4.83289	4.64386	5.55459	5.61471
A_73_100546	SERTAD3	11.8754	11.69	11.6357	10.7875	11.5214	11.3696	11.4569	11.7294	12.0333	12.1881	12.4062	12.2946	12.204	11.948	12.4205	11.9578	11.3424	11.9043	12.0403	12.0168	10.7997	10.813	10.4528	10.4367	11.8408	11.4546	11.527	11.512	11.7474	11.9166	11.5023	11.9587	12.025	11.9807	11.8582	11.6069	12.4713	12.5447	12.1892	11.9069	11.9453	11.9453	11.5066	11.5899	10.3426	10.5507	10.7661	10.9388
A_73_100547	DMXL2	5.58496	5.90689	5.78136	6	5.94251	6.07682	6.08746	6.13955	9.69957	10.2186	9.97011	9.64115	9.37613	10.0196	8.71425	9.84862	9.34983	9.14338	9.5812	9.56605	4.52356	4.08746	4.45943	4.64386	9.43983	9.3015	9.29806	9.15102	8.50383	8.92184	7.91886	8.30834	8.68299	7.87344	8.09276	7.61839	9.81137	9.50283	9.24317	9.31288	9.03067	9.04576	9.62571	9.16867	4	4.72792	4.2854	4.70044
A_73_100548	APOE	11.5018	11.3523	11.4755	11.2037	11.6983	12.0441	11.8954	12.1501	16.1244	15.9688	15.9979	15.7151	15.9805	15.6495	15.1091	15.7387	15.8148	15.8164	15.9371	16.5221	11.0644	10.9241	10.8815	10.6147	15.9853	15.9346	16.1847	15.8196	15.0645	15.1206	13.6991	14.8386	14.6829	14.4107	14.2153	14.2644	16.2604	15.5852	16.1872	16.226	15.8452	16.268	15.8524	15.9268	10.4299	11.2782	11.1322	10.9058
A_73_100551	DAP	10.4778	10.9651	10.96	11.1466	10.6421	10.8234	10.9961	10.8078	13.7002	13.7889	13.9382	13.8107	13.985	13.832	13.7436	13.6208	13.8309	13.4995	14.1158	14.2077	10.1202	9.97298	10.1059	10.0348	13.5161	13.9434	13.3464	13.459	13.3437	13.2785	12.3719	12.8414	13.673	12.8905	13.5316	12.8357	14.0154	13.941	13.9492	13.776	13.7064	13.6624	13.8414	13.4577	10.2808	10.4147	10.0444	10.3576
A_73_100553	SUGT1	12.8604	13.103	13.2306	12.4569	13.1286	12.8577	12.9556	12.9423	11.5925	11.9593	12.036	11.6711	12.1564	11.8273	11.9712	11.6416	11.4803	11.7665	11.8708	12.0881	11.9871	12.0451	12.0609	11.8297	11.5515	11.9012	11.3761	11.6027	11.6461	11.7461	12.5731	11.96	11.7052	11.8599	12.0374	12.3799	12.1654	12.1852	11.8474	11.7942	11.9595	11.9228	11.6416	11.3677	12.3358	11.8156	12.1969	11.9052
A_73_100559	USP24	7.06609	7.26209	7.44294	7.51964	7.43045	7.64024	7.68299	7.79766	7.2384	7.63662	7.99152	7.71768	7.55842	7.77808	7.71425	7.49586	7.42626	7.76155	7.52356	7.99152	6.61471	7	6.75489	6.93074	7.15482	7.49985	7.45121	7.69349	7.49185	7.79116	7.76818	7.94837	7.8009	8.05799	7.60733	8.04439	7.30378	7.8857	6.97154	8.19476	7.40088	7.58496	7.02237	7.21917	6.94837	6.64386	6.85798	6.92481
A_73_100560	FAM134B	14.4056	14.7607	13.1375	12.6942	13.1459	12.5597	12.5584	12.4404	11.5555	11.374	12.5462	12.0291	11.3247	11.3202	11.0403	11.6101	10.9715	11.7417	11.363	11.1911	11.8671	13.6888	11.2963	11.5265	12.3864	12.1275	11.8931	11.8445	12.1235	11.8723	12.8143	12.2365	11.7138	11.9538	11.7507	12.3768	11.2321	11.6777	11.744	12.365	11.2796	11.1618	12.0505	11.3614	14.2186	12.6479	13.5108	11.4128
A_73_100562	PAPD7	10.4189	10.4502	10.6266	10.1072	10.1542	10.0795	10.2923	10.021	9.82814	10.2615	10.6904	10.4429	10.3399	10.4858	10.7398	10.0112	9.33427	10.3886	10.0721	10.6742	9.60363	9.84078	9.51964	9.54303	10.2491	10.5048	10.1954	10.2738	10.2615	10.4823	10.1248	10.2562	10.2082	10.1793	10.2143	10.1046	10.6667	10.891	10.2946	10.2155	10.4131	10.5255	9.70217	9.71339	9.56701	9.47776	9.59805	9.53528
A_73_100563	DNAJB4	11.8553	12.5796	11.3354	11.1984	10.7944	10.9887	11.2003	10.7895	10.5285	11.2837	11.4083	10.7211	11.2384	11.0637	10.6965	10.905	9.96723	10.6083	10.8337	10.8773	10.2372	10.7313	10.0993	9.73978	10.4471	10.7138	10.6511	10.4019	10.7591	11.4252	10.7347	10.6457	11.6504	10.9833	11.8948	11.2429	11.3098	11.0895	10.6511	10.3151	10.9672	10.9633	10.151	10.6773	11.8222	10.2155	11.7574	10.7117
A_73_100564	PHKG1	9.39232	8.76487	8.46761	9.36413	8.59246	8.6987	8.80574	9.11374	6.74147	6.18982	6.69349	6.71425	6.87036	6.46761	6.61471	6.82018	6.55459	6.62936	6.24793	5.61471	9.64926	8.62205	8.73978	9.0954	5.12928	5.42626	5.20945	5.80735	7.49586	6.90689	9.35315	7.76487	7.01681	8.07146	8.07948	8.51964	5.97728	6.27612	6.13955	7.22882	6.02237	5.78136	6.59246	6.12928	8.42206	9.53041	9.11634	9.05664
A_73_100565	SLC10A6	2	3.45943	3.16993	3.85798	2.58496	3.64386	3.70044	4.24793	5.35755	5.18982	4.85798	5.20945	4.9542	5.35755	4.61471	4.90689	4.55459	4.42626	5.37504	5.16993	4.16993	3.64386	3.16993	3.85798	3.70044	4.49185	3.80735	4.45943	4.24793	3.80735	4.16993	4.20945	4.64386	4.24793	4.58496	4.45943	5.45943	6.14975	4.80735	4.80735	3.64386	3.90689	4.12928	4.04439	2.80735	2.32193	2.58496	3.58496
A_73_100567	WDR61	10.7903	10.8086	10.7973	10.5285	10.6644	10.5512	10.7582	10.6676	12.0485	12.2589	12.4549	12.1309	12.2952	12.1265	12.017	11.9846	12.1089	11.5406	12.1343	12.2761	10.0224	9.95565	9.89406	9.85798	11.9127	12.263	11.6321	11.8144	11.4727	11.7427	11.4543	11.4247	11.3183	10.9491	11.2906	11.0262	12.32	12.2315	11.8859	11.8178	11.7723	11.72	11.9652	11.5479	10.1599	9.75656	9.79928	10.1176
A_73_100569	PI4KB	10.8447	10.6537	11.1193	10.7789	10.7578	10.883	10.9054	10.914	11.3348	11.7645	12.0708	11.4803	11.6497	11.5187	11.6799	11.2339	11.1687	11.312	11.4247	11.7797	10.461	10.352	10.3471	9.91513	11.2021	11.462	11.2544	11.2282	10.9873	11.1296	10.973	11.0888	11.1396	10.8017	11.058	10.8301	11.8082	12.0777	11.5551	11.3332	11.3859	11.4661	11.2497	11.1497	10.117	10.3701	10.4893	10.7356
A_73_100570	PTPN21	6.79442	7.24793	7.05528	7.08746	7.01123	6.65821	6.82655	6.36632	7.53916	6.22882	6.62936	7.10329	7.02237	6.18982	5.72792	7.17991	7.11894	6.40939	7.47573	7.70736	4.85798	5.87036	5.16993	2.32193	5.67243	5.78136	6.18982	6.2854	7.49586	6.2854	6.40939	6	6.35755	6.61471	7.13955	6	6.55459	6.18982	7.6865	6.53916	5.82018	6.67243	6.36632	6.30378	5.08746	4.80735	4.97728	5.64386
A_73_100571	POLR2J	15.9425	16.0305	15.7079	15.944	15.828	15.9569	15.9103	15.7606	15.3711	15.2503	15.2071	15.1252	15.6382	15.5528	15.2541	15.5483	15.9792	15.2579	15.5512	15.6905	15.9262	15.3982	15.5928	15.5336	15.3103	15.5527	15.1693	15.5074	15.369	15.102	15.6742	15.2563	15.4223	15.1344	15.6678	15.6276	15.562	15.6001	15.2173	15.1183	15.2939	15.4875	15.4652	15.201	15.4468	15.5252	15.4425	15.4684
A_73_100572	CMKLR1	5.83289	5.58496	5.04439	5.47573	5.42626	5.70044	5.12928	5.2854	7.29462	6.94251	7.33092	7.16993	8.16742	6.98868	7.65464	6.93664	7.03342	6.89482	7.21432	7.55459	4.2854	4.35755	4.08746	4.20945	6.59246	6.27612	6.49185	6.88264	6.2854	5.97728	6.80735	5.98868	6.2384	6.2384	6.31288	5.47573	6.93074	7.37938	7.20945	7.48784	6.58496	7.69697	6.25739	6.40088	4.67243	4.32193	4.08746	4.58496
A_73_100573	CCDC107	9.28771	9.18735	9.24079	9.01959	8.59246	9	9.09144	9.0348	9.3072	9.39874	9.74987	9.49185	9.50283	9.43671	8.88874	9.1046	8.99577	9.1472	9.01959	9.55938	8.44501	8.38154	8.55267	7.68299	8.90087	8.90689	8.55651	8.83447	9.33539	9.17866	9.16113	9.13827	10.0587	9.08481	10.0841	9.25267	9.37829	9.56129	9.12928	8.95128	8.75489	8.9571	8.91886	8.53528	7.67596	8.21675	8.45327	8.32193
A_73_100575	IGFLR1	6.30378	6.08746	6.14975	5.96578	6.02237	6.25739	6.32193	6.2854	7.31741	7.08746	7.14466	7.26679	7.76818	6.9542	7.46761	6.72792	9.79847	6.32193	10.4289	7.06609	5.55459	7.25739	5.61471	7.44708	6.48382	9.91812	5.58496	6.44294	6.24793	6.20945	9.17617	6.59246	5.42626	5.58496	5.89482	6.71425	6.79442	6.96578	6.85798	6.80735	6.37504	6.41785	6.19967	9.58871	5.39232	7.54689	5.67243	8.40939
A_73_100576	H2B	5.35755	4	3.58496	5.10852	4.08746	3.58496	3.90689	4.12928	4.16993	3.39232	3.90689	4.08746	5	4.52356	4.75489	4.64386	5.20945	4.52356	4.93074	5.08746	3.45943	4	3.45943	4.20945	4.16993	4	4	4.90689	4.42626	4.61471	5.9542	4.93074	4.52356	4.08746	4	3.45943	4.39232	4.83289	4.58496	8.30606	4.24793	4.85798	4.58496	5.18982	3.52356	3.70044	3.24793	4.49185
A_73_100579	FECH	5.45943	4.58496	3.58496	4.52356	4.32193	4.04439	4.24793	4.32193	5.82018	5.06609	5.9542	6.14975	5.9542	5.70044	5.61471	5.83289	5.45943	5.49185	5.6865	5.40939	5.10852	4.75489	4.39232	5.06609	5.40939	5.53916	4.64386	5.65821	4.85798	4.90689	5.45943	5.2854	5.32193	4.42626	5	5.24793	4.90689	5.90689	5.59991	5.52356	5.24793	4.67243	5.44294	4.70044	4.45943	5.16993	5.08746	4.42626
A_73_100580	CEP170	8.52748	8.87344	8.94251	8.56796	8.37069	8.55842	8.56415	8.39017	9.62022	9.64295	9.53722	9.72792	10.0634	9.65464	9.92926	9.50482	9.52062	9.81057	9.88264	10.0063	7.8392	7.61471	7.3837	7.65821	9.22038	9.74651	8.9263	9.07414	9.40088	9.43567	9.20823	9.52943	9.55267	9.5068	9.42836	9.21796	10.0808	10.3542	9.93958	9.5859	9.71167	9.67596	9.13443	9.35535	7.26209	7.82972	7.76487	7.82337
A_73_100581	CYB5B	9.77808	9.92481	9.66711	9.42941	9.32643	9.73302	9.68299	9.61655	12.0509	12.4363	12.5307	12.1355	11.9166	11.9837	11.7125	11.839	11.9961	11.4808	12.0526	11.9454	8.59059	8.73978	8.80413	8.633	11.9812	12.1777	11.7358	11.645	11.5646	11.8232	10.9972	11.3174	11.3498	10.8884	11.2315	10.683	12.0548	11.8754	11.9388	12.0049	11.7744	11.6678	12.118	11.85	8.82496	8.97011	8.99435	8.99435
A_73_100583	EPB41L4A	7.71425	8.19476	7.56986	7.99152	7.10852	7.52356	7.31741	7.12412	10.1215	10.3415	10.7185	10.3945	10.1662	10.1196	10.5083	9.88722	9.69523	9.91289	9.94544	10.5401	6.7879	6.96578	6.91886	7.33092	10.3231	10.6861	10.2784	10.3078	9.41151	9.60177	8.55651	8.94983	9.48079	9.34983	8.95274	8.64746	10.1542	10.5703	10.3055	10.5416	10.4429	10.6896	10.2366	10.0154	7.28077	7.20945	6.93074	7.38802
A_73_100589	IRF5	8.29002	9.56415	9.08082	8.23601	7.98868	8.21432	8.13955	9.26209	11.6182	11.1046	11.0725	11.1357	13.0852	10.8692	12.1513	10.899	11.7719	10.6096	12.1005	11.7046	7.31288	7.2384	7.33985	7.37938	10.7616	11.4931	9.83605	10.2533	10.0238	9.8009	9.30606	9.86186	9.99506	9.55459	10.0808	9.40514	11.1504	11.994	11.6738	11.4323	11.1267	11.5255	10.0375	11.2432	8.65642	7.78136	7.82972	7.45121
A_73_100591	TINAG	1	3.24793	3.45943	4.49185	2	2.58496	3.32193	4.12928	4.20945	2.70044	2.80735	3.85798	3.80735	3.64386	3.90689	4.08746	3.16993	4.52356	3.58496	3.39232	3	2.80735	2.90689	2	2.80735	3	3.16993	3.85798	3.08746	3.16993	3.90689	3.32193	3.45943	3.85798	3.32193	2.58496	3.70044	3.70044	3.45943	4.70044	3.32193	3.16993	5.35755	3.32193	2	2	2.32193	4.24793
A_73_100594	RAB30	9.25621	9.26092	9.47877	9.25503	9.51373	9.35094	9.69697	9.7039	12.3355	12.1294	12.4009	12.1257	12.0631	12.2619	11.4043	12.0792	11.9205	12.0688	12.1649	12.5119	8.45121	8.25739	8.47168	8.38586	11.5934	11.7561	11.2773	11.2989	11.6715	11.5476	10.7557	11.5791	11.7609	10.9222	11.1026	11.0133	12.2787	12.3222	11.8929	11.4712	11.3038	11.1652	11.438	11.2399	7.87652	8.60363	8.18239	8.76155
A_73_100597	CALR3	2.32193	2.58496	2.80735	2.32193	4	3.24793	3	2.58496	5.26679	5.37504	5.70044	4.88264	5.32193	4.45943	4.85798	5.30378	5.2854	3.80735	5.39232	4.24793	3.58496	3.16993	2.80735	4	5	4.16993	4.2854	5.52356	3.75489	3.52356	8.28077	4.32193	3.58496	3.16993	2.80735	4.04439	5.22882	4.42626	5.18982	10.5498	4.32193	4.64386	6.01123	5.75489	2.32193	3.32193	2.58496	3.70044
A_73_100598	CDHR5	9.47066	9.2854	9.15861	9.2854	9.34096	9.45018	9.53916	9.37504	9.06743	9.11764	9.27146	9.18859	9.60918	9.44191	9.27845	9.41996	9.38586	8.79442	9.07948	9.33316	9.10591	8.67243	8.72281	8.87191	9.29692	9.26913	9.15228	9.46148	9.3015	8.97728	9.63118	9.19353	9.24317	8.97298	9.44087	9.49985	9.8572	9.53916	9.32305	9.48079	9.35535	9.42206	9.544	9.61747	8.61471	8.71425	8.59246	8.78953
A_73_100599	PIK3R2	8.72792	8.69523	8.48784	8.67243	8.85798	8.95128	8.81698	9.0728	9.86651	9.97298	10.0348	9.86264	10.6461	9.63481	10.4914	9.31402	9.91663	9.45533	10.1561	9.83131	8.03892	7.58871	8.02791	8.30606	9.71939	10.4888	9.38586	9.56701	9.44708	9.68036	8.94691	9.54303	9.40727	9.74567	9.21917	9.43567	10.2288	10.1478	10.4564	10.0901	10.1312	10.1351	9.23601	10.0748	7.24317	7.95128	7.90087	8.63118
A_73_100600	TMEM74	3.70044	3.80735	3.90689	4.24793	3.85798	3.32193	4.04439	3.90689	3.64386	3.70044	3.90689	4	4.90689	4.42626	4.42626	4.08746	3.90689	4.52356	4.16993	4.32193	3.70044	2.45943	3.32193	3	3.90689	4.45943	4.04439	5.12928	3.90689	4	5.20945	4.20945	5.47573	4.32193	4.90689	3.9542	4.45943	4.42626	4.85798	8.53528	4.75489	3.9542	3.70044	4.16993	1.58496	3.32193	3.80735	4.39232
A_73_100601	SUV420H2	8.03892	8.15735	7.76155	8.5157	7.9571	7.82972	8.19722	8.04439	7.11374	6.62205	6.87652	7.03892	6.6865	6.94251	6.2854	6.47573	6.6865	6.18982	6.14975	6.52356	7.81698	7.48382	7.88264	7.85798	6.57743	6.41785	6.2384	6.85175	6.61471	6.56986	7.68299	7	7.10329	7.11894	7.17991	7.62571	6.97728	6.69349	7.26679	6.89482	7.04985	6.7879	6.63662	7	7.16993	7.3837	7.37504	7.97728
A_73_100605	C14H8orf34	9.84078	10.2691	9.73471	10.5732	9.86959	10.3548	10.5033	10.1586	8.27612	7.94251	7.7211	8.10329	9.01123	8.97011	8.49185	9.21432	8.87958	8.38802	8.52943	9.08082	9.27961	8.8857	8.70217	9.0348	8.56986	8.24555	8.75322	9.55938	9.03617	8.69523	9.86264	9.14211	9.15987	8.87036	9.24793	9.75405	9.15608	9.04576	8.81378	10.5464	8.98726	9.35975	9.40833	9.70217	8.8857	8.82018	8.87958	8.64746
A_73_100607	ZNRF2	7.94544	8.21432	7.89785	7.77479	8.49985	8.25267	8.19967	8.28077	9.22521	9.36523	9.36194	9.15482	10.6887	8.87652	9.57743	9.06609	9.14975	8.08215	9.38586	9.00983	7.31288	7.43879	7.40088	7.35315	9.01681	8.94105	8.68124	8.79116	8.11894	8.28309	8.38586	8.04439	7.69	7.48382	7.6865	7.92184	9.26444	9.3072	9.29577	9.14975	9.01123	9.37504	8.82337	9.1472	7.46761	7.13443	7.12928	7.33985
A_73_100608	KLHL21	13.2948	13.4659	13.8218	13.5644	13.7789	13.745	13.56	13.6255	11.9489	12.6384	12.24	11.9207	12.1376	11.8422	11.9226	12.0296	11.7112	12.4173	12.3245	12.3243	12.9421	12.8068	12.8952	12.9501	12.2235	12.4617	11.9176	12.177	12.764	12.7866	13.6307	13.2633	13.0673	12.3496	13.3578	13.0658	11.87	12.4522	12.0853	12.0262	12.161	11.5599	12.1666	11.7879	12.8925	12.5868	12.6093	12.8861
A_73_100609	MAFK	12.738	12.5718	12.749	12.3596	12.3507	12.1734	12.2608	12.1523	12.4946	12.955	13.4348	12.8312	12.9631	12.8329	12.5253	12.7519	12.4689	12.8576	12.6383	13.3695	12.0196	12.0336	12.0119	11.8325	12.6637	12.8402	12.7809	12.6957	12.6713	12.8985	12.9712	12.9224	13.3745	12.5418	13.2664	12.5846	12.8027	13.2557	12.6613	12.5175	12.8846	12.7717	12.3665	12.0593	12.3036	12.1391	12.0241	12.361
A_73_100610	BMI1	6.64386	6.67948	6.96578	6.41785	6.88264	7.07146	6.90689	6.83289	6.10852	6.18982	6.47573	6.55459	6.07682	6.02237	6.2384	5.91886	5.64386	6.21917	6.05528	6.44294	6.03342	6.33985	6	6.16993	6.08746	6.41785	5.9542	5.90689	5.9542	6.22882	6.56986	6.57743	6.45943	6.32193	6.44294	6.55459	6.29462	6.6865	6.04439	6.6865	5.83289	6.03342	7.31741	5.52356	5.35755	5.52356	5.84549	6.07682
A_73_100611	DAG1	13.8146	13.9113	13.5146	13.632	13.2696	13.5677	13.7167	13.5847	13.5848	13.7532	13.7263	13.2392	12.9107	13.5316	12.6893	13.533	13.6179	13.0202	13.5236	13.5655	12.8015	13.0233	13.0234	12.5423	13.3658	13.1748	12.9931	12.8212	13.0372	13.0729	12.8605	12.9054	13.1137	13.208	13.2477	13.2842	13.4155	13.4369	13.4059	13.4091	13.3569	12.9998	13.6937	13.555	12.668	13.0929	12.8423	13.3121
A_73_100612	PPARGC1A	6.15987	5.79442	5.72792	5.97728	5.47573	6.39232	6.06609	5.93074	5.61471	5.20945	5.61471	5.08746	4.85798	4.70044	4.90689	4.64386	4.42626	4.64386	4.85798	4.58496	5.59991	5.2854	5.6865	5.06609	3.45943	3.9542	3.45943	4.20945	4.70044	4.58496	6.04439	5.24793	4.49185	5.16993	5.24793	5.75489	5.98868	6.2854	4.58496	5.42626	3.90689	3.58496	3.90689	3.75489	7.06609	6.07682	5.04439	6.06609
A_73_100613	IPPK	7.24317	7.04439	7.32193	7.03342	8.17493	7.60733	7.36194	7.47573	7.18982	7.60733	7.85798	7.13955	7.36194	7.96	7.04985	7.82655	7.04439	7.47978	7.40939	7.94837	6.40939	6.53916	6.62936	6.3837	6.82655	6.84549	6.9542	7.22882	6.85175	7.46761	7.19476	7.20945	7.01681	6.89482	6.90689	7.04985	7.36194	7.62936	7.29002	7.36632	7.3443	7.33985	7.09803	6.76818	6.37504	6.05528	6.29462	6.46761
A_73_100617	RHEB	12.8051	13.0578	13.014	12.5458	12.9197	12.9774	13.0552	12.9337	12.3159	12.8725	12.932	12.5589	12.5831	12.489	12.3372	12.3841	12.4297	12.358	12.6683	12.7224	12.3386	12.3326	12.188	11.9936	12.2622	12.2403	12.0434	12.099	12.0701	12.0751	12.7929	12.3801	11.9231	11.9516	12.2893	12.6087	12.5696	12.572	12.2378	12.277	12.3313	12.3132	12.4722	12.0748	12.6163	12.1206	12.2845	12.2802
A_73_100620	DIXDC1	5.24793	5.97728	5.45943	5.24793	5.49185	6.12928	5.85798	6.08746	5.65821	5.80735	6.03342	5.70044	5.72792	5.52356	5.83289	6.36632	6.32193	6.80735	6.24793	6.22882	5.49185	5.39232	4.70044	5.42626	5.70044	6.91289	6.26679	6.73471	6.36632	6.49985	6.35755	6.31288	7.02237	6.90689	6.6865	6.91886	5.59991	5.76818	6.74147	7.11374	6.71425	5.96578	5.78136	6.45943	5.98868	6.01123	5.97728	4.90689
A_73_100622	TADA3	12.729	12.4051	12.344	12.4883	12.1105	12.4197	12.2661	12.2978	12.3813	12.6534	12.6924	12.4954	12.6117	12.4426	12.6442	12.2659	12.212	12.0512	12.4587	12.2366	11.9133	11.2946	11.7078	11.5152	12.5498	12.6344	12.1429	12.2021	12.0599	12.1755	12.7556	12.445	12.0251	11.8914	12.0821	12.2712	12.8171	12.6883	12.7269	12.5227	12.675	12.3362	12.3276	12.2709	11.6211	11.69	11.8118	11.865
A_73_100623	CIB1	10.4289	10.978	11.0196	10.4231	11.0168	11.1069	10.9748	10.9614	13.3382	13.5828	13.7055	13.3973	13.9805	13.1106	13.3985	13.0914	13.1396	12.6682	13.4702	13.1616	9.64746	9.5265	9.69087	9.51175	13.3298	13.5151	12.9178	12.8937	12.6621	12.6782	12.0401	12.2318	12.316	11.6713	12.0738	11.7385	13.3329	13.1984	13.2856	13.3334	13.1236	13.1137	13.0398	13.0388	9.88188	9.7039	9.88264	10.1948
A_73_100624	G0S2	8.82177	9.55171	9.43879	8.74819	10.1293	11.3737	11.0296	10.576	16.2923	16.8038	17.1465	16.8708	15.834	16.7326	15.8407	16.7683	16.0106	16.1948	16.0255	16.4291	7.89482	8.33092	7.33092	7.83289	15.8258	15.7397	16.298	15.5009	14.7394	15.4634	13.3138	14.1143	14.0596	13.0474	13.9937	13.7661	15.9571	16.3235	15.7087	16.3164	16.1357	16.0668	16.2972	15.9405	7.42626	7.86109	7.71768	7.91886
A_73_100625	SP2	4.45943	4.70044	4.97728	5.12928	5.24793	5.20945	5.45943	5.55459	6.03342	6.43463	6.30378	6.53138	6.02237	6.40939	6.48382	6.24793	5.67243	5.6865	6.12928	7.36632	4.9542	5.06609	4.75489	5.2854	5.72792	6.06609	6	6.24793	5.55459	5.70044	6.20945	5.80735	6.10852	5.93074	6.40939	6.16993	6.78136	7.07682	6.53916	6.88264	6.33985	6.54689	6.57743	6.2854	4.75489	4.85798	4.42626	5.08746
A_73_100626	LRRC48	8.73809	8.62022	8.40939	8.63662	8.63662	8.74651	8.58496	8.71596	6.9542	7.01681	6.87652	6.85798	7.56986	7.37069	7.00562	7.12412	7.33092	7.21432	6.97154	7.10852	8.04439	7.86728	8.1267	7.82018	7.17493	7.45943	6.93074	7.26209	7.44708	7.03342	8.24793	7.79442	7.48382	7.47978	7.7879	7.93369	6.96578	7.09803	6.87036	6.90689	6.88264	6.81378	6.82018	6.84549	7.57743	7.58871	7.70736	7.86109
A_73_100627	OR2AJ1	10.2396	9.94398	9.86728	9.90463	10.2726	10.0375	9.9571	9.81778	12.5671	12.689	12.8136	12.5415	12.0526	12.7103	11.9676	12.8583	11.9687	12.2767	12.3813	12.6587	8.93074	9.36851	8.84549	9.29462	12.2894	12.1194	12.0137	11.7791	12.3072	12.5585	11.318	11.9546	12.0163	11.3556	11.374	11.3281	11.9407	12.6755	11.98	12.1935	11.9075	12.0627	12.5731	11.7063	8.96145	9.05934	9.28193	9.75322
A_73_100628	COQ6	9.63118	9.8009	9.55075	9.86882	9.69174	9.73725	10.1799	9.75322	9.82972	9.98299	10.5603	10.1389	9.95056	10.3761	10.032	10.2946	9.83605	9.97011	9.93664	10.0661	8.88111	8.66178	9.10852	8.67066	9.76072	9.38046	9.94837	9.91588	9.59712	9.21432	9.94398	9.85565	9.72366	9.5265	9.76321	9.85953	10.5459	10.4671	9.79279	10.0694	9.26562	10.1376	10.1202	9.95347	8.50978	8.50383	8.44915	9.04712
A_73_100630	U6	9.99859	9.90989	10.3191	10.0035	9.92035	9.96145	10.1434	10.0668	11.7423	12.0838	11.8084	11.6589	11.557	11.6407	11.2088	11.8106	11.8834	11.3112	11.8246	11.8694	9.32193	9.43463	9.39017	9.08348	11.6702	11.8279	11.2237	11.3796	11.4679	11.6506	10.7078	11.2583	11.2975	11.444	10.8708	10.7224	11.9576	12.0998	11.6152	11.8792	11.5401	11.354	12.0095	11.6515	9.03205	9.16867	9.17243	9.47168
A_73_100632	OR12D3	2.32193	2.80735	2.80735	3.70044	2.80735	3.32193	3.45943	4.2854	2.80735	3.52356	3.32193	2.80735	4.20945	3.16993	3.80735	4.20945	3.39232	3	3.80735	3.52356	3.08746	3.32193	3	3.75489	3.58496	2.16993	3.9542	4.39232	2.90689	2.70044	3.39232	3.70044	4.04439	2.32193	4.24793	2.80735	3.90689	3.32193	3.64386	4.80735	2.32193	2	3.08746	3.64386	2	3.16993	1.80735	4.83289
A_73_100637	TLN2	9.64024	9.50779	10.6289	10.0788	9.84941	9.56224	10.0293	9.7364	9.89482	9.53333	9.73132	9.46761	10.1491	10.137	10.3859	10.115	10.1261	10.102	9.93958	9.81137	8.24317	8.19967	8.4818	8.09803	9.90764	9.86882	9.45533	9.5727	10.0795	9.79279	9.93443	10.128	10.2046	9.8009	10.0861	10.0451	10.1929	10.4584	9.91663	9.68562	9.58496	9.74483	9.783	9.76155	7.63662	8.57365	7.83605	8.29692
A_73_100638	CCDC58	4.35755	4.24793	4.90689	4.32193	4.64386	4.80735	4.42626	4.64386	4.55459	4.58496	3.90689	4.70044	4.78136	5.04439	4.61471	4.55459	4.83289	4.64386	4.67243	6.39232	4.16993	4	4.08746	4.39232	4.20945	5.33985	4.08746	4.24793	4.49185	4.80735	6.65821	4.9542	4.78136	4.52356	4.90689	4.72792	5.22882	5.18982	4.49185	6.19967	4.16993	3.9542	5.04439	4.2854	3.32193	3.70044	4	4.45943
A_73_100642	ORC5	6.26679	6.52356	6.72792	6.63662	6.33092	6.08746	6.24793	6.67243	8.18488	8.27612	8.33092	8.00562	9.08746	8.01123	8.41785	8.43045	7.73471	7.70736	8.47573	8.73302	5.67243	4.80735	5.2854	5.75489	7.55459	7.81378	7.43463	7.84549	7.51175	7.9542	6.98299	7.21917	7.56605	7.42206	7.44708	6.77479	8.58871	9.04985	8.15735	8.40939	8.19229	8.17493	8.19722	7.82018	4.90689	5.18982	4.90689	6
A_73_100644	TMCC3	5.76818	6.64386	6.7879	6.37504	7.48784	6.82018	7.18982	7.29462	8.89785	9.75739	9.20335	8.95855	9.13314	9.43671	8.88722	9.00562	8.62936	8.31967	9.09803	9.61287	5.72792	5.80735	5.85798	5.82018	8.633	9.33204	9.07682	8.57743	9.81698	9.63844	8.82655	8.72792	10.1636	9.33092	9.45738	9.38802	9.61195	9.27496	9.42312	9.11894	9.92555	8.85798	9.07414	9.10329	5.45943	5.84549	5.9542	6.17991
A_73_100645	STX4	11.8784	11.7956	11.4136	11.5915	11.4142	11.5036	11.6022	11.4934	11.5387	11.5462	11.8184	11.8603	12.0803	11.3693	11.7645	11.4974	11.5018	11.5582	11.8514	11.8176	11.5392	11.4057	11.363	11.611	11.6531	11.9748	11.6225	11.8273	11.7752	11.7095	12.1843	11.8677	11.7347	11.7095	11.9022	12.2204	11.5498	11.9342	11.5613	11.562	11.5665	11.2512	11.3309	11.0964	11.2574	11.2366	11.6564	11.4846
A_73_100646	NFKBIB	11.6448	11.7495	11.5503	11.6764	11.5343	11.5831	11.6253	11.5599	10.6411	10.7207	10.9425	10.888	11.3219	11.2282	10.8642	11.2787	11.2538	10.6257	10.9618	11.3507	11.5231	10.7117	10.9315	10.7453	11.0768	11.4218	10.9766	11.4252	10.9502	10.7211	11.463	10.8595	11.0119	10.6115	11.0967	11.318	11.5018	11.572	11.022	11.3465	11.1092	11.4202	11.0924	11.1849	10.794	10.8431	10.9136	11.0698
A_73_100650	SMO	5.08746	4.39232	4.9542	4.88264	5.04439	5.12928	5.20945	5.2854	5.50779	5.72792	5.85798	5.87036	6.16993	5.9542	5.80735	6.02237	5.44294	5.06609	5.2854	5.80735	4.64386	4.39232	4.45943	4.9542	5.16993	5.78136	5.20945	5.39232	5.44294	5.42626	5.42626	5.45943	5.9542	5.83289	5.75489	5.65821	5.16993	5.72792	5.78136	6.15987	5.80735	5.61471	5.55459	5.58496	4.08746	4.42626	4.45943	4.80735
A_73_100651	PC	10.605	10.0161	10.0478	10.2402	10.2958	10.6564	10.8719	10.7048	12.8981	13.2529	13.4718	13.2439	12.4799	13.0733	11.5289	12.8633	13.0697	12.3746	12.8802	13.5633	9.65642	9.42417	10.1529	9.5265	12.5282	12.5886	12.8256	12.8775	12.3147	12.3061	11.5365	11.599	11.994	11.0175	11.2423	11.2003	12.8269	12.4724	12.5651	12.5537	12.3403	12.6149	12.8828	12.6959	8.79279	9.31628	9.38694	10.3276
A_73_100656	CRYBB2	8.59246	7.93664	7.11894	7.40088	8.41785	7.73809	7.07146	7.73471	6.82018	6.45121	6.05528	6.26679	7.97441	7.21917	6.89482	6.87652	7.49985	6.64386	6.10852	6.35755	6.59991	5.9542	6.01123	4.08746	6.98299	6.52356	6.46761	6.64386	7.38802	6.97154	6.88264	6.72792	7.74819	7.633	7.06609	6.42626	6.44294	6.37504	6.16993	6.44294	6.46761	6.42626	6.40088	6.47573	5.80735	5.67243	5.71425	6.08746
A_73_100657	CHD2	9.01959	9.47472	9.70304	8.41996	8.7211	8.55267	8.69349	8.40939	9.19967	9.50283	9.53819	9.46761	10.1434	9.2854	10.2143	9.01402	8.66178	9.49586	9.12024	8.96434	5.55459	5.78136	6.74819	6.45943	9.55075	9.80896	9.41045	8.95855	9.07414	9.48583	8.84235	9.19967	9.03755	9.13186	8.92035	8.87498	9.66711	10.1376	9.78627	9.81698	9.71596	9.59805	9.01402	8.93369	5.93074	5.91886	5.14975	6.2854
A_73_100658	TUBG2	9.6101	9.55746	10.0802	9.48583	9.55651	9.82814	9.89633	9.79847	11.2384	11.204	11.6393	11.6965	11.3168	11.5732	11.3078	11.5187	11.2779	11.1504	11.571	11.5798	8.48784	8.97441	9.02237	8.78136	10.9805	11.2521	11.0708	10.8478	11.4291	11.4762	10.6502	11.245	11.5845	11.2527	11.2998	10.9979	11.4651	11.5216	11.188	11.0583	10.9084	11.2228	11.4556	10.9307	8.56986	8.9901	8.66534	9.51076
A_73_100659	TBX2	10.6896	10.5003	11.1163	10.5073	10.8622	10.5953	10.7241	10.8626	11.1793	11.6221	11.395	11.0931	10.8459	11.06	10.5522	11.1418	11.1475	10.825	11.2155	11.3208	10.1059	10.0688	10.0782	9.97154	10.7764	10.8392	10.6184	10.567	10.7207	10.8372	10.8642	10.6711	10.6777	10.3066	10.7916	10.5967	11.327	11.0875	11.0049	10.9524	10.9226	10.6917	11.3783	11.0324	9.41785	9.62205	9.74483	10.1357
A_73_100660	SRBD1	7.11894	7.07682	7.02237	7.02237	7.42206	7.28077	7.13955	7.60733	9.43671	9.76487	9.42522	9.01123	9.79685	9.38586	8.89785	9.43045	8.92184	8.67948	9.59805	9.69697	6.29462	6.16993	6.2854	6.17991	8.29692	9.42417	8.14975	8.14466	8.66178	8.81858	8.06609	7.88874	8.33539	7.82972	7.97728	8.07146	9.26913	9.37504	9.52454	9.31402	9.43463	8.78136	9.16239	9.14211	5.65821	6.09803	5.62936	6.19967
A_73_100662	LPXN	10.4615	9.94837	9.94983	9.78054	9.72451	9.40939	9.29692	9.17866	9.1267	8.83447	9.06609	9	10.2958	9.82257	9.6101	9.93074	9.81938	9.01262	9.19476	9.24555	9.20212	8.46557	8.60918	8.20212	9.33985	9.40727	9.14466	9.43983	9.13186	8.78463	9.31515	8.89785	9.68387	9.28656	9.63753	9.2503	9.64566	9.54303	9.42626	9.2396	9.42626	9.37504	9.45943	9.62297	8.2503	8.60363	8.23362	8.71939
A_73_100663	LDLRAP1	11.2935	11.3001	10.8788	10.8545	11.4349	11.3531	11.5644	11.7566	12.6467	12.6561	13.7159	13.4248	12.993	13.02	13.1039	12.7476	12.674	12.2619	12.5317	13.0945	9.99435	10.411	9.69349	10.007	12.2476	12.6314	12.579	12.679	11.9129	11.7926	11.4727	11.7322	11.9164	11.8128	11.7343	11.5929	13.1539	13.6004	12.7011	12.741	12.7657	12.2884	12.3754	12.3515	10.599	9.98014	9.99859	10.0307
A_73_100666	GNPTAB	9.633	11.8051	9.29921	9.07948	9.66888	9.66178	10.0035	10.1059	10.7875	10.9462	10.7731	10.7402	12.1147	10.5392	11.1765	10.4558	10.5812	10.4383	10.9737	11.0289	9.29921	9.79279	9.05799	8.80896	10.7121	11.0035	10.5584	10.5718	10.1013	10.1874	9.78136	10.1984	9.95274	9.72366	10.0828	9.98584	11.0018	11.2143	10.6362	10.3382	10.4757	11.1608	10.1072	10.196	12.4502	10.6106	10.4773	9.12412
A_73_100667	AACS	8.48784	8.51373	8.61839	8.15482	8.09803	8.37287	8.67419	8.22641	11.446	10.8494	11.2432	11.0241	10.5608	11.0828	11.0651	10.7964	11.4165	10.5565	11.2992	10.8842	7.27612	7.36632	7.30378	7.44708	10.1357	10.7789	10.1459	10.327	10.774	10.275	9.84392	10.3421	10.6142	9.90238	10.4752	10.0334	11.431	11.1478	10.7402	10.703	10.5854	10.5053	10.0634	10.4014	7.43045	7.64386	7.64024	7.49185
A_73_100668	FBXL20	8.62571	8.72281	9.46046	9.02514	9.20457	9.03067	9.0182	8.79442	9.87728	10.0715	9.91439	9.81218	9.83447	9.78054	9.68738	9.60918	9.75822	9.57554	9.79116	9.95565	7.7211	7.69349	7.77479	7.81057	9.64746	9.86728	9.29347	9.44398	9.18735	9.39874	9.0954	9.36741	9.64295	9.33762	9.50879	9.26562	10.2336	10.3998	9.92926	9.96578	9.76653	9.7039	9.51076	9.64386	7.02237	7.44708	7.06609	7.7879
A_73_100669	FNBP4	10.3117	10.3783	10.7793	10.2033	9.26679	9.72366	9.83763	9.31402	10.8045	11.1624	11.2473	11.0355	11.1914	11.115	11.043	10.6421	10.6161	10.969	11.0307	10.9388	8.76984	8.55842	8.77972	8.67948	11.0495	11.0607	10.6952	10.4564	10.1787	10.5546	10.1447	10.4543	10.0668	9.86728	10.0967	9.98797	11.3902	11.6159	10.8948	10.7895	10.8922	10.7237	10.3875	10.5878	8.27146	8.46352	8.01681	8.67243
A_73_100673	NEURL1B	2.58496	2.32193	2.16993	3.32193	2.90689	3.32193	3.52356	3.70044	4	3.70044	4	4	4.08746	3.80735	3.90689	4.12928	3.32193	3.16993	3.24793	5	3.16993	2.80735	3	3.16993	4.12928	3.75489	3.16993	4.08746	3.45943	3.45943	3.80735	3.85798	3.70044	3.80735	3.64386	4.45943	3.75489	3.16993	4.35755	3.58496	2.32193	3.9542	2.58496	3.16993	3.16993	3.70044	3	3.70044
A_73_100674	SLC12A2	4.93074	5.08746	6.05528	5.26679	5.47573	5.39232	5.58496	5.52356	4.9542	5.18982	5.35755	5.49185	4.58496	4.58496	4.32193	4.16993	4.80735	4.55459	4.70044	4.58496	4.90689	4.58496	4.78136	4.64386	4.88264	4.83289	4.70044	5.06609	4.58496	5.20945	6.31288	4.80735	5.26679	5.06609	5.02237	5.49185	5.20945	5.22882	4.35755	7.63662	3.75489	4.45943	4.90689	4.32193	4.45943	4.80735	4.52356	5.37504
A_73_100676	CCDC82	5.20945	5.20945	5.53916	5.10852	5.20945	5.06609	5.18982	5	7.73809	7.7879	7.96	7.55842	8.04985	7.70044	8.05257	7.7211	7.44708	7.35755	7.89785	7.71081	3.90689	4.24793	4.52356	4.08746	7.57743	7.86419	7.10852	7.29002	7.02237	7.21432	6.27612	6.76818	7.3837	6.8392	6.8392	6.40088	7.84549	8.02237	7.84549	8.49586	7.60363	7.74147	7.45943	7.05528	3.90689	4.16993	4.58496	5.12928
A_73_100677	ACAA1	10.8815	11.0217	11.4299	11.163	10.9454	11.2597	11.2874	11.2697	12.8632	13.528	13.3922	13.0277	12.8226	12.7092	12.2666	12.7283	12.7802	12.3903	12.938	13.0977	10.4089	10.4083	10.5934	10.3832	12.4135	12.8105	12.4112	12.6877	12.2981	12.6801	12.0471	12.1411	11.9809	11.3603	11.5955	11.5988	13.0989	12.844	12.476	12.8564	12.3746	12.3602	12.6976	12.364	10.4367	10.3106	10.5187	10.6742
A_73_100679	GIGYF2	11.5297	11.702	11.7013	11.4548	11.3674	11.5103	11.4699	11.5476	11.6702	11.9823	11.9309	11.5894	11.7674	11.8624	11.5467	11.7398	11.6874	11.6711	11.8368	11.9211	10.9651	11.0918	11.1322	10.8357	11.4594	12.1567	11.2043	11.5558	11.3875	11.5512	11.5206	11.5167	11.4891	11.3923	11.7194	11.5957	11.8384	12.1215	11.7869	11.611	11.7499	11.6544	11.7095	11.4351	10.8061	10.7503	10.8708	11.1137
A_73_100682	MPEG1	5.62936	5.80735	6.45943	6.06609	5.98868	5.80735	6.06609	6.34873	8.06878	7.20945	7.61471	7.91886	9.34319	6.96578	8.633	7.45121	7.53138	6.72792	8.37721	7.92184	5.37504	5.47573	5.35755	5.76818	7.80735	7.6865	6.90689	7.25739	6.58496	6.65821	6.33985	6.67948	7.2854	6.61471	6.77479	6.87036	7.29462	7.73809	7.98868	7.72792	7.53916	7.66534	6.75489	7.53138	5.64386	5.42626	5.52356	5.67243
A_73_100683	ATOX1	12.5639	13.2547	12.9152	12.5796	13.1998	13.0787	13.0619	13.0161	14.9268	14.997	14.8722	14.439	14.9643	14.4348	14.2063	14.6315	14.7012	13.9486	14.9766	14.5304	11.851	11.8704	12.1618	11.9462	14.6994	14.2133	14.1248	14.1967	14.2405	13.9656	13.9138	13.6832	13.3368	12.8902	13.0899	13.4214	14.2655	14.0294	14.5811	14.3693	14.0963	14.3943	14.7491	14.5963	12.224	11.7791	12.0588	12.0658
A_73_100686	ODF2L	9.30834	8.94691	9.02791	9.33985	9.3443	9.40833	9.53528	9.40514	9.89633	10.1079	9.70908	10.2082	10.0189	10.1542	9.9629	10.2802	9.57743	9.5068	9.96217	9.93295	8.1472	7.90989	8.04712	8.15987	9.97154	9.82972	9.70563	9.69	9.83052	9.81698	9.64115	9.66977	9.88798	9.5265	9.62114	9.61839	10.363	9.98939	10.0888	10.1917	9.84784	9.89558	10.4105	10.0348	8.00562	7.76155	8.08215	7.98014
A_73_100689	GNA14	8.43671	8.58871	8.37721	8.41363	8.98726	8.48583	8.99718	8.88264	8.84706	9.12928	9.2131	8.83289	8.93664	8.97441	8.14975	9.00843	8.80413	8.61471	8.8857	8.9542	7.97154	8.01123	8.17493	8.19476	8.64746	8.73471	8.22159	8.39874	8.43879	8.3443	9.22159	8.45943	8.35535	8.01402	8.20457	8.71768	9.02652	9.09408	8.77808	9.85097	8.633	8.35755	8.83447	8.67243	8.02791	7.73809	8.08746	8.22641
A_73_100690	HOXB3	3.58496	4.42626	4.39232	4.67243	3.24793	4.08746	4.32193	4.70044	5.9542	6.18982	6.31288	6.20945	6.65105	6.35755	6.56224	6.42626	6.82018	6.88874	6.49185	6.82655	3.80735	3.85798	4.24793	4.32193	6.67243	7.01123	6.58496	7.72451	6.15987	6.06609	5.49185	6.07682	6.22882	5.89482	6.31288	5.32193	7.32193	6.35755	7.42206	6.85175	6.52356	6.88264	6.27612	6.09803	3.58496	4.24793	4.32193	4.16993
A_73_100691	BOD1	12.0825	12.3574	12.4597	11.8777	12.368	12.419	12.3888	12.3767	11.8788	12.221	12.4724	12.1301	11.9726	12.1194	11.9511	11.896	11.6133	12.1354	12.0693	12.3617	11.1312	11.2161	11.4067	11.2553	11.8994	11.9785	11.6316	11.7663	12.0515	12.1904	12.4149	12.2966	12.043	11.9826	12.0921	12.1343	12.1577	12.2228	11.9647	12.0418	11.9791	11.9265	11.7838	11.8021	11.5551	11.1039	11.1618	11.2782
A_73_100692	ANKMY2	8.5411	8.41996	8.71425	8.10329	8.36632	8.16491	8.57554	7.94251	8.55267	8.87958	8.8933	8.71939	8.56986	8.9571	8.70908	8.61471	8.15228	8.46761	8.74315	8.66534	7.55459	7.67596	7.78136	7.56986	8.25267	8.46964	7.96	8.0954	8.00282	8.38154	8.24079	8.17991	8.48382	8.21675	8.54689	8.27845	9.04166	9.19599	8.53528	8.79604	8.62753	8.72962	8.56415	8.29002	7.75489	7.46761	7.69697	7.65821
A_73_100693	ATXN7	10.6366	10.4357	9.97154	10.0375	9.75989	10.0901	9.8933	9.96	7.65821	7.8009	7.93958	7.65821	8.05528	7.89178	7.91588	7.84862	7.61471	7.8392	7.67596	8.63662	8.97154	8.06878	8.5411	8.2854	7.62205	8.24555	7.70736	8.19967	7.7879	7.77149	9.71768	8.68825	7.89482	8.44294	8.64926	9.35094	7.90087	8.15987	7.65105	7.85798	7.61839	7.67948	7.44294	6.97728	9.13955	9.02237	9.23601	9.00282
A_73_100696	HEBP1	9.74987	10.0042	10.2444	10.1768	9.67331	9.84941	9.56415	9.48985	12.7478	12.8384	12.6832	12.5174	13.9532	12.426	12.8738	12.3346	12.188	12.4991	13.1075	13.1869	8.98868	8.87036	9.19599	9.11634	12.9863	12.4873	12.685	12.1262	12.0841	12.2854	10.983	12.0389	11.9436	11.4378	12.1434	11.3526	12.6577	12.8591	13.0276	12.9882	12.7824	12.6917	12.3468	11.9438	8.9901	9.33985	8.65821	9.48784
A_73_100697	RAB27B	5.50779	5.98868	5.75489	5.90689	5.37504	5.78136	5.45943	5.26679	8.02514	7.62936	8.17493	7.55459	7.17991	7.40088	7.43463	6.85798	8.01123	7.64386	7.35755	7.3443	5.67243	4.90689	5.16993	5.30378	8.11894	8.67596	7.48784	7.71425	7.50383	7.69	6.91886	7.56224	8.13443	6.94837	7.82655	6.76818	8.05799	7.93664	8.13186	7.6865	8.07414	7.56605	6.8009	7.55842	4.70044	5.33985	4.97728	5.32193
A_73_100698	CPNE3	4.58496	4.67243	5.2854	4.75489	4.2854	5.10852	5.24793	5	7.224	8.13186	7.87036	7.44708	7.05528	7.69697	6.79442	7.18488	7.38802	7.04439	7.16993	7.50383	3.90689	3.75489	3.64386	4.2854	7.18488	7.27146	6.71425	7.07146	6.59991	7.03342	6.62936	6.49185	6.56224	6.10852	6.18982	6	7.11894	7.61471	6.94251	8.48382	7.40088	7.12412	7.2384	7.21917	3.58496	4.08746	3.70044	4.61471
A_73_100699	NCR1	3.32193	3.16993	3.16993	3.32193	5.58496	3.24793	3.32193	3.39232	5	3.80735	4.49185	4.58496	4.16993	4.24793	4.52356	4.58496	5.04439	4.45943	4.20945	4.58496	3.16993	3.45943	3.45943	3.52356	4.52356	5.56986	3.80735	4.75489	3.64386	3.80735	4.16993	3.80735	3.90689	3.80735	3.32193	3.90689	4.24793	4.58496	4.75489	5	3.9542	3.32193	5.24793	4.49185	3.32193	3.58496	3.64386	3.64386
A_73_100702	ABRA	14.1566	14.7063	11.6466	11.8973	11.7453	11.927	12.144	11.6421	2.45943	4.49185	2	3.08746	4.04439	3	3.16993	3.85798	3.45943	8.15228	3.58496	3.32193	11.9871	13.004	10.8134	11.2903	3.16993	3.16993	3.16993	3.58496	9.0182	8.17991	10.4898	9.57743	8.08481	10.0701	11.5913	11.4171	3.52356	3.45943	3.52356	8.50581	3.32193	2.45943	3	3.58496	13.6593	12.1165	14.108	12.7442
A_73_100703	TRA2A	11.3236	11.0478	10.9723	10.4409	10.2562	10.3712	10.4818	10.3542	11.8692	12.2079	12.1523	11.8102	12.1972	12.1846	11.969	11.9855	11.2592	11.9348	11.969	12.1434	9.13443	9.21675	9.24793	9.40514	12.0536	12.1043	11.8293	11.8362	11.5656	11.9593	10.7727	11.5353	11.7207	11.48	11.2417	11.1599	12.2814	12.2614	12.098	12.0047	12.1553	11.9776	11.7142	11.7164	9.48784	9.41574	9.36851	9.47776
A_73_100707	XK	11.1818	11.2015	11.1768	10.809	11.1567	11.0272	11.1799	10.9166	10.4257	10.703	10.7682	10.5177	11.1267	10.5445	10.5333	10.4696	10.3421	10.3923	10.764	10.5887	10.2467	10.2246	10.3493	10.2222	9.94398	10.3869	9.7879	9.81698	9.93664	10.0519	10.817	10.2761	10.1	10.0634	10.3476	10.69	10.6804	10.7903	10.3151	10.3767	10.1812	10.4051	10.3548	10.0203	10.1312	9.91289	9.94618	10.272
A_73_100708	TSPAN1	4.61471	4.58496	4.45943	5	5.08746	4.35755	5.10852	5.24793	5.30378	4.90689	5.04439	5.42626	5.42626	5.04439	5.12928	5.32193	4.32193	3.75489	4.52356	4.70044	4.24793	4.32193	4.49185	4.45943	4.08746	4	3.24793	4.70044	4.39232	4.16993	5	4.58496	4.16993	4	4.08746	5.04439	4.85798	4.85798	5.10852	6.15987	4.75489	4.70044	4.64386	4.45943	3.80735	4.12928	4.32193	4.64386
A_73_100709	SORCS1	4.16993	5.20945	3.80735	4.32193	4.24793	4.2854	4.24793	5.2854	5.26679	4.16993	4.64386	3.32193	4.75489	5.2854	4.70044	4.24793	4.45943	4.93074	4.58496	4.2854	3.70044	3.80735	3.85798	4	3.70044	4.45943	3.80735	4.39232	5.2854	4.67243	4.52356	4.39232	5.64386	5.12928	4.78136	3.80735	3.9542	4.08746	4.39232	4.61471	3.9542	3.58496	3.80735	3.58496	3.16993	4	3.16993	4.24793
A_73_100715	ST7L	10.1459	9.90087	10.3826	9.98014	9.80816	10.1459	9.98584	10.032	9.73302	10.2186	10.0835	10.0021	9.79604	9.95056	9.49586	9.90539	9.68212	9.95928	9.80494	9.97943	9.19967	9.40301	9.27845	9.35094	9.51767	9.67772	9.19353	9.14848	9.55938	9.81858	9.89026	9.96362	9.81858	9.73132	9.82655	9.80896	10.0224	10.0314	9.66445	9.73132	9.4315	9.48482	9.90313	9.15102	8.53528	8.78953	8.90087	9.30606
A_73_100716	ATP5G1	16.2778	15.9998	15.7455	16.2354	15.7245	16.0125	15.9139	16.0139	13.5519	13.8438	13.8431	13.5671	13.5964	13.3873	13.2001	13.4005	13.512	13.6132	13.4959	13.5203	15.7131	15.3027	15.863	15.1198	12.6325	12.8802	12.6961	12.7682	14.1688	13.6783	15.779	14.9582	13.9089	14.5723	14.8765	15.2887	13.527	13.032	12.9494	12.908	12.7115	12.9933	13.1544	12.8613	15.2604	15.4953	15.3399	15.6723
A_73_100717	TCF20	3.52356	3.85798	4.85798	4.70044	4.64386	5.06609	5.14975	5.16993	5.70044	5.35755	5.67243	5.6865	4.88264	5.16993	4.75489	5.14975	5.52356	5.2854	5.30378	5.65821	4.24793	4.49185	4.45943	4.70044	4.80735	5.12928	5.44294	5.55459	4.78136	4.90689	5.45943	4.78136	5.67243	5.44294	5.2854	5.80735	5.47573	5.14975	5.24793	8.50383	4.75489	5.16993	4.83289	5.32193	4.72792	4.39232	4	4.80735
A_73_100719	NEU4	5.20945	5.42626	5.47573	6.04439	6.10852	6.07682	6.09803	6.10852	6.16993	6.34873	6.2384	6.37504	5.72792	5.58496	5.37504	5.53916	5.96578	5.20945	6.62205	5.55459	5.67243	4.90689	5.24793	5.32193	5.96578	5.97728	5.90689	6.13955	5.74147	5.80735	6.10852	5.90689	6.40088	6.02237	6.25739	7.17493	6.01123	5.79442	5.93074	6.86419	6.05528	5.93074	5.91886	6.07682	5.42626	5.80735	5.64386	5.96578
A_73_100721	LGI3	5.71425	6.64386	5.64386	6.08746	5.65821	5.83289	6.10852	6.33985	6.61471	6.98868	6.78136	6.93074	7.36632	6.93074	6.48382	7.14975	6.70736	6.39232	6.46761	6.45121	5.16993	5.24793	5.16993	5.24793	6.61471	6.69349	6.45943	6.63662	6.25739	6.41785	6.15987	6.30378	6.87652	6.5157	6.72792	6.61471	6.58496	6.77479	6.98868	6.79442	6.72792	6.70044	6.6865	6.85798	5.83289	5.45943	5.32193	5.61471
A_73_100722	SEH1L	12.1616	11.9998	11.9876	11.8271	12.0944	11.9029	12.0913	11.9728	11.2225	11.6573	12.1335	11.8246	11.7387	11.6533	11.5299	11.4289	11.0519	11.2411	11.3222	11.6384	11.1948	11.2125	11.3859	11.2426	11.0881	11.3581	11.3143	10.8986	11.0427	10.989	11.5913	11.2399	10.9936	11.0553	10.8971	11.5008	11.6328	11.6786	11.4089	11.4294	11.5663	11.3496	11.474	11.3231	11.0731	11.0032	11.0891	11.4163
A_73_100723	HAUS5	9.55842	9.51076	10.1836	9.63118	9.37287	9.55459	9.6248	9.44915	11.2363	11.8663	11.6172	12.083	11.3859	11.3625	11.9933	11.1589	11.1608	11.5191	11.7104	11.5699	8.67772	8.32643	8.76818	8.67772	11.5307	11.896	11.0004	11.0458	11.006	11.7582	10.4424	11.3396	11.1975	11.5083	10.989	10.5454	11.5238	12.4851	11.3625	11.2854	11.8622	11.895	11.0004	10.9748	8.31967	8.39017	8.39232	8.58871
A_73_100726	DHX8	14.6033	14.4999	14.2549	14.4687	14.0084	14.1284	14.0157	14.0426	13.0644	12.8288	12.8914	12.9367	13.7612	13.7609	13.6413	13.9731	13.8548	13.3264	13.5023	13.6807	14.2299	13.6422	13.5221	13.673	13.5662	13.3403	13.6595	13.9614	14.0101	13.7115	14.3929	14.1029	14.1141	13.9945	14.3434	14.3379	13.8353	13.8713	13.7692	13.6932	13.9897	13.77	13.8827	14.169	13.6001	13.6023	13.657	13.2561
A_73_100729	NACC2	5.08746	4.78136	5	4.90689	5.35755	4.88264	5.12928	5.52356	5.84549	5.70044	6.05528	6.37504	6.22882	5.62936	5.83289	5.9542	5.04439	4.80735	4.93074	5.64386	4.64386	4.52356	4.39232	4.9542	4.64386	4.78136	4.61471	5.14975	5.26679	4.97728	5.35755	5.67243	4.64386	4.70044	4.93074	5.70044	5.30378	5.24793	5.18982	5.42626	5	5.16993	5	5.14975	4.49185	4.42626	4.85798	5.04439
A_73_100734	NPM3	11.5805	11.2438	11.8588	11.4268	11.584	11.3498	11.4838	11.3348	11.5026	11.8244	11.7855	11.5812	11.475	11.5428	11.4803	11.6555	11.4891	11.7224	11.5309	11.8297	10.796	10.7561	10.8134	10.357	11.7254	11.6312	11.2027	11.5599	11.813	12.1478	11.8005	12.088	11.819	11.5887	11.7861	11.5953	11.8364	12.0941	11.479	11.5946	11.3487	11.3971	11.2782	10.8182	10.2149	10.2603	10.4696	10.6839
A_73_100735	RNF168	9.05257	9.07815	9.76736	9.3208	9.05799	9.29462	9.14211	8.64746	9.89785	9.90689	10.3083	10.021	10.5906	9.74651	9.99152	9.7039	10.1472	9.71682	9.95565	10.1	8.81378	8.15987	8.54689	8.2854	9.78136	10.3072	9.33874	9.67596	9.53722	9.65464	9.23242	9.68738	9.61287	9.41363	9.25974	9.49285	9.86651	10.2662	9.86186	9.67772	9.62571	9.7936	9.54303	9.29921	7.84235	8.47978	8.36413	8.57743
A_73_100736	ANKRD23	8.85798	10.275	9.75322	11.0396	9.97441	11.032	11.1827	10.8013	2.80735	4.16993	3.24793	2	2.80735	3.16993	2.16993	2.32193	3.45943	6.83289	3.45943	3.52356	9.68036	9.82177	10.6106	10.0967	1.80735	1.80735	2.90689	3.16993	7.53916	6.3837	9.00843	8.02237	6.31288	7.45121	8.00562	8.70736	3.24793	2.58496	3.45943	3.32193	2.80735	5.20945	2.58496	3.16993	10.2312	10.056	9.82337	10.3891
A_73_100741	FAM32A	11.1463	11.0105	11.4674	11.1602	11.2773	11.3907	11.7071	11.3197	12.5396	12.8853	13.0606	12.7974	12.6651	12.5671	12.395	12.3608	12.2291	12.3462	12.32	12.8368	10.6411	10.2732	10.6092	10.3365	12.4414	12.2706	12.284	12.2782	12.1312	12.6398	11.6941	12.1186	12.4289	11.8958	12.339	11.9912	12.6165	12.7279	12.3722	12.6157	12.5897	12.2362	12.4619	12.0818	10.5765	10.6165	10.3663	10.2384
A_73_100742	ACTC1	10.255	11.062	12.9614	10.2825	8.62022	9.03892	11.5878	9.25621	8.09276	8.26679	8.16742	8.2384	8.43463	8.75489	8.30378	8.75322	8.41574	11.043	7.9542	8.17991	10.5736	9.63753	9.81378	11.0715	8.22641	8.18488	7.86728	8.45121	8.6865	8.18488	9.68475	8.66178	8.15482	10.0423	9.12541	10.9315	9.13571	8.82496	8.50383	10.1459	8.3837	8.33985	8.97728	8.71081	12.8621	12.1984	10.3009	10.4717
A_73_100744	PTPLAD1	9.92258	9.71167	10.2076	10.0451	9.84862	9.48884	10.3805	9.86496	11.3387	11.3072	12.1536	11.3883	12.5684	11.6271	11.7698	11.1539	11.0227	11.3089	11.5555	11.7793	9.25503	8.8009	9.09803	8.67596	11.0855	11.9901	11.3465	11.5418	11.3078	11.5565	10.4073	11.0505	11.0928	11.6225	10.8494	10.7202	11.7298	11.9586	11.8132	11.4564	11.446	11.9218	11.116	10.941	8.69349	8.87652	8.60733	9.30606
A_73_100747	DTX1	9.05799	9.5216	9.35535	8.75989	9.12541	9.00843	9.56129	9.33651	10.3185	10.1517	10.5953	10.2992	10.8053	10	11.3044	9.67772	10.6742	9.84549	10.9687	10.1497	8.01681	8.50581	8.15482	8.10852	10.5994	10.4429	10.3242	9.98442	10.3658	9.99789	9.44915	10.3966	9.98513	9.48684	9.03892	9.93	10.6083	10.4919	10.6257	10.0272	10.6609	10.6334	9.92184	10.3685	8.50581	8.01681	8.11894	8.26913
A_73_100750	PTPRS	10.6609	10.3837	10.9144	10.1898	10.4651	10.6729	10.7616	10.4873	12.679	13.4214	13.5184	13.4372	13.0628	13.2078	13.0168	13.1856	12.6618	12.8426	12.7548	13.2373	9.61287	9.49685	9.41363	9.49586	12.7719	13.0205	13.0526	12.7307	12.6452	13.0875	11.7026	12.5088	13.1482	12.3092	12.4297	12.1829	13.3441	13.2513	13.1889	13.1957	13.0507	13.2555	12.9355	12.5167	9.12412	9.74651	9.50978	9.91961
A_73_100751	EPB41	4.08746	3.80735	4.2854	4.39232	4.08746	3.64386	4.39232	4.35755	6.01123	6.15987	6	6.10852	6.05528	6.01123	5.49185	6.19967	5.50779	4.85798	5.56986	5.97728	3.58496	4.04439	4.32193	4.16993	5.44294	5.08746	5.42626	5.52356	4.64386	4.80735	4.70044	4.75489	4.52356	4.16993	3.9542	4.58496	5.80735	5.91886	5.78136	6.45943	5.55459	5.75489	6.47573	5.67243	3.58496	3.90689	3.85798	3.90689
A_73_100753	ENOX1	7.03342	7.03342	6.82018	7.02237	6.96578	7.21917	7.04439	6.83289	9.59805	9.97226	10.7091	10.0828	9.69697	10.3608	9.27263	10.3587	8.85487	9.44191	9.86186	9.95855	6.06609	6	6.32193	6.26679	9.28425	9.34651	9.29692	9.24911	8.95274	9.21432	8.28309	8.49386	8.99152	8.13443	8.71596	8.46761	9.64746	9.60733	9.44398	10.137	9.40514	9.23721	10.0091	8.80413	6.55459	6.67948	6.45121	6.90689
A_73_100754	CYB5R1	11.3786	11.431	11.7234	11.421	11.6755	11.3083	11.4003	11.352	9.05393	9.55651	9.64024	8.98868	9.52748	9.10852	8.75989	9.18735	9.09011	10.1389	9.44398	9.55171	11.0293	10.9244	11.0021	11.0607	9.30834	9.27612	9.13186	9.20212	10.403	9.90839	11.858	10.9708	9.71167	9.56701	10.1415	10.8811	9.34651	8.85331	9.30606	9.07815	8.92333	8.59619	9.18488	8.73978	10.7048	10.8337	11.3373	10.7394
A_73_100755	TRIM38	9.32755	9.37069	9.12153	9.49386	9.42417	9.47168	9.4168	9.43045	9.51373	9.32643	9.89936	9.93074	9.97226	9.31967	9.9263	9.35204	9.2738	9.30948	9.38154	9.65464	8.53528	8.24317	8.31741	8.46761	9.43671	9.6987	9.09672	9.32867	9.10983	9.09011	9.35315	9.29002	9.28771	9.12412	9.21675	9.49085	9.50779	9.77643	9.67243	9.72707	9.0728	9.46557	9.10591	8.93369	8.13443	8.15735	7.96578	8.46352
A_73_100756	ABCB10	10.3902	10.4189	10.6702	10.5854	10.5098	10.388	10.7009	10.421	9.92481	10.2715	10.4131	10.3174	10.332	10.2015	10.0362	9.91663	9.85019	9.90162	10.1447	10.4414	9.97226	10.0688	10.2027	9.95565	10.0728	10.346	9.71425	9.83289	10.0147	10.2958	10.3465	10.1874	10.0694	10.1312	9.83368	10.2644	10.3966	10.4299	9.92481	9.9629	10.0112	10.2703	9.76901	9.62936	9.71853	9.55938	9.87882	10.2306
A_73_100757	FGFRL1	2	3.58496	3.58496	4.39232	4.32193	4.52356	4.2854	4.52356	5.02237	5.12928	5.20945	4.04439	4.24793	4.70044	3.45943	4.08746	3.90689	3.70044	4.16993	4.24793	2.32193	2.45943	2.90689	3	4.83289	4.67243	4.20945	5.30378	5.87036	3.80735	4.2854	4.08746	4.93074	4.52356	4.75489	4.85798	4.85798	4.52356	4.58496	6.12928	3.75489	3.45943	4.64386	4.39232	2.58496	2.80735	2.90689	3.58496
A_73_100759	HNRNPR	11.3611	11.5892	11.6493	11.1883	11.399	11.3343	11.4886	11.5736	11.7756	12.0937	12.4712	12.263	12.4181	12.108	12.0825	11.8467	11.8311	12.0025	12.1768	12.4437	10.7528	10.9425	10.8731	10.6649	11.7372	12.2217	11.6795	11.6373	11.7106	11.8345	11.6029	11.7048	11.817	11.6298	11.7684	11.6393	12.2342	12.3998	12.0669	11.8422	11.9986	12.0577	11.7954	11.3778	11.3015	10.9204	11.0126	10.9091
A_73_100760	TTR	7.58496	6.87036	6.88874	5.20945	7.27146	6.47573	6.32193	6.53916	8.74315	7.92184	8.19967	8.83447	10.2101	7.14975	9.77396	8.55842	10.7461	8.69174	9.03617	8.91886	6.74147	5.80735	5.2854	6.22882	8.36851	8.62388	8.52356	8.27612	8.42417	7.74147	8.37069	7.61471	9.78627	8.08215	10.5939	7.39232	8.51175	9.67948	8.86728	7.25739	9.15355	8.85019	6.42626	7.79442	5.42626	6.2854	6.67243	6.49185
A_73_100761	KLF4	10.5812	11.4548	10.7432	10.813	11.4197	10.8025	11.1808	11.2458	13.2296	13.4596	13.8831	13.0581	13.2642	13.5734	12.7872	12.721	12.8818	12.5122	13.3303	13.4995	9.95855	9.76155	10.8929	9.66178	12.7013	13.6014	13.2275	13.1676	12.235	12.3496	12.0778	12.0778	12.2075	11.6087	12.3974	12.0956	13.8201	14.1502	12.9607	12.8076	13.2674	13.321	12.818	12.2464	9.73725	10.4988	10.2644	10.6339
A_73_100763	ZMYND12	6.06609	6.03342	5.37504	6.12928	6.7879	6.20945	6.58496	6.64386	7.09803	7.24793	7.16491	6.78136	6.90689	6.83289	6.26679	6.82018	6.72792	5.97728	6.47573	6.78136	5.2854	4.9542	5.55459	5.58496	6.62936	6.02237	6.34873	6.39232	6.37504	6.11894	6.66534	6.32193	5.93074	5.67243	5.45943	6.32193	6.76818	6.2384	6.17991	7.44708	5.58496	5.74147	6.98868	6.40939	4.80735	5.97728	5.72792	5.78136
A_73_100764	CHSY3	5.56986	6.40939	5.67243	6.16993	6.02237	5.35755	5.53916	5.9542	7.75489	8.00282	8.44087	8.22882	7.96	8.25739	8.35755	8.16742	7.44294	8.07948	7.76155	8.10329	5.2854	5.20945	5.75489	5.70044	7.44294	7.98868	7.3837	7.32193	7	7.49185	6.33985	6.8009	6.92481	6.87036	7.12928	6.94251	7.90989	8.52943	7.47573	7.88874	7.88264	8.08215	7.73809	7.31741	5.47573	5.89482	5.84549	6.02237
A_73_100767	ZNF474	2.90689	3.58496	5.49185	3.58496	6.33985	5.90689	6.66534	6.08746	4.04439	3.85798	2.58496	3.9542	3	3.24793	1	4.20945	3.64386	5.32193	3.32193	3.80735	3.16993	1.58496	3.45943	3.45943	4.08746	3.58496	3	4.16993	4.42626	3.52356	5.75489	5.55459	4.55459	5.56986	3.58496	5.40939	4.61471	3.80735	3.64386	5	3.45943	2.80735	3.58496	3.70044	3.32193	4.12928	3.16993	3.52356
A_73_100768	SRPK1	9.8933	9.93369	10.2438	9.63209	10	9.85175	9.84235	9.86419	10.2808	10.5915	10.6022	10.5469	10.6202	10.3112	10.7532	10.1699	9.82257	10.1561	10.2414	10.4331	8.84235	8.85643	8.96867	8.61839	10.4057	10.5981	10.1699	10.2228	10.1459	10.2889	10.3231	10.0471	10.1202	9.76984	10.0498	9.84549	10.679	10.7834	10.4969	10.6595	10.4974	10.4325	10.2107	10.1923	8.59246	8.65464	8.72622	9.26444
A_73_100770	TMTC4	7.78463	7.76818	7.35755	7.65821	7.29462	7.47978	7.67243	7.54689	10.0901	10.1299	10.2738	10.2998	10.4083	9.98584	10.4798	10.0748	9.87344	9.85798	10.3038	10.357	6.93074	7.20457	7.33985	6.90087	9.66534	10.1235	9.47573	9.6961	9.55938	9.76321	8.85019	9.44087	9.62662	9.67948	9.12412	8.7039	10.4419	10.3365	10.2877	9.93074	9.98655	9.81778	9.79685	9.61563	6.59246	7.0607	6.87036	7.30378
A_73_100771	ZBTB7A	11.4815	11.412	11.6243	11.0831	11.4653	11.2387	11.4866	11.3565	11.9359	12.2055	12.2023	12.3267	12.1886	11.8661	12.1777	11.8228	12.1497	11.6461	12.0798	12.2235	11.0035	10.9578	10.9447	10.9065	11.7035	11.8508	11.2992	11.6506	11.5428	11.6398	11.7078	11.7254	11.5713	11.4189	11.4073	11.4666	11.9436	12.2193	11.9758	11.8168	11.8956	11.6784	11.7566	11.8437	11.0624	10.8361	10.8009	11.1261
A_73_100774	CYB5R1	2.70044	2.45943	2.70044	2.80735	3.16993	2.32193	3	3.45943	2.80735	3.16993	3.08746	1.58496	3.75489	3.16993	3.45943	2.80735	4.32193	3.32193	3.32193	3.52356	3.80735	3.24793	2.70044	3	2	2.45943	2.16993	3.52356	2	1	4.12928	2.80735	3.16993	2.45943	2.80735	3.64386	3.32193	4.78136	3.64386	4.97728	1.58496	3	3.70044	2.32193	1.58496	2.70044	2.58496	3
A_73_100775	ANXA5	11.4144	11.5132	11.4094	11.3611	11.4315	11.7461	11.7595	11.5404	15.0524	15.5389	15.5731	15.4101	14.8841	15.4375	14.7131	15.3016	15.1076	14.6277	15.4636	15.5775	10.5821	10.4346	10.7665	10.4289	14.5879	14.7256	14.3043	14.4808	14.2088	14.5309	13.5303	13.7464	14.1659	13.2386	13.5223	13.4871	15.2859	15.333	14.8404	14.9763	15.0131	14.7581	15.0096	14.7422	10.4548	10.6262	10.2761	10.8838
A_73_100776	TPGS2	7.89482	8.31288	8.10591	7.59991	8.29692	8.15482	8.13443	7.88264	9.54786	9.85019	10.2639	9.85019	9.64566	10.0417	9.40514	9.46557	9.11374	9.3443	9.72962	9.69174	7.51175	7.29462	7.54689	7.41785	9.27146	9.18735	9.24079	9	8.45943	8.67596	8.63662	8.43254	8.74483	7.88264	8.71425	8.55075	9.4625	9.52943	9.31741	9.55842	9.15482	9.56224	9.2384	8.69	7.65105	7.56986	7.51964	7.8392
A_73_100782	LMAN2L	9.15355	8.69349	9.04439	8.78463	9.06474	8.93958	9.34651	9.39767	9.70217	10.2366	10.6457	9.99223	10.1013	10.2527	9.18364	10.1892	10.058	10.0091	9.82337	10.891	8.91886	8.90989	8.97728	8.85953	10.1079	9.91064	10.2252	10.0974	9.36851	9.86651	9.94983	9.53916	9.15228	8.64746	9.16867	9.33539	9.98014	9.71425	9.41151	10.3298	9.68299	9.7211	10.1762	9.65105	8.67596	8.51175	8.47978	8.88417
A_73_100785	GOLIM4	8.80413	9.1472	8.68825	8.68825	8.76487	8.67596	8.67419	8.44087	11.4299	11.4207	11.7264	11.793	11.5409	12.0524	11.5068	11.8053	11.1079	11.247	11.3791	12.0184	7.86109	8.28309	8.13955	8.37287	11.0721	11.0961	10.7822	10.6202	10.8494	10.8122	10.1189	10.5053	11.2113	10.2952	11.0532	10.3487	11.4512	11.7478	11.3682	10.941	10.9901	11.0355	11.013	10.6821	8.20212	8.41363	7.96867	8.33092
A_73_100786	NPDC1	11.8502	11.9398	12.11	11.9669	12.1618	12.5786	12.219	12.1641	14.1839	14.3803	14.4715	14.4093	13.9953	14.1745	14.1642	13.9236	14.3231	14.0133	14.4507	14.6096	11.4561	11.27	11.4086	11.2842	14.3831	14.1286	14.1405	13.9733	14.1991	14.2255	13.5519	14.0416	14.0005	13.5066	13.6061	13.7049	14.1805	14.4406	14.3052	14.2341	14.3232	14.0715	13.7739	14.0249	11.2726	11.421	11.1926	11.368
A_73_100787	CCDC56	14.151	13.8483	13.9237	13.6363	14.0465	13.8652	13.8824	14.0417	14.8626	14.9155	15.1586	14.9582	14.7074	14.775	14.2928	14.8401	14.8243	14.3597	14.9565	14.8446	13.0146	13.1209	12.8484	12.9267	14.4563	14.5431	14.1191	14.2609	14.3222	14.409	14.2801	14.2424	14.1137	13.8831	13.9089	14.2098	13.9867	14.6001	14.5954	14.671	14.5085	14.1939	14.9668	14.5677	12.856	12.792	12.8071	12.9116
A_73_100788	NKX6-2	3.70044	3.80735	3	3.90689	3.24793	3.24793	3.32193	3.80735	3.32193	4.90689	3	4.04439	3.80735	3.16993	3.16993	3.85798	3.58496	3.16993	3.32193	3.45943	3.80735	2.80735	3.32193	2.58496	3.70044	3.16993	2.80735	3.32193	2.70044	3	4.52356	3.90689	4.08746	2	3.75489	3.58496	3.24793	3.39232	3.58496	7.43879	4	3.16993	3.80735	2.80735	3.16993	3	2.58496	3.52356
A_73_100789	PRR3	9.95928	10.0895	9.6987	9.84862	9.99435	10.0728	9.97226	9.98085	10.0954	9.59898	9.64746	10.0362	9.62022	9.65374	9.33316	9.92407	9.99718	9.21675	9.47776	9.76487	9.77972	9.20457	8.81057	9.29921	10.218	9.72451	10.1046	10.4645	9.9542	9.68825	10.0049	9.82337	10.7415	10.2562	10.4778	10.6092	9.79928	9.83999	9.75322	10.3044	9.75405	9.41996	9.65642	9.90162	9.16239	9.20335	9.14211	9.30606
A_73_100790	MIPEP	10.0224	10.0126	10.1737	10.1144	10.0593	9.89558	9.98513	10.0888	10.2923	10.7578	10.6147	10.749	10.7649	10.6773	10.5392	10.3794	10.1421	10.4019	10.4564	10.4062	9.29577	9.22159	9.47776	9.20945	10.5755	10.8265	10.4168	10.3371	10.0634	10.431	10.2894	10.4294	10.1787	10.0217	10.1978	10.1555	11.0904	10.8486	10.3242	10.3515	10.3236	10.5831	10.3465	9.94837	9.04985	9.14975	8.89936	9.42836
A_73_100794	CROCC	4.24793	5.58496	5.64386	5.70044	4.9542	5.2854	5.2854	5.45943	6.70044	6.98868	6.93074	6.87652	6.74819	6.87036	6.99435	6.20945	6.91886	6.67243	6.93074	7.40514	4.32193	3.90689	4.72792	4.80735	6.49185	7.55459	6.82018	7.12412	6.65821	6.90689	6.97728	6.90689	6.26679	6.04439	6.72792	6.32193	6.91886	7.12412	7.07682	8.90388	6.70044	7.01681	6.40939	6.67243	3.45943	4.49185	3.39232	4.35755
A_73_100795	ZNF169	7.51175	7.17991	7.65105	7.48382	7.80413	7.81378	7.74819	7.93074	7.73809	7.80735	8.01402	8.01681	7.80735	7.78136	7.58496	7.78463	7.56986	7.20945	7.22882	7.5812	7.02237	6.62205	6.61471	6.96	7.36194	7.9542	7.19967	7.7211	7.79442	7.87344	8.34207	7.67948	8.42417	7.84549	7.88874	8.01959	7.60733	7.71081	7.79116	9.06205	7.70044	7.80735	7.37069	7.61471	6.55459	6.84549	6.49985	7.14466
A_73_100796	TTC28	9.75906	9.3443	9.53722	9.5157	10.412	9.99365	9.63844	9.95347	11.1357	11.3387	11.3718	11.3426	10.8262	11.0954	11.1858	11.0011	11.0644	10.9443	10.9723	11.2482	8.86728	8.93958	8.61102	3.32193	11.23	11.2527	11.0471	10.5459	11.0519	11.0681	10.4393	10.8591	11.3009	11.0182	11.0954	10.5821	11.4393	11.4411	11.1997	10.9929	11.3622	11.288	11.0617	10.7356	8.49185	8.75822	8.68475	9.28077
A_73_100799	CNST	8.32193	8.01402	8.75489	8.13443	8.17991	8.16491	8.25267	7.97441	8.85798	9.91812	9.29347	9.04166	9.00703	9.76653	8.62205	9.66622	8.19967	9.03755	9.52258	9.13827	7.72451	7.77479	7.24317	7.50383	8.49586	8.23362	8.30606	7.98299	7.84235	8.51767	7.90087	7.83289	7.99435	7.53916	7.79442	8.00843	9.03892	9.47978	8.22882	8.79442	8.81698	8.41151	9.17243	8.20701	6.55459	6.92481	7.2384	7.6865
A_73_100801	STK39	3.70044	3.75489	4.52356	3.80735	4	4.08746	4.42626	4	7.33092	7.53916	8.10066	7.85175	7.71768	8.04985	7.53916	7.85487	7.54689	7.75822	7.79442	8.09803	4.45943	3.80735	3.24793	3.70044	7.55075	7.56986	7.70044	7.56224	7.10852	7.76155	6.58496	7.31741	7.18488	7.50779	6.82018	6.30378	7.40939	7.82655	7.29462	8.49985	7.54689	7.55075	7.69697	7.59619	2.80735	4	2.45943	4.20945
A_73_100802	PPPDE1	8.74483	8.60363	8.93517	8.7364	8.46352	8.73978	8.64024	8.65821	8.31288	8.44501	8.62022	8.40939	8.89785	8.51964	8.69349	8.40939	8.5812	8.78463	8.57932	8.76487	8.77149	8.69697	8.30378	8.60548	8.29921	8.65464	8.34207	8.59991	8.70217	8.79116	9.02929	8.94105	8.72281	8.56605	8.89482	8.85175	8.39446	8.60733	8.31741	8.26679	8.25267	8.14466	7.90689	7.6865	8.0954	8.26679	8.62571	8.57743
A_73_100805	KEL	3.70044	3.75489	3.80735	4.24793	3.80735	4.08746	3.85798	4.49185	4.45943	3.90689	3.24793	4.24793	4.80735	4.2854	4.52356	4.35755	4	3.24793	4.04439	4.52356	3.58496	3.58496	3.58496	3.58496	3.58496	3.24793	3.58496	4.67243	3.45943	4.16993	5.32193	4.08746	4.16993	4.24793	4.2854	3.70044	4.58496	4.42626	4.83289	7.44294	5.22882	3.58496	4.32193	4.39232	3	3.45943	3.58496	4.39232
A_73_100806	ZDHHC16	10.4362	10.3276	10.736	10.4152	10.2912	10.2837	10.6036	10.4325	10.643	10.6948	10.9267	10.7636	11.1277	10.4336	10.5868	10.2597	10.7632	10.5579	10.9136	10.8337	9.79523	9.93369	9.83052	9.49685	10.2294	10.3332	9.81057	10.0021	10.461	10.5177	10.3112	10.6546	10.5043	10.268	10.4142	10.461	10.8478	10.815	10.556	10.1917	10.1273	10.1978	9.73471	9.74987	9.53138	9.47573	9.49185	10.1427
A_73_100807	ISY1	11.5238	11.4006	11.9894	11.5379	11.5682	11.842	11.7461	11.8122	12.0098	11.9913	12.185	11.8761	11.8533	11.8891	11.7482	11.7292	11.672	11.7181	11.9575	12.0476	10.9809	10.9181	10.9035	11.0161	11.6466	11.9636	11.6613	11.84	11.922	11.7832	11.9031	11.7731	11.8063	11.4888	11.8333	11.8009	11.9995	12.2254	12.0079	11.7202	11.8301	11.744	11.6693	11.4123	10.9061	10.978	11.0004	11.0454
A_73_100808	PTPRR	5.2854	5.16993	5.16993	7.08215	5.75489	6.90087	7.43463	6.49985	5.04439	5.76818	6.37504	6.33985	6.24793	5.85798	6.82018	5.79442	5.32193	6.83289	5.72792	6.04439	6.57743	6.64386	5.32193	6.04439	7.24793	6.67243	6.54689	6.33985	6.46761	6.61471	6.32193	7.10852	7.20457	6.48382	7.62205	7.42206	5.78136	5.62936	6.62205	7.02237	6.33985	5.78136	5.80735	6.08746	5.18982	5.82018	6.59246	7.82018
A_73_100809	VWF	13.4672	13.194	13.7408	13.2002	13.2174	13.2892	13.395	13.282	11.9396	12.1075	12.1975	11.7482	12.0768	11.7916	11.676	11.8876	11.8388	11.8992	11.9672	11.9968	12.4388	12.4269	12.3647	12.1991	11.6566	11.672	11.2691	11.6922	12.2399	11.9996	13.0198	12.7296	11.9665	12.1517	12.03	12.8805	12.1732	11.6902	11.7444	12.0056	11.3942	11.3457	11.8194	11.5908	12.3973	12.2082	12.1505	12.3749
A_73_100810	KLK1	9.16491	9.02652	9.04712	9.16742	8.86419	9.12928	9.22641	9.05528	7.76155	7.75822	7.64024	7.76818	8.40514	8.17493	8.04985	8.24793	7.96578	7.5812	7.99435	8.01959	8.60548	8.1267	8.40939	8.31967	7.90989	7.82972	7.73809	8.01959	7.96867	7.75822	8.9571	8.18735	8.06609	8.10852	8.50779	8.70217	8.35755	8.03892	7.98868	8.72792	7.89482	7.99152	8.08215	8.10852	8.0607	8.23362	8.13443	8.56033
A_73_100813	FAM18B2	10.7198	10.7715	11.0355	10.275	10.9337	10.7908	10.9237	11.0161	11.4284	11.5793	11.7738	11.4909	12.0403	11.8258	11.6797	11.6434	10.9961	11.4388	11.6733	11.7616	9.73217	9.98584	9.90087	9.83684	11.5006	11.7252	11.4903	11.1443	11.0828	11.2958	10.9979	11.1573	11.2694	11.0112	11.0684	10.9556	11.6191	12.0583	11.6952	11.4231	11.7213	11.411	11.5048	11.23	10.2046	9.72024	9.58496	9.96145
A_73_100814	RTTN	7.75489	7.65105	8.63844	7.82337	7.77479	7.98299	7.81378	7.5812	8.81858	9.14593	9.224	8.74651	9.25974	9.06205	8.78136	8.7879	8.54303	8.82972	8.93369	9.0634	6.82655	6.55459	7.03892	6.87652	8.63662	9.17991	8.42206	8.37069	8.56415	8.79442	8.35535	8.68299	8.67596	8.26209	8.59619	8.25267	9.21067	9.24793	9.12024	9.10983	9.00703	8.74819	8.31741	8.48382	6.20945	6.72792	6.35755	7.16993
A_73_100820	HIGD2A	7.33092	7.89482	6.41785	8.75154	7.31741	7.46761	8.26679	8.44294	7.04439	8.11634	8.07414	7.77808	7.23362	7.71081	7.09803	7.40088	7.63662	7.57743	7.23362	7.93074	8.14975	8.04439	7.49185	8.43463	7.74147	6.21917	7.65821	7.88264	6.84549	7.42626	8.71939	7.89785	7.28077	7.14975	7.87036	7.71425	8.18735	7.82655	6.72792	7.33985	7.04985	7.34873	7.37938	7.33985	8.25739	8.59246	8.65105	8.24793
A_73_100821	PSMC1	11.9719	12.1624	12.5517	11.9352	12.0936	12.0792	12.1852	12.236	11.3001	11.8329	12.0899	11.6195	11.4934	11.5558	11.1383	11.4931	11.1193	11.513	11.3309	11.6332	11.4986	11.6064	11.7009	11.5572	11.5551	11.6893	11.4873	11.5184	11.5503	11.7065	12.0984	11.9571	11.5416	11.1469	11.6504	11.7971	11.6439	11.5971	11.3095	11.4778	11.3437	11.3479	11.5661	10.9833	11.5836	11.3929	11.477	11.3354
A_73_100822	LYPLAL1	3.85798	2.70044	3.85798	3.08746	3.45943	3.58496	3.70044	3	5.02237	4.9542	5.50779	5.02237	5.08746	5.06609	4.80735	5.08746	3.9542	4.75489	4.75489	4.39232	2.80735	2.58496	3	2.70044	4.61471	4.24793	3.90689	3.70044	3.45943	3.80735	2.80735	3.58496	3.32193	2.80735	3.45943	3.80735	5.39232	5.35755	5	4.83289	4.16993	4.08746	5.12928	4.85798	1.80735	2.32193	2.80735	3.58496
A_73_100823	SH3BGRL2	5.65821	5.59991	5.88264	5.50779	5.52356	5.22882	5.50779	5.22882	7.59991	7.42626	6.75489	7.40939	6.94837	7.78136	8.07146	7.20945	7.64024	7.30834	7.52356	7.59246	4.61471	4.55459	4.24793	4.90689	7.91289	7.16993	7.84235	7.36632	8.22882	7.94837	6.74147	8.09803	8.09803	8.50779	7.75489	7.23362	8.80574	8.30834	8.19967	7.96	8.51964	8.11374	7.14975	7.6865	4.61471	4.75489	4.85798	4.61471
A_73_100824	PAX5	9.41785	9.34207	8.62022	8.97871	9.53236	9.52062	9.45738	9.46964	9.00983	8.65464	8.8392	9.13699	9.1472	9.05528	8.87036	9.19967	8.55267	7.94837	8.23122	8.59619	8.65821	8.34651	8.00562	8.50978	7.82337	7.46761	7.8009	8.0954	8.60918	8.22882	9.11374	8.81378	8.56605	8.33316	8.68299	9.80494	8.41785	8.34207	8.36851	9.10983	8.63844	8.32193	8.43671	8.89785	8.59246	8.47776	8.50383	8.43254
A_73_100827	MARVELD1	11.0053	11.0748	10.0007	9.81218	9.76155	10.0189	10.1774	10.1561	14.2886	13.4318	14.5721	14.6601	14.6235	14.4325	14.6223	14.4298	14.4676	14.4526	14.5855	14.6618	10.4372	10.6578	9.24674	10.6193	14.3597	15.0556	14.2363	14.2416	14.5605	14.8741	13.5921	14.2907	14.8851	14.1693	14.594	13.7845	13.3891	14.8046	14.3967	14.322	14.6805	12.9705	14.1482	13.2517	10.4073	10.668	10.4062	9.60363
A_73_100829	GAP43	10.2204	10.5038	10.1293	10.568	10.4481	10.4858	10.6022	10.5661	10.0928	10.0314	10.0182	10.3151	10.1941	10.0154	9.89633	10.332	10.0974	9.56605	9.86728	10.0848	9.94691	9.47978	9.56129	9.56415	10.0485	10.1111	9.93074	10.2808	9.94251	9.82496	10.2609	10.0748	10.3977	10.2479	10.5411	10.6733	10.4409	10.3685	9.97585	9.92852	9.97011	9.91364	10.007	10.1383	9.67772	9.83684	9.6027	10.2674
A_73_100832	ORM1	5.04439	4.83289	4.67243	5.16993	4.75489	4.64386	4.85798	5.39232	7.35755	9.18488	9.05528	7.47168	6.70736	8.20457	6.40939	8.87498	7.46761	5.91886	9.0634	6.92481	4.52356	3.70044	3.90689	4.2854	8.01681	7.79766	8.87652	8.57743	6.89482	7.56605	7.20457	6.35755	6.24793	5.24793	5.75489	6.59246	7.02237	6.82655	7.67243	8.28077	10.3619	8.05257	9.72537	9.10983	3.80735	4.16993	3.45943	3.75489
A_73_100833	ATF3	14.6233	14.1695	11.8997	11.4848	12.3397	11.96	12.3832	12.2072	13.4977	14.5784	13.3391	12.2336	14.4051	13.5718	12.922	12.8833	12.8106	12.6939	14.402	13.816	12.5417	12.2148	12.8662	11.1883	12.8158	15.9127	13.9722	14.4524	13.121	13.9833	12.7146	13.4918	13.7693	12.8158	14.7214	13.3935	14.1202	13.8915	14.1829	12.2131	15.1338	13.593	12.5147	14.3414	14.3159	12.3769	14.6433	14.1095
A_73_100834	SEC23A	8.56986	8.50779	8.37504	8.37938	8.56033	8.18982	8.43879	8.52356	8.79442	8.63662	9.09935	9.15861	9.05799	8.68299	9.33316	8.51373	8.64024	8.8857	9.01959	9.1267	7.81698	7.76487	7.91886	7.7211	8.67243	9.15355	8.62753	8.64024	8.66178	8.58496	8.64746	8.58684	8.30378	8.34873	8.60363	8.48784	9.35204	9.33762	8.86419	8.77149	8.62205	8.75322	8.64746	8.33092	7.65105	7.52356	7.7039	8.02237
A_73_100836	GDNF	4.32193	3	3	3.70044	4.04439	3.90689	4.16993	4.12928	4.61471	3.80735	4.2854	5.08746	5.02237	4.32193	4.49185	4.58496	4.08746	3.90689	4	4.08746	3.24793	3.32193	3.52356	4.04439	4	4.16993	3.75489	4.08746	3.58496	4	4.39232	3.9542	3.75489	2.80735	4.49185	4.80735	4.32193	4	4.39232	6.91886	4	4.08746	3.80735	4	3.64386	3.16993	3	4.24793
A_73_100839	LUM	10.8258	11.3343	10.3772	10.9076	9.97226	8.87036	10.9462	10.8727	13.3545	13.326	12.7426	13.2749	15.2061	13.2963	15.1512	13.3176	14.0225	13.0575	14.9114	14.02	9.78545	9.633	9.76321	9.93517	13.3315	13.4674	13.3603	12.4818	13.1435	12.9438	11.9207	13.4205	13.3151	12.7576	13.1079	12.9273	13.9317	14.6077	13.4436	11.6773	12.9054	13.9288	12.3573	12.9509	9.85409	10.0238	9.76321	10.007
A_73_100840	EGLN1	6.10852	5.93074	5.76818	5.61471	5.93074	5.98868	6.02237	5.9542	4.64386	4.64386	3.32193	4.12928	4.75489	4.45943	4.72792	5.10852	4.32193	4.67243	3.70044	4.78136	5.37504	5.42626	5.24793	4.88264	4.08746	3.80735	3.70044	4.58496	4.58496	4.61471	5.59991	5.02237	3.90689	4.42626	5.02237	5.62936	4.78136	5.22882	4.49185	5.65821	4.35755	4.12928	4.2854	3.90689	4.58496	4.90689	5.16993	5.24793
A_73_100845	CDC2L1	11.8642	11.6452	12.0147	11.5083	11.6731	11.7089	11.9929	11.7764	11.9346	12.3782	12.3963	12.1917	12.1136	12.1204	12.2079	11.7611	11.4712	12.1718	11.997	12.4851	10.9887	11.1244	10.9418	11.0039	11.9213	12.0782	11.7099	11.774	11.7341	12.0217	11.6177	11.8611	11.9037	11.6039	11.9633	11.7848	12.026	12.4276	12.0721	12.2157	12.2323	12.1085	11.8738	11.6475	11.2339	10.9769	11.0126	11.2125
A_73_100847	TRPC2	8.27146	7.88874	9.27496	8.81057	8.19229	8.79116	8.66	8.78463	3.90689	4.32193	3	4.35755	4.08746	2.32193	3.80735	4.45943	4.16993	5.55459	2.70044	4.12928	8.61102	7.58496	7.3443	8.47371	3.16993	3.90689	2.80735	3.9542	6.32193	6.2384	8.18982	7.53138	7.29462	6.42626	6.58496	7.89178	4.52356	3.64386	3.90689	5.49185	3.70044	3.58496	4.97728	4.58496	6.83289	6.7879	7.71425	8.17991
A_73_100848	ARHGAP23	9.21917	9.33204	8.98726	8.96145	8.43463	8.7211	9.16742	8.81858	11.4696	12.032	12.0641	11.7547	11.4602	11.6366	11.464	11.5236	11.3537	11.5608	11.6933	11.9723	8.29462	8.24793	8.24793	8.44915	11.7628	12.4688	11.4986	11.6751	11.2033	11.7177	10.7482	10.8944	11.0755	10.7674	11.1771	10.4788	11.625	11.863	11.9589	11.8823	12.031	11.7328	11.7164	11.5838	8.00562	8.35755	8.45327	9.51175
A_73_100849	ZFAND3	12.1157	12.4037	12.0778	11.8418	12.3691	12.1949	12.2546	12.1167	12.1273	12.572	12.6624	12.3691	12.1909	12.3731	11.9773	12.3232	11.7715	11.9571	12.263	11.9951	11.7665	11.6711	11.5338	11.6032	11.9995	12.2555	11.7871	11.6653	11.7108	11.7867	11.9787	11.8564	11.7775	11.4404	11.6551	11.9546	12.4849	12.5172	12.2916	12.1599	12.263	11.978	12.3628	11.8007	11.4638	11.1251	11.3523	11.8406
A_73_100850	PKN2	7.49185	7.79116	7.70044	7.47168	7.36632	7.14466	7.33092	7.29462	8.19229	8.57554	8.68825	8.74483	8.56605	8.6987	9.07012	8.67948	7.97154	8.47776	8.49586	8.27146	6.20945	6.6865	6	6.2854	8.26209	8.50779	8.31288	8.13955	7.96	8.18735	7.55842	8.01123	8.41363	8.26209	8.04985	7.98584	8.783	8.59619	8.80413	8.41785	8.53528	8.70908	8.43671	8.33092	6.22882	6.21917	6.35755	6.80735
A_73_100851	SORL1	9.14848	7.06609	8.04712	7.55075	8.25739	8.87652	8.34873	8.29232	12.1592	12.227	12.8354	12.5571	12.3482	12.9661	11.6847	12.7244	12.132	12.245	12.5074	12.736	8.29002	6.69349	8.76321	7.19967	12.1866	12.2186	12.0823	11.9451	11.551	12.0663	10.8572	11.4351	11.6266	10.3799	10.5013	10.7599	11.8108	11.7444	11.5428	11.7657	11.5948	11.9912	11.9951	11.7682	6.40939	6.49985	7.31741	6.88264
A_73_100853	MAPK1IP1L	10.7134	10.6729	10.6764	10.0293	10.2161	10.2691	10.2674	10.1573	11.7164	12.1196	12.1338	11.9396	11.8186	12.0622	11.8124	11.6974	11.2174	11.7035	12.0032	11.7908	9.24198	9.66178	9.01959	8.98868	11.5677	12.2829	11.856	11.446	11.2055	11.6339	10.7541	11.2146	11.3896	11.1932	11.3457	10.8333	12.2149	12.3046	11.9028	11.745	12.1858	11.8815	11.1427	11.4742	9.81378	9.1046	9.6961	9.55459
A_73_100855	SPSB2	9.44915	8.64566	9.36194	8.54689	9.29347	9.19353	8.84549	9.32193	9.23122	9.33539	9.01262	9.00562	10.1434	8.60733	9.37069	8.91439	9.2503	9.07146	9.36304	9.00703	8.28309	8.02237	7.93664	7.83289	9.26913	9.13314	8.51964	9.08879	9.5265	9.55459	9.70995	9.74903	8.9542	8.87191	9.03617	9.15102	9.10329	9.40301	9.44915	8.9542	8.93221	9.02237	8.73471	8.84392	8.62022	7.78463	8.86728	7.92481
A_73_100856	FFAR1	4.45943	4.08746	4.04439	5.70044	4.58496	4.67243	4.67243	4.67243	3.80735	4	4.04439	4.24793	5.88264	4.08746	1.80735	3.80735	3.70044	4.39232	3.90689	3	3.75489	3	3.70044	3.90689	2.80735	3.45943	0	3.16993	2.80735	3.80735	4.32193	3.45943	4.08746	4.32193	3.90689	4.64386	3.90689	4.24793	3.9542	4.12928	3.16993	2.90689	2.80735	3.45943	3.45943	4.83289	3.39232	4.08746
A_73_100857	WHSC1L1	10.1046	9.83447	10.1874	9.97871	9.85876	10.0848	9.95492	9.75238	12.6965	13.2329	13.2555	12.8572	12.3218	13.047	11.891	13.3796	12.6627	12.1755	13.134	12.8464	9.17866	9.0607	9.13955	9.18364	12.0931	12.1097	12.2476	12.1914	11.7499	12.1062	11.1649	11.29	11.5174	10.7465	11.1577	10.9926	12.8095	12.6174	12.1053	12.4849	12.179	11.9912	12.8803	12.4608	8.81698	8.6865	8.56986	9.34762
A_73_100859	TOE1	10.1548	10.1624	10.5328	10.2703	10.3663	10.6175	10.7377	10.7283	11.0688	11.3312	11.7052	11.2735	11.5392	11.3123	11.1137	11.0112	10.9524	10.9712	11.1267	11.6309	9.60825	9.68299	9.35755	9.24555	11.0835	11.2568	11.0861	11.0566	10.8941	11.1485	10.6965	11	11.1721	10.7887	10.9697	10.6847	11.3295	11.3837	10.9986	11.3523	10.9527	11.0731	10.8138	10.6488	9.5068	9.38694	9.68562	9.68738
A_73_100860	MB21D1	3.16993	4.12928	4.39232	4.32193	4	3.58496	3.70044	3.90689	6.40939	6.39232	6.90689	6.52356	7.54689	6.10852	6.67948	6.16993	6.37504	6.35755	6.79442	6.59991	3.39232	3.16993	3.08746	4.32193	6.35755	8.73809	7.07682	6.57743	5.16993	5.87036	4.80735	5.70044	5.78136	5.72792	5.35755	4.97728	6.53916	6.40939	7.0607	7.66178	7.40088	7.16993	6.15987	6.9542	3.90689	3.45943	3.45943	4.90689
A_73_100862	SEC63	9.11114	8.99859	9.35425	8.76818	8.94544	8.89936	9.05257	8.79116	10.8834	10.9366	11.2767	11.3487	11.0694	10.994	10.8584	10.8757	10.5565	10.6211	11.0341	10.9054	7.96867	8.17991	7.90689	7.9542	10.6253	10.7181	10.3454	10.3531	10.4299	10.444	9.68825	10.1111	10.314	9.99294	10.0688	9.68475	11.0964	11.1696	10.863	10.4974	10.5546	10.395	10.5191	10.3326	8.42626	8	8.31515	8.24555
A_73_100864	SOX9	6.37504	6.26679	6.20945	5.32193	5.52356	4.75489	5.67243	5.72792	5.53916	6.25739	6.07682	5.39232	5	5.83289	5.58496	5.85798	4.83289	6.02237	6.03342	5.75489	4.85798	4.42626	4.32193	4.70044	6.35755	7.69349	7.12928	6.74147	8.08215	7.87958	6.26679	7.7879	6.26679	8.05528	5.78136	5.14975	5.98868	5.85798	7.66888	7.08746	7.65464	6.67243	6.08746	6.30378	4.24793	4.24793	4.08746	5.04439
A_73_100871	NSUN6	6.48382	6.60733	7.86109	7.14975	7.19967	7.25739	7.67596	6.63662	8.23362	8.31288	7.83605	7.7879	8.95128	8.97585	7.89482	8.2738	8.01959	8.7364	8.6865	8.93074	4.52356	4.67243	5.39232	5.58496	8.0607	8.4818	7.33985	7.75154	8.47573	8.61655	7.5812	8.7039	8.58308	7.98584	8.20457	8.633	8.42206	8.35975	8.45738	9.00282	8.31061	8.07146	7.94837	8.02791	3.45943	4.24793	3.90689	4.80735
A_73_100872	UBTD2	6	6.20945	6.24793	6.37504	6.12928	6.06609	6.47573	6.31288	7.99718	8.22882	7.84235	7.68299	8.22641	7.94837	8.04439	7.69	7.6865	7.78463	8.20701	8.24317	5.91886	5.79442	5.35755	5.93074	7.94837	8.26209	7.70044	8.02791	8.08215	8.03342	7.48382	7.82655	7.96	7.49985	7.67948	7.40088	8.23122	8.76487	7.98584	8.22641	7.6865	7.73471	7.75154	7.47978	5.72792	5.61471	5.64386	5.97728
A_73_100873	OSGEPL1	8.41785	8.21432	8.33092	8.47978	8.62571	8.56415	8.19476	8.22882	8.09276	8.17742	8.36632	8.01123	8.20701	8.14466	8.29232	8.05528	7.65464	8.07682	7.98014	8.07948	7.7039	7.67243	7.79442	7.73471	7.85175	8.24317	7.78463	8.37938	8.10852	7.90087	8.81858	8.49586	8.06878	8.16742	8.18239	8.00843	8.73302	8.79442	8.34207	8.34207	8.0634	8.13443	8.35094	7.85175	8.05528	7.70736	7.66534	7.96578
A_73_100875	SLC25A21	10.0084	9.77561	10.0362	9.52356	9.32867	9.5708	9.73809	9.56415	9.91812	10.5445	10.9604	10.4429	10.6786	10.5943	10.5962	10.4974	9.97656	9.88188	10.1836	10.3208	9.26327	9.17493	9.12412	8.86573	9.70044	9.85331	9.68036	9.50779	9.34651	9.67419	9.33874	9.35975	9.70908	9.39981	9.68124	9.78872	10.5531	10.9564	10.1472	10.3044	10.4083	10.2889	10.2161	9.75989	8.633	8.73132	9.01542	9.24079
A_73_100877	PHC2	9.50184	8.14975	8.69697	8.44087	8.67596	8.4818	8.05257	9.30378	9.16113	9.61287	9.86882	9.4543	10.4051	9.24674	9.92778	9.08348	9.04439	9.48482	9.27845	9.33762	6.02237	6.22882	6.24793	6.53916	9.12928	9.93811	9.41469	9.10329	8.93074	9.33204	8.81218	9.12541	9.73556	9.41574	9.18982	8.51373	9.48382	9.47371	9.50184	9.74567	10.1163	9.78953	9.10198	9.11634	5.96578	6.13955	5.72792	6.52356
A_73_100879	BCL10	7.47573	7.8392	8.24079	7.55459	7.70736	7.64386	7.70736	7.7879	9.31061	9.35975	9.30378	9.19722	9.86264	9.18239	9.5157	9.04029	8.97154	8.97441	9.56796	9.49785	6.83289	6.97728	6.62205	6.72792	9.19722	9.3072	8.91886	8.78953	8.78953	9.04712	8.0607	8.68299	8.83605	8.47168	8.44708	8.25267	9.59991	9.87575	9.32867	9.15482	9.31967	9.64566	8.87652	9.13571	6.64386	6.72792	6.59246	6.98299
A_73_100880	CDKL2	3.58496	3.58496	4.08746	3.9542	4.45943	4.49185	4.45943	4.39232	5.32193	5.88264	6.30378	6.49985	5.47573	4.72792	5.9542	5.04439	4.9542	4.24793	5.16993	5.42626	3.58496	3.45943	4.20945	4.24793	4.58496	5.20945	5.64386	5.2854	5.45943	5.70044	5.24793	5.16993	5	6.03342	4.85798	4.83289	5.96578	5.52356	5.04439	5.70044	4.64386	5.78136	4.64386	4.70044	3.39232	4.24793	3.75489	4.72792
A_73_100881	ZNF187	7.73471	7.48784	7.75489	7.70044	7.04439	7.51964	7.52748	7.15482	8.31288	8.39446	8.62753	8.43879	8.58308	8.71081	8.59246	8.54882	8.23362	8.61839	8.41996	8.7364	6.46761	6.35755	6.53916	0	8.11894	8.36632	7.77808	8.32867	8.45738	8.50779	7.93664	8.58308	8.86419	8.43879	8.48382	8.23362	9.12412	9.01402	8.49586	8.76155	8.22882	8.40301	8.14975	8	6	6.08746	6.04439	6.75489
A_73_100882	TSPAN7	11.6582	11.4991	11.247	11.3281	11.4504	11.2155	11.3267	11.1929	11.1319	11.0035	11.8984	10.9922	10.5421	11.0708	11.0708	10.1886	10.5656	11.0895	10.6965	10.7768	10.3718	10.5147	10.4424	10.7653	12.5269	11.6425	12.056	12.4424	11.5051	11.4398	11.4871	11.5457	11.7099	11.7671	11.2027	11.3006	11.6207	11.224	11.8445	11.5399	12.0627	11.5088	10.8872	10.9905	10.9687	10.7834	10.6751	10.7891
A_73_100884	ATG16L2	5.32193	5.12928	5.33985	5.24793	5.56986	4.90689	5.45943	5.88264	6.08746	5.70044	5.85798	6.06609	6.69349	5.78136	6.19967	6	5.98868	5.04439	5.94251	6	4.80735	4.32193	4.75489	5.02237	5.08746	5.83289	5.02237	5.65821	5.39232	5.16993	6.33985	5.47573	4.9542	4.70044	5.22882	5.90689	5.64386	5.90689	6.08746	8.36194	5.88264	5.49185	5.26679	5.80735	4.80735	4.55459	4.45943	4.90689
A_73_100886	PANK2	9.65464	9.81538	9.14211	10.0928	9.71425	10.1997	9.74735	9.96	7.94251	8.02791	8.08215	7.92481	8.36632	8.24793	7.99152	8.21432	7.92481	7.75489	8.10852	8.08481	8.69	8.53916	8.47573	8.46352	7.8392	7.80735	7.48784	7.91886	8.0634	7.94837	9.22641	8.70736	8.2384	8.65464	8.81698	9.36632	8.13443	8.33539	7.73132	7.92184	7.64386	7.77149	7.9542	7.62936	8.49985	8.13443	8.64926	8.24317
A_73_100888	TBX5	4.16993	4	3.80735	4.49185	3.45943	3.32193	3.08746	3.80735	3.16993	3	3.24793	3.80735	4.72792	4.78136	4.32193	4.90689	3.80735	3.58496	3.70044	4.12928	2.80735	2.90689	3	2.70044	4.64386	4.35755	4.32193	4.9542	4.24793	3.39232	3.85798	3.75489	5.16993	4.75489	5.08746	3.75489	4.90689	4.2854	4	4.2854	4.20945	4.32193	4.24793	4.39232	1.32193	2.45943	2.80735	3.58496
A_73_100889	PSMA2	10.5579	10.5646	10.5953	10.421	10.9285	10.4762	10.8222	11.0185	9.8895	10.2408	10.6092	10.4661	10.1706	9.99081	9.89178	9.99859	9.87805	9.86728	10.0532	10.3515	9.91439	9.99365	9.99435	9.83447	9.69523	10.2125	9.40939	9.43879	10.137	10.255	11.0039	10.525	9.98157	9.93221	10.0238	10.4979	9.81057	10.1072	9.69174	10.6344	9.67243	9.93517	9.76736	9.50581	9.81057	9.80574	10.0112	9.96
A_73_100890	JDP2	5.16993	5.42626	5	5.32193	5.20945	5.42626	5.16993	5.45943	7.58496	7.56224	7.79442	7.86419	8.48784	8.41785	8.37287	7.71425	7.27612	7.72451	7.65464	8.46964	4.75489	4.08746	4.58496	4.72792	7.43045	7.77808	8.34207	8.24079	7.53916	7.97441	6.88264	7.37938	7.56224	7.47168	7.26679	7.07146	7.55842	8.74819	7.71768	8.08746	8.02791	8.47573	7.27612	7.41363	4.80735	5.35755	4.49185	5.16993
A_73_100891	ZNF513	10.0701	10.1447	10.1812	9.80494	9.69	9.8572	10.021	9.99294	10.7372	10.941	11.3382	11.1261	11.3072	10.9751	11.06	10.8001	10.8404	10.7151	10.9447	11.2981	9.44708	9.47573	9.14593	9.26796	10.4676	10.6909	10.5162	10.7541	10.3432	10.6528	10.341	10.3619	10.3236	10.221	10.4094	10.2779	10.8122	11.1144	10.8258	10.9876	10.6225	10.8447	10.5058	10.3032	9.50978	9.33092	9.39446	9.50779
A_73_100892	MAGIX	6.49985	6.9542	5.62936	6.8009	5.89482	6.93074	6.07682	6.77479	4.70044	5.58496	4.80735	5.80735	5.52356	4.55459	4.49185	5.85798	4.16993	5.64386	5.50779	5.89482	6.62936	6.52356	5.87036	6.94251	4.9542	4.52356	3.45943	5.90689	4.97728	5.35755	7.65105	6.33092	5	5.61471	5.08746	6.11894	5.61471	4.75489	4.70044	9.35755	5.33985	5.52356	5.97728	4.78136	6.02237	5.74147	6.96578	6.09803
A_73_100893	ZFYVE9	4.75489	4.64386	4.52356	5.04439	4.70044	4.42626	4.78136	4.90689	4.52356	4.55459	4.39232	5.56986	4.45943	4.16993	4.52356	4.52356	4.35755	4.45943	4.35755	4.85798	4.45943	4.52356	4.39232	4.83289	4	4.16993	3.58496	4.52356	4.45943	4.49185	5.50779	4.35755	4.72792	4.2854	4.35755	4.80735	4.64386	4.67243	4.70044	6.47573	4.32193	4.35755	4.58496	4.20945	4.32193	4.58496	4.45943	5.22882
A_73_100895	LGI4	8.93664	9.06609	8.74651	8.98584	8.65821	8.81538	8.74147	8.64386	8.2384	9.07682	10.1466	9.08215	9.50383	9.04712	9.33092	8.79116	8.60733	8.86728	8.51175	9.26679	8.13443	7.94251	8.19229	8.27612	8.95274	8.50383	9.35975	8.83289	10.0341	10.1984	9.2503	9.63572	9.7364	10.5459	9.67596	9.00562	8.98442	8.61471	8.86109	8.66178	9.02791	9.50482	8.35535	8.35315	8.09803	8.16491	8.13955	8.41363
A_73_100896	GBAS	14.6412	14.4105	14.271	14.357	14.7616	14.7815	14.4133	14.6482	12.4338	12.8431	12.9714	12.4588	12.7168	12.4148	12.1257	12.1272	12.1364	12.5217	12.2541	12.4661	13.5534	13.6081	13.7611	13.5697	11.9656	12.2569	11.9218	11.6658	12.7782	12.7246	13.9706	13.3693	12.412	12.9082	13.0444	13.6575	12.6628	12.5304	12.5145	12.7826	12.5321	11.8942	12.4671	12.1624	13.317	13.2061	13.5242	13.6183
A_73_100897	CCP110	2.90689	4.12928	3.16993	3.58496	3.24793	4	3.85798	5.08746	3	3.70044	3.58496	4	4.45943	3.85798	4.58496	3.32193	4	4.2854	3.70044	5.80735	3.16993	2.80735	3.58496	4	4.08746	3.24793	3	4.24793	3	3.80735	5.10852	3.9542	3.90689	4.12928	4.45943	4.9542	4.70044	4.35755	4.45943	8.11374	3.64386	4.04439	4.93074	4.20945	3	3.64386	3	3.45943
A_73_100898	COG6	9.20579	8.89482	9.69436	8.35535	8.85798	9.05528	8.88874	8.99152	10.2627	10.4179	10.6684	10.5108	10.6239	10.3608	10.2906	10.462	9.92333	10.1954	10.2456	10.1376	8.41363	8.45121	8.40088	8.31288	10.128	10.1643	9.93884	9.92333	9.51274	9.74315	9.39339	9.66534	10.1478	9.46557	9.61379	9.48583	10.7069	10.7026	10.4094	10.1254	10.3701	10.1548	10.1892	10.1586	8.05799	8.03342	8.33092	8.40514
A_73_100903	NEDD4L	4.35755	3.70044	5.39232	5.16993	5.39232	4.75489	4.75489	5.04439	5.24793	5.26679	5.32193	5.71425	3.45943	4.64386	4.08746	4.85798	4.80735	4.83289	4.52356	4.83289	4.85798	4.42626	4.39232	4.75489	4.67243	4.64386	4.04439	4.93074	4.52356	4.64386	5.84549	5.40939	5.02237	4.42626	4.42626	5.20945	4.52356	5	4.20945	7.47978	3.75489	3.80735	4.52356	3.80735	3.32193	4.20945	4.52356	4.70044
A_73_100905	ARHGEF17	9.64566	9.59991	9.47168	9.45841	9.52748	9.28771	9.04576	9.28771	11.218	11.5137	11.7768	11.4823	11.7663	11.2894	11.816	11.2706	11.2381	11.2261	11.3089	11.5713	8.34207	8.27845	8.76818	8.65105	11.4966	11.7022	11.3089	11.1399	11.2685	11.4255	10.5294	11.0334	11.9322	11.4435	11.8343	10.6812	11.6553	11.4841	11.7584	11.8327	11.5038	11.6268	11.4215	11.1886	8.82655	9.2503	8.92778	9.08614
A_73_100908	MUSK	5.90689	6.25739	6.12928	5.90689	6.24793	6.07682	6.06609	5.94251	4.9542	5.08746	4.78136	4.64386	5.22882	5.18982	4.90689	5.16993	5.82018	6.06609	6.17991	5.02237	4.58496	5.2854	5.32193	5.2854	4.75489	4.70044	4.52356	5.30378	5.49185	5.33985	7.33092	5.64386	5.18982	5.20945	5.62936	5.42626	5.40939	5.04439	5.20945	6.85798	5.12928	5.35755	4.61471	4.9542	4.93074	5	4.52356	4.93074
A_73_100910	ADCY5	6.59991	6.34873	6.22882	6.62205	6.85798	7.47168	7.35315	7.04985	10.9366	11.7281	10.8494	11.6161	9.61471	11.4281	10.3281	11.4378	10.9564	10.4429	10.8074	11.117	5.9542	5.33985	5.79442	5.75489	11.0283	10.1331	10.9751	10.8757	10.258	10.8396	9.48382	10.1427	10.6253	9.18115	10.7457	9.50879	11.0701	11.0307	10.5622	11.3404	10.9267	10.5196	11.152	11.163	6.10852	5.91886	5.75489	6.16993
A_73_100911	ATP6V0B	13.59	13.4817	13.6446	13.3634	13.3563	13.4626	13.6715	13.42	13.6838	14.1142	14.1962	13.9168	14.7406	13.8717	14.1898	13.8421	13.9356	13.4656	13.9279	14.029	13.0221	12.7189	12.8084	12.6526	13.9273	13.8446	13.7492	13.9684	13.5608	13.7208	13.8109	13.7035	13.4699	13.2607	13.6428	13.6114	14.2168	14.3362	13.8197	13.6878	13.8301	13.9732	13.8218	14.0226	12.7269	12.7365	12.7728	13.0151
A_73_100912	ELF5	2	3.32193	2.70044	3.32193	3.58496	3	3.32193	4	3.32193	5.18982	5.33985	5.47573	4.08746	4.24793	3.80735	4.67243	4.55459	3.85798	4.12928	3.9542	2.58496	2.70044	1	3.16993	4.08746	4.08746	3.80735	4.58496	2.32193	4.08746	3.90689	3	4.08746	3.70044	3.9542	3.32193	4.61471	3.90689	4.16993	5.18982	4	4.39232	4.39232	3.85798	2.70044	1.58496	2.70044	3.16993
A_73_100913	ADCYAP1	1	2.80735	2	3.32193	3.45943	2.58496	3.16993	2.58496	3	2.80735	1.58496	2.80735	3.90689	3.32193	3.16993	4.70044	3.80735	4.16993	3	3.58496	2.80735	3.08746	2.90689	2.45943	4.72792	2.58496	2.16993	3.45943	3.70044	3	5.39232	3.24793	3.90689	2	4.2854	5.10852	3.70044	2.90689	3.16993	7.85487	1.58496	3.58496	6.29462	3.08746	2.90689	2.32193	4.70044	2.80735
A_73_100914	HLTF	7.25267	7.2384	7.04439	6.88264	6.71425	6.83289	6.78136	6.84549	9.45121	9.98797	10.3537	9.99718	10.0049	9.62022	10.2842	9.50581	9.61563	9.81938	10.2738	9.85953	6.45121	5.97728	6.35755	6.40088	9.79116	10.2527	9.92852	9.6193	8.76155	9.29002	8.04166	8.89785	9.25739	8.66	9.33092	8.02791	10.1898	10.5469	9.68562	9.67066	9.90162	9.86109	9.45327	9.38802	6.70736	6.19967	6.22882	6.62936
A_73_100915	GARNL1	9.55842	9.63753	9.85487	9.49985	9.41996	9.75322	9.51767	9.49785	10.6055	10.9556	10.9996	10.905	10.7241	11.0238	10.568	10.8114	10.4808	10.6587	10.7185	11.102	8.62205	8.74651	8.57175	8.26209	10.7309	10.6609	10.5396	10.5387	10.3955	10.4548	9.95638	10.3015	10.6294	10.3929	10.3886	10.0688	11.1981	11.2966	10.7805	10.9979	10.8118	10.9542	10.7339	10.4959	8.88874	8.44087	8.3837	8.67243
A_73_100919	CCDC72	13.9776	13.8342	14.1608	13.8425	13.924	13.8358	13.9727	13.7445	14.0352	14.234	14.4037	14.3926	14.7274	14.1093	14.5423	13.8803	13.7095	13.9778	14.1678	14.3049	12.9395	12.7427	12.7599	12.7027	14.1598	14.2928	13.9472	13.7512	13.9928	14.0351	13.7069	13.9253	13.8879	13.6484	13.8294	13.7455	14.3498	14.4488	14.2991	14.2357	14.1127	14.2037	13.9904	13.8539	12.7453	12.5794	12.7142	13.1091
A_73_100920	DOK6	5.91886	5.88264	5.42626	6.04439	5.67243	5.53916	6.03342	6.03342	8.66178	7.66534	7.50779	7.56605	8.19967	7.68299	7.47978	7.46761	7.52356	7.08215	8.31741	7.49985	5.67243	5.06609	5.39232	5.76818	7.20457	7.53916	7.14466	7.64024	7.93074	7.13955	6.57743	7.42626	6.33092	6.97728	6.42626	6.75489	8.84078	8	7.15482	6.64386	5.9542	7.56986	7.62205	6.32193	5.98868	5.85798	5.87036	6.30378
A_73_100926	ZAK	9.88111	10.1408	10.0382	10.5651	9.71081	10.1312	10.1163	10.1124	7.95128	8.04166	8.24793	7.9629	8.10852	8.29692	7.89178	8.21917	8.63662	8.49185	8.47978	9.18611	9.85798	9.87114	9.90087	9.8009	8.18735	8.60733	8.37938	8.8933	9.60918	9.09672	10.4147	9.92035	9.57175	9.3966	9.77808	9.8392	8.3837	8.41574	8.07682	8.41363	8.17243	8.11634	8.49985	8.08481	9.99859	9.81698	9.5727	9.84235
A_73_100927	FBXO18	8.60918	8.49586	8.79766	8.57365	8.57554	8.74651	8.83763	8.45121	9.90614	10.1737	10.1586	10.3032	10.1299	10.2715	9.92184	9.84941	9.81538	9.66888	9.95638	10.0035	8.04166	7.83289	8.10852	5.61471	9.90839	10.0954	9.7065	9.88035	9.30378	9.43463	9.20457	9.28309	9.67684	9.48985	9.65821	9.31288	10.599	10.4126	10.1459	10.0293	10.0403	10.2234	9.95855	9.6786	7.40939	7.48382	7.63662	8.10329
A_73_100928	SYNGR4	6.90689	6.78136	6.56986	6.84549	6.2384	6.88264	6.24793	6.13955	5.50779	5.64386	5.70044	5.79442	7.04439	6.96	6.77479	7.21917	6.90689	6.46761	6.5157	6.42626	6.27612	5.83289	5.75489	5.94251	6.88264	6.5157	6.6865	7.12412	6.65821	6.50779	6.96578	6.66534	7.13955	6.85798	7.33092	6.48382	7.22882	7.54689	6.88264	6.91289	7.60733	7.12412	7.19967	7.45121	5.55459	6.66534	6.52356	6.59991
A_73_100931	BBX	10.0627	10.0098	10.576	9.80494	10.4502	10.2009	10.352	10.1209	11.3498	11.4615	11.5639	11.27	11.3004	11.4686	11.3595	11.368	11.1599	11.3958	11.3805	11.3112	9.19476	9.09408	8.9629	8.97154	11.3926	11.8709	11.3168	11.3473	11.3259	11.6917	10.6344	11.3379	11.5184	11.2744	11.2726	10.774	11.964	11.6564	11.8001	11.6092	11.7157	11.4221	11.196	11.437	8.79442	8.88874	9.07548	9.3696
A_73_100933	CLTC	11.3454	11.892	11.5603	11.3052	11.5459	11.5189	11.623	11.4722	13.703	13.9547	14.0341	13.8759	14.7079	13.8426	14.1844	13.7625	13.6883	13.5433	13.974	14.1327	10.6724	10.9322	10.6484	10.5934	13.6431	13.9559	13.3713	13.5407	13.3624	13.5766	12.7469	13.0451	13.7196	12.7326	13.7379	12.7214	14.0209	14.2032	13.6777	13.8933	13.7647	13.8957	13.5598	13.3464	11.0049	10.6239	10.7087	10.7288
A_73_100934	TTC33	4.52356	4.80735	5.16993	4.70044	4.85798	5.82018	4.61471	5	5	4.75489	5.04439	4.80735	4.9542	4.75489	4.39232	4.90689	4.90689	4.75489	5.2854	4.70044	4.52356	4.52356	4.64386	4.58496	4.75489	4.24793	4.39232	5	4.24793	4.24793	4.70044	4.75489	4.24793	4.45943	4.70044	4.70044	5.06609	5.2854	5.04439	5.06609	4.08746	4.32193	4.90689	4.49185	4.32193	4.12928	4.04439	4.16993
A_73_100936	RBM48	7.74147	7.51175	7.29462	6.91886	7.44708	7.27612	7.17991	7.09276	7.96	7.93074	8.33092	8.03342	8.28771	7.94251	7.82018	7.84235	7.41785	7.52356	7.80735	7.50383	6.93074	6.7879	6.62205	6.74819	7.76155	7.65821	7.2384	7.36194	7.2384	7.32193	7.45943	7.40939	6.92481	6.85175	7.06609	7.35755	7.82018	8.02237	7.75489	7.81698	7.59991	7.2854	7.71081	7.29462	6.44294	6.22882	6.48382	6.60733
A_73_100938	TGFBRAP1	9.79035	9.84784	10.0941	9.87421	9.89254	9.87344	10.1396	10.0498	10.5058	10.8376	10.9862	10.7398	10.8533	10.7499	10.7764	10.3729	10.388	10.2842	10.5255	10.8218	9.08481	9.24436	9.19229	9.05257	10.332	10.4062	10.1799	10.3343	10.1573	10.4009	10.2354	10.2396	10.2155	10.0265	10.1059	10.1787	10.7903	10.9798	10.5421	10.7099	10.4914	10.4605	10.224	10.1383	9.09276	9.15861	9.29921	9.67243
A_73_100940	DAZAP1	11.1536	11.268	11.8619	11.0077	11.163	11.3498	11.1517	11.137	10.888	11.1843	11.4686	10.9993	11.1411	11.1	11.058	10.9737	10.4959	11.1273	11.0369	11.1312	10.0928	10.3219	10.4073	10.03	10.7578	10.6676	10.7541	10.6316	10.8792	10.927	10.8174	10.9769	11.0011	10.7004	11.0365	10.9088	11.3061	11.3786	11.1497	11.1724	11.2046	11.1254	10.7887	10.5999	10.062	10.1812	10.1812	10.2831
A_73_100942	NTN4	6.18982	6.91886	6.30378	5.78136	6.53138	6.76155	6.96578	7.44294	8.90238	8.94983	8.63118	8.77808	8.41785	8.77808	8.20945	8.06878	8.9542	8.19229	9.34651	9.13443	5.50779	5.58496	5.61471	5.80735	7.94837	7.17991	7.76818	7.633	9.03067	9.22641	8.52356	8.98584	9.50879	8.82337	9.63209	8.50779	9.8392	9.81538	7.79116	8.45533	8.18735	7.77149	6.98868	7.58871	5.93074	5.97728	5.74147	5.6865
A_73_100946	KCNK12	7.41785	8.52748	7.61471	7.76818	8.07948	7.47573	7.73471	8.40514	8.11374	8.08215	7.67596	8.39874	8.48985	7.47168	10.6073	7.64746	8.44915	8.69697	9.633	8.56033	7.15987	6.91886	7.37069	7.57743	9.04439	9.36194	9.61471	7.8009	8.26679	7.13955	8.10852	8.46964	7.83605	8.25267	7.93958	8.32643	9.53916	9.14338	8.90989	7	8.55267	7.92481	7.49985	8.61102	8.10329	7.30378	7.08215	7.21432
A_73_100947	RABL2B	10.2831	9.94837	10.7271	10.3281	9.85798	10.3276	10.1718	10.137	11.7553	11.7377	11.8754	11.9037	11.9892	11.92	11.6797	11.7404	11.4512	11.4062	11.6863	11.9217	9.15355	8.96867	9.14211	8.80896	11.3647	11.5915	11.2715	11.4089	11.2773	11.4094	10.7351	11.116	11.6039	10.7928	11.1818	10.7566	12.1849	11.9614	11.8331	11.5379	11.5729	11.2906	11.5343	11.3457	8.86109	8.98726	8.8857	9.44294
A_73_100950	IL20RA	6.10852	5.9542	5.47573	5.97728	5.93074	5.58496	6.14975	6.11894	6.32193	5.9542	6.41785	6.58496	7.46352	6.3837	6.97154	6.59991	6.5157	5.9542	6.11894	6.35755	4.9542	4.90689	5.08746	5.08746	7.18488	7.75489	6.59991	7.53916	6.88264	6.29462	6.87652	6.6865	7.31288	6.85798	7.46761	7.47573	6.53916	6.18982	7.77149	7.85798	8.03892	7.18982	6.3837	6.2854	4.85798	5.08746	4.9542	5.67243
A_73_100952	KCNH2	5.04439	6.33985	5.78136	5.02237	6.93664	6.80735	6.55459	6.39232	5.22882	5.96578	6.04439	5.72792	5.02237	5.75489	5.84549	6.54689	5.2854	5.96578	5.40939	5.50779	5.16993	5.04439	4.24793	5.70044	4.45943	5.26679	4.42626	4.52356	7.89785	7.85798	7.62571	7.66888	9.04166	8.67243	9.60363	7.72451	5.79442	4.83289	6.24793	6.18982	5.85798	5.24793	5.32193	5.18982	4.64386	5.58496	4.88264	5.75489
A_73_100954	STAT5A	9.84706	9.51964	10.716	9.58871	10.1137	10.1085	9.96	10.3891	11.3437	11.6466	11.5994	11.3644	11.0993	11.3446	11.3507	11.2906	11.0182	11.0928	11.7561	11.0168	9.03617	8.90989	8.82814	8.89026	10.9155	11.2726	11.0296	10.6715	10.7444	11.1293	10.672	10.8289	10.6733	10.2726	10.4315	10.3537	11.6034	11.5873	11.3157	11.6578	11.3971	11.1523	11.1923	11.4202	8.05799	8.5411	8.89482	9.27961
A_73_100958	CCL5	6.57743	6.39232	6.85798	6.17991	6.19967	7.82972	6.88264	7.43045	10.0914	9.54689	10.137	10.0888	10.3287	9.45635	10.0382	9.88874	10.5483	8.70044	7.96867	9.84549	5.93074	4.64386	5.35755	7.53916	10.3454	12.709	10.703	10.0881	8.90087	8.33092	8.57365	8.43463	8.84235	8.56224	8.72792	8.36413	10.2264	9.9737	11.0881	10.5718	10.3504	10.0049	10.2533	10.8506	5.06609	5.35755	6.2854	5.98868
A_73_100959	GGA3	12.1031	12.1884	12.5344	12.0324	12.3435	12.3129	12.3718	12.4723	12.5119	12.6757	12.8575	12.4003	12.7056	12.6494	12.4077	12.3749	12.5591	12.3164	12.7259	12.6788	11.5845	11.4357	11.6108	11.3875	12.2033	12.6178	11.8657	12.1118	12.0019	12.0515	12.19	12.137	12.0855	11.7891	12.1507	12.3224	12.7541	12.805	12.5075	12.2962	12.3761	12.3947	12.3046	12.0642	11.4719	11.2715	11.3723	11.6486
A_73_100965	CRNKL1	7.45121	7.16491	7.94837	7.3443	7.23362	7.74483	7.45121	7.62205	7.93369	8.29232	8.5157	8.03342	8.35315	8.27845	7.98299	8.10852	7.79442	7.99152	8.13955	8.25739	7.02791	7.0607	6.94251	6.83289	7.70044	7.9629	7.53916	7.42626	7.34873	7.73471	7.89785	7.74147	7.9542	7.53916	7.6865	7.5157	8.20701	8.31288	7.9629	8.50383	8.00843	8	7.97441	7.96	6.89482	6.71425	6.78136	6.8009
A_73_100966	CCDC61	7.5812	7.71425	8.1267	7.92184	7.67243	7.9542	7.81057	8.02237	8.9571	9.33427	9.08481	8.84862	8.98584	8.80735	8.72962	8.67066	9.30834	9.00282	9.36085	8.92481	7.03342	7.02791	7.22882	7.05528	9.14211	9.33874	8.56986	8.64926	8.73132	8.70736	9.05393	9.17243	8.41363	7.93074	8.2503	8.42417	8.96	8.87805	8.85175	8.67948	8.62205	8.69349	8.51175	8.9901	6.72792	7.09803	6.58496	7.39232
A_73_100968	UBE2Z	9.35094	9.23002	9.46761	8.69	9.25503	9.33316	9.1472	9.3072	10.7351	10.8661	11.1193	10.703	11.021	10.7026	10.8903	10.5803	10.5503	10.5191	10.9241	10.7389	8.49185	8.41574	8.27146	8.16491	10.3038	10.7427	10.0505	10.0993	9.79685	9.94398	9.51076	9.64566	9.9571	9.54593	9.89482	9.60084	10.9462	10.9965	10.6939	10.4778	10.6334	10.5343	10.5142	10.102	8.77479	8.36851	8.43671	8.56224
A_73_100969	THPO	7.22882	7.65821	7.88264	7.31288	7.05528	7.30378	7.45943	7.25739	7.48784	7.54689	7.65821	7.49185	7.79116	7.7879	7.89785	8.26679	7.77808	8.50779	7.8392	7.87036	5.67243	5.78136	6.01123	5.96578	7.89482	8.33092	7.9571	8.10066	8.29002	8.17742	7.82018	8.3443	7.93664	8.10329	7.94837	7.89482	8.07682	8.18735	8.35535	7.78463	8.25267	7.96578	7.64386	7.79116	5.91886	5.70044	5.70044	6.26679
A_73_100971	CCDC111	9.12928	8.56986	9.03892	8.5216	8.37069	8.29002	7.92481	8.11894	9.00141	9.02929	8.81698	8.89026	9.16491	8.81057	8.92481	8.84549	8.633	8.90388	9.20212	9.14975	7.81378	7.74819	7.91886	8.33539	8.97154	9.32531	8.86264	9.03342	8.98584	8.93074	8.57365	8.98442	9.08746	8.88722	9.04303	8.43879	9.40088	9.32643	9.46148	9.33092	9.10066	9.18735	8.83131	8.93664	7.55459	7.29921	7.24793	8.36632
A_73_100972	FAM108A1	10.6546	10.7432	10.5575	11.0471	10.7603	10.8277	10.952	11.0498	9.94983	10.3498	10.5265	10.4635	10.4221	9.98584	10.0881	9.71253	10.0875	10.0566	10.2755	10.7009	10.7099	10.5265	10.7553	10.6636	9.95347	10.2354	9.99152	10.2644	10.5118	10.2009	11.1551	10.6216	10.0112	9.98868	10.2866	10.5864	9.98299	10.1662	9.76487	9.88264	9.54786	9.98371	9.79847	9.34873	10.592	10.5038	10.6073	10.8478
A_73_100974	RRN3	6.47573	6.33092	6.52356	6.04439	6.71425	6.43463	6.44294	6.45121	6.96578	7.11374	7.49985	7.04439	7.31288	6.96	6.91886	6.66534	6.30378	6.52356	6.64386	6.87036	5.9542	5.65821	6.04439	5.6865	6.61471	6.88264	6.5157	6.49985	6.10852	6.12928	6.46761	6.01123	6.42626	6.20945	6.25739	6.42626	7.30378	7.44294	6.90689	6.74147	6.77479	6.87036	6.61471	6.49185	6.03342	5.76818	5.44294	5.97728
A_73_100975	SFTPD	6.88874	5.35755	5.52356	5.9542	5.88264	5.08746	5.47573	5.78136	4.97728	4.49185	4.93074	5.39232	5.33985	4.80735	5.26679	5.22882	4.39232	4.16993	4.49185	4.16993	5.72792	5.06609	5.12928	5.53916	3.16993	3.85798	4.08746	4.64386	4.64386	4.08746	5.16993	4.88264	4.2854	4.49185	4.75489	5.52356	4.90689	4.52356	4.45943	6.20945	4.39232	4.49185	4.16993	4.52356	5.08746	5.18982	4.90689	5.58496
A_73_100978	SNCG	9.04303	9.00843	9.08746	8.75154	8.66711	8.81698	8.79766	8.57365	9.19722	10.3652	10.7461	10.6018	10.6724	11.6129	9.8986	10.5206	9.66	10.2998	10.1787	10.8895	7.85175	7.73809	7.61471	7.54303	9.51767	9.03617	9.92184	9.10066	8.98299	9.61563	9.08746	9.19476	9.224	9.39017	9.26913	9.23482	9.93369	9.64836	8.97728	9.5157	10.1053	10.3454	9.45943	9.39981	7.5157	7.45943	7.38802	7.82337
A_73_100980	MAP9	3.80735	3.70044	3.9542	4	3.58496	3.39232	3.80735	4.16993	6.59246	5.52356	5.47573	5.70044	6.12928	6.70736	7.07682	7.69349	6.45121	6.98868	5.9542	6	3.70044	3.80735	4.08746	4.08746	6.22882	7.13443	5.56986	6.12928	6.7211	6.40088	6.15987	6.12928	6.55459	6.22882	5.75489	6.14975	6.49185	6.61471	7.18488	6.87036	5.71425	6.70044	6.8392	6.46761	3.52356	4.32193	3	3.85798
A_73_100981	METTL8	6.84549	6.27612	6.04439	5.89482	6.84549	6.26679	6.50779	6.3837	7.12928	7.12412	7.03892	7.13443	7.41785	7.32193	7.09803	7.01123	6.72792	6.90087	7.00562	7.15987	5.72792	5	5.76818	5.56986	6.73471	6.62205	6.34873	6.56986	6.58496	6.49185	7.14975	6.83289	6.33985	6.54689	6.40939	6.82018	7.33092	7.40939	7.27146	7.09803	6.77479	6.96578	6.94837	6.83289	5.49185	5.39232	5.2854	5.90689
A_73_100983	CCDC58	7.21917	7.05528	7.87344	7.33985	7.48382	7.27146	7.29462	7.60733	7.99435	8.224	8.32867	8.21917	7.89785	8.13443	7.7039	7.95128	8.03342	7.91289	7.87344	8.28077	6.65821	6.53916	6.49185	6.56224	7.56605	7.65105	6.90689	7.65821	7.64386	7.90989	7.67596	8.09011	8.05528	7.45943	7.69	7.50383	8.13186	8.18735	7.71425	7.74819	7.37938	7.56605	7.57743	7.31288	5.9542	6.20945	5.90689	6.87036
A_73_100984	MAML2	4.75489	4.12928	4.49185	3.9542	4.49185	4.52356	4.64386	4.70044	7.08746	7.49586	7.59246	7.24317	7.2854	7.26679	7.03342	6.97154	6.41785	6.91886	6.71425	7.06609	4.35755	2.32193	3.58496	4.16993	7.13443	7.19967	6.58496	6.65105	6.08746	6.26679	5.35755	6.16993	6.37504	5.76818	5.87036	5.93074	7.11894	7.34873	7.10852	7.07682	7.04439	7.08746	6.70736	6.40088	3.45943	3.90689	2.80735	4.20945
A_73_100985	MSANTD3	7.98299	7.73809	7.94837	8.07682	7.60363	7.90087	8.12412	7.85798	6.91289	6.82018	7.62205	7.12412	7.43463	7.15987	6.84549	6.78136	7.04985	7.37938	7.30378	7.3966	7.76818	7.89178	8.0954	7.81057	6.76818	7.33539	6.8009	7.13955	7.7039	7.54303	8.27612	7.99718	7.76818	7.61471	8.03067	8.02791	7.29462	7.48784	7.34873	6.87036	7.02237	6.91886	6.22882	6.31288	7.50779	7.86109	7.87652	8.45943
A_73_100986	HELZ	5.85798	5.56986	6.2854	6.16993	6.11894	5.83289	5.90689	6.19967	6.15987	6.10852	6.46761	6.17991	6.61471	6.44294	6.2854	6.25739	6.64386	6.59991	6.21917	7.05528	5.16993	5.67243	5.44294	5.2854	6.11894	6.47573	6.17991	6.71425	6.2854	6.67243	6.33985	6.47573	6.55459	6.17991	6.20945	6.22882	6.01123	6.22882	5.9542	7.08746	6.06609	6.12928	5.88264	6.10852	5.04439	5.39232	4.9542	5.39232
A_73_100987	AGGF1	7.29462	7.20945	7.63662	7.16491	7.01123	7.16993	7.02791	7	7.79766	7.89482	7.65821	8.03067	7.95128	7.78463	7.81698	7.59246	7.79442	7.60733	7.65105	7.89482	7.13955	6.75489	6.84549	6.85798	7.64386	7.93074	7.72451	8.36413	7.64746	7.74483	8.16993	7.77149	7.24793	7.29921	7.47573	7.33985	7.74819	7.98868	7.48382	8.65105	7.42626	7.65821	7.39232	7.11894	6.74819	6.81378	7.04439	6.9542
A_73_100988	MYH7	17.9792	17.9401	17.6771	17.9426	17.7462	17.839	17.8232	17.8841	8.34651	12.4729	9.31061	7.93369	8.18488	8.01402	7.56224	8.33985	9.55555	15.3143	7.98584	7.79116	17.816	17.4909	17.8004	17.6383	8.09803	7.73471	7.74819	7.87958	16.0668	15.6976	18.1324	17.4528	16.1235	17.1596	17.063	17.5634	7.57743	7.90087	7.82337	8.24793	7.08746	7.58871	7.52356	7.70044	17.6581	17.6931	17.7607	17.7695
A_73_100990	HMGB2	9.46557	9.24555	10.585	9.4625	9.58871	9.34319	9.22882	9.48784	11.117	11.1526	11.4818	11.3493	11.8545	10.863	11.3512	11.1264	11.0063	11.1118	11.1536	11.1567	8.49785	8.24317	8.42206	8.26444	11.4445	11.6188	10.8781	10.6909	10.6878	10.9556	10.2491	10.858	10.8941	10.3236	10.3718	9.91812	11.6653	11.6378	11.5008	11.4257	11.5078	11.3208	11.0671	11.0461	8.36194	8.25267	8.1472	8.47978
A_73_100991	HMGN4	9.60363	9.09672	9.93074	9.04985	9.49185	9.15355	9.3443	9.50581	10.2167	10.3614	10.7636	10.3426	10.4491	10.2372	10.062	10.2113	10.128	9.94031	10.3174	10.4747	8.5812	8.5812	8.69174	7.96	9.81858	10.0154	9.66888	9.74231	9.81298	9.81378	9.80896	9.74651	9.80977	9.47371	9.45841	9.48583	10.4094	10.3805	10.0841	10.1402	9.76901	9.74483	9.97513	9.6786	8.29921	8.25739	8.31741	8.80413
A_73_100992	PTPRO	8.52748	8.11374	8.06609	8.37938	8.61655	8.5411	6.87652	6.93074	7.01123	6.30378	6.36632	7.13443	9.12541	8.88264	8.77643	9.23122	7.85175	7.3443	7.74819	7.98299	6.85798	6.65821	6.16993	5.49185	8.73809	8.36194	8.87036	9.25148	8.38586	8.10852	8.01402	7.82337	9.26444	8.74483	9.06609	7.22882	7.65464	8.15987	7.74819	7.74147	8.6865	8.00843	8.33762	8.87036	5.75489	6.05528	6.35755	6.36632
A_73_100993	TMCC1	10.9776	11.3046	11.2697	11.204	11.9333	11.0725	11.8029	11.4273	10.8842	11.1589	11.0782	10.4083	10.6073	11.3691	9.96217	11.4215	10.388	10.5063	10.87	11.0505	10.1453	10.5488	10.1331	9.66356	10.3581	10.1189	9.76653	10.233	10.7748	10.5382	10.444	10.4676	10.623	10.2143	9.91737	10.9636	10.4263	10.6546	10.6124	10.69	10.3083	10.4656	11.0286	10.1984	9.36523	9.57554	9.54206	10.0451
A_73_100995	TRABD	7.37938	7.52356	7.33092	7.82972	7.65105	7.65821	7.74819	7.75154	7.86109	7.82655	8.19967	8.10329	8.57175	7.77149	8.1472	7.71081	8.27845	7.65105	8.0607	8.62936	7.77479	7.55842	7.89482	7.86109	7.62936	7.78136	7.68299	7.98584	7.76155	7.56224	8.25739	7.76155	7.73809	7.12928	7.3837	7.78136	7.5812	7.98584	7.98299	7.87652	7.50779	7.74819	7.73471	7.55842	7.69	7.77479	7.71081	7.89482
A_73_100996	PLEKHF1	11.2854	9.80977	10.8102	10.5651	11.5216	11.6631	11.4152	11.5319	11.3049	11.6622	11.6731	12.1732	12.1389	12.2825	11.6542	11.8851	11.5311	11.8394	11.6524	12.6452	9.80574	9.83605	10.2969	10.0403	11.3006	11.3894	11.464	11.3985	11.5892	12.0481	11.9396	11.7777	11.5746	10.9951	10.9226	11.812	11.7883	12.3035	11.2877	12.2387	11.6939	11.9792	12.1805	11.4165	8.01402	9.62297	9.83842	9.9211
A_73_100998	SS18	9.89482	9.93517	10.2562	9.55746	9.59432	9.70217	9.79198	9.71939	12.5013	12.9695	13.1863	12.5433	12.4318	12.4152	12.1688	12.4596	12.0144	12.1718	12.511	12.5157	8.61102	8.57365	8.64205	8.44501	12.5668	12.9269	12.4038	12.595	11.9817	12.4059	11.0399	11.5527	11.9627	11.3875	11.536	10.8761	12.72	12.5886	12.6358	12.4814	12.687	12.4498	12.6298	12.0723	8.7039	8.78463	8.63844	8.94544
A_73_101001	CCDC90B	9.94105	9.74819	10.0921	10.0119	9.75154	9.83605	10.0573	10.0147	10.2192	10.6298	10.807	10.4173	10.5206	10.5304	9.99859	10.4419	10.0265	10.2709	10.2808	10.446	8.97871	8.93811	8.94544	8.72451	10.0035	9.85331	9.85798	9.75822	9.68475	9.9571	9.67066	9.90689	9.75071	9.48583	9.633	9.7789	10.5127	10.445	10.2064	10.272	10.3242	10.1497	10.2396	10.0084	8.94691	8.71768	8.87191	8.9901
A_73_101002	TESC	8.36632	8.23362	8.59619	8.68299	7.92778	7.72792	7.52356	7.82018	10.1649	9.17368	8.77479	9.27612	9.42312	9.39339	9.75906	7.88874	9.13186	9.23721	9.1267	9.11764	7.3443	6.90689	7.25739	7.39232	8.62936	10.3208	8.73132	8.7039	9.09803	8.45533	8.52943	8.81698	10.1954	8.60733	10.5746	8.56605	11.2155	11.446	9.69087	9.16742	9.23721	8.69	8.12928	9.73047	7.35315	7.7039	7.73471	7.62936
A_73_101003	NCL	9.88188	10.0126	9.93811	9.73217	9.7364	9.67243	9.81618	9.91439	9.2396	9.38802	9.89558	9.57837	9.59898	9.37938	9.49785	9.01402	9.33092	9.35204	9.35204	9.85565	9.72024	9.59432	9.48684	9.67772	9.05528	9.50383	8.9629	9.37069	9.49985	9.35425	10.1712	9.66711	9.2854	9.37938	9.61379	9.86573	9.10983	9.61287	9.3443	9.2738	9.34873	9.09144	9.05528	8.68299	9.87344	9.75739	10.0654	9.72366
A_73_101006	MTNR1B	7.39232	7.32643	6.84549	7.56224	7.55075	7.50779	7.65105	7.58871	7.60733	7.45533	7.87958	7.94544	7.86109	7.70044	7.52748	7.87652	7.42206	6.58496	7.08746	7.33539	6.80735	6.39232	6.60733	6.65821	6.91289	7.08746	6.70044	6.96578	7.12928	6.92481	7.48382	7.15482	6.90087	6.77479	7.04985	7.75489	7.42626	7.23362	7.27612	7.48784	7.19967	7.16491	7.34873	7.42206	6.58496	6.56986	6.55459	6.97728
A_73_101007	RPSA	15.7146	15.5741	15.9423	15.5099	15.508	15.4985	15.5979	15.627	16.5637	16.781	16.9775	16.8478	16.9568	16.6507	17.0476	16.5088	16.5478	16.6795	16.8989	16.8867	14.7633	14.787	15.0216	14.8928	16.6592	17.0501	16.7907	16.6148	16.5502	16.6694	16.2525	16.5335	16.4594	16.0744	16.38	16.2308	17.0624	16.9851	16.7924	16.6588	16.6343	16.6442	16.4976	16.3821	14.7112	14.3846	14.8795	15.0246
A_73_101008	OTUD3	10.6698	10.5637	10.7903	10.2912	10.5684	10.4717	10.7177	10.3359	9.7879	10.0821	10.2958	9.98014	9.90011	9.92778	10.0362	9.78382	9.08481	9.75154	9.66	9.60363	10.0688	10.1357	9.85487	10.1548	9.92778	9.73302	9.60641	9.72962	9.79279	9.81778	10.058	9.97154	9.66089	9.65105	9.95347	10.2485	10.2639	10.3987	10.1325	10.2633	9.8895	9.57932	9.99435	9.57554	9.44708	9.84784	9.96362	10.242
A_73_101009	SVEP1	5.56986	6.02237	5.52356	5.64386	5.49185	5.18982	5.72792	5.79442	8.90238	8.44915	8.31061	8.02514	9.86341	8.04985	9.67066	7.56224	8.34207	8.55842	8.42626	9.01262	5.52356	5.49185	5.35755	5.58496	9.15482	9.55075	8.7879	8.94837	8.49586	8.21917	6.81378	7.83289	7.87344	7.19967	7.59246	7.29462	8.67243	8.97871	10.4798	9.46046	9.16239	9.99435	8.8009	8.51175	5.24793	5.59991	5.49185	5.76818
A_73_101013	MPPED2	8.00562	7.14975	7.47573	7.63662	7.26679	6.58496	7.06609	7.25267	5.08746	4.2854	5	4.88264	5.67243	4.85798	6.32193	5.08746	5.40939	6.88264	5.18982	5.16993	6.96578	5.9542	6.40088	6.98299	5.22882	5.58496	4.78136	5.14975	6.3837	5.6865	6.53138	5.91886	7.47978	6.08746	7.88874	7.09276	6.01123	5.74147	5.47573	5.08746	4.24793	5.12928	4.2854	4.39232	6.22882	6.22882	5.90689	8.42206
A_73_101016	PLXNA3	11.1424	10.6239	11.0165	10.6041	11.2149	10.9801	11.1373	11.0396	11.0447	11.3029	11.339	11.0464	11.03	11.0914	10.5372	11.0182	10.8258	10.9968	11.2027	11.368	10.3443	10.3151	10.4939	10.2992	10.9095	10.7381	10.5108	10.4993	10.7586	10.6804	11.115	10.8218	10.5864	10.3129	10.6555	10.8471	10.9344	11.0389	10.8884	10.8846	10.7773	10.7444	10.9355	10.6786	9.91737	10	10.0795	10.4742
A_73_101019	ODC1	12.3066	11.8861	12.3062	12.1264	12.2282	11.5367	11.9361	11.8275	11.9542	12.5644	13.2022	12.5799	12.9044	12.4001	12.7659	12.0051	11.3971	12.1852	12.2163	12.7363	11.8234	11.8467	11.6924	11.2793	12.2943	12.92	13.1191	13.0777	11.8142	12.0069	12.365	11.9194	11.3415	11.5976	12.6124	11.4574	12.4888	12.5732	12.285	12.7796	12.7724	12.6152	12.1808	11.7891	11.3712	10.8178	11.891	11.8194
A_73_101021	CAV2	10.2929	9.72962	9.41891	9.83842	9.51668	10.1886	10.3163	10.0715	14.3736	14.1165	14.5366	14.7014	14.0884	13.9118	13.7701	14.5046	14.6403	14.1412	14.5547	14.6889	9.783	9.10066	9.1267	9.65105	13.9849	14.4219	14.1509	13.7049	14.1157	14.9312	13.4243	13.7876	14.2235	13.6461	13.5457	13.3442	13.4312	14.1518	13.4043	14.2334	14.1417	13.1689	14.1649	13.2555	9.09276	10.1202	9.72024	9.54206
A_73_101023	DPP6	4.24793	4.24793	5.30378	5.9542	3.80735	3.39232	5.32193	5.78136	6.08746	5.70044	3.85798	4.39232	6.33092	4.80735	4.75489	4.58496	5.49185	6.31288	5.37504	6.10852	3.39232	3.80735	3.08746	4.90689	2.90689	4.9542	3.9542	5.30378	5.52356	5.32193	6.69349	6.09803	5.12928	4.78136	4.67243	5.76818	4.08746	4.75489	5.83289	9.85953	5.71425	3.16993	3.52356	3.70044	3.80735	4.12928	3.08746	4.90689
A_73_101027	GLTSCR1	6.59246	6.3837	7.0607	6.45943	6.35755	6.53916	6.40939	6.40088	7.15987	7.40939	7.41363	7.32193	7.70736	7.72451	7.75154	7.48382	6.85175	6.99435	7.2384	7.03342	5.45943	5.70044	5.64386	5.42626	7.10852	6.82018	7.13443	7.02237	6.49185	6.72792	6.2854	6.88874	6.85175	6.79442	6.78136	6.70736	7.81057	8.01402	7.9542	7.85798	8.04166	7.80735	7.40088	7.37504	5.02237	5.2854	5.22882	5.72792
A_73_101029	RUNX1T1	6.56224	6.63662	6.33985	6.2854	6.44294	6.35755	6.12928	6.04439	8.9542	8.01123	8.92333	8.93517	9.62388	8.77149	9.17243	8.75822	8.96867	9.30606	9.01542	9.33985	6.13955	5.42626	5.35755	5.91886	9.04712	8.87036	8.73132	9.03892	8.96	8.72281	7.65821	9.04712	9.1472	8.97585	8.85953	8.45121	8.67596	9.62662	9.22641	8.68475	8.37504	8.81057	8.28771	7.8392	5.55459	6.24793	6.39232	5.82018
A_73_101030	SH3BP4	8.76653	9.44915	9.24555	8.38586	8.56224	8.64926	8.34873	8.53138	10.7061	11.1085	11.8122	11.4645	10.7912	11.0964	10.8914	11.1016	10.0587	10.4625	10.7074	11.2417	8.16993	7.90087	8.16491	8.28077	10.5028	11.411	10.7142	10.8826	10.2521	10.3614	9.51076	9.70131	10.431	9.90087	10.2174	9.41257	11.2583	11.255	11.2052	10.757	11.2503	10.7095	10.6996	10.1972	9.25267	8.98299	8.04439	8.0634
A_73_101031	MAPKAPK3	13.1332	13.7048	13.0561	12.7185	13.1481	13.3999	13.2917	13.7834	11.7202	11.5333	11.9769	11.7582	12.7964	11.5812	11.9785	11.5748	11.6314	11.7022	12.013	12.0396	12.4009	12.5908	12.5729	12.3171	11.5088	11.6883	11.3301	11.3365	11.8102	11.7816	12.8914	12.5384	11.4681	11.8182	11.941	12.7174	11.744	12.1743	11.7534	11.978	11.5221	11.8384	11.4432	11.5964	13.3741	12.6126	12.8219	12.3544
A_73_101035	CSNK1E	10.3869	10.6909	11.0098	10.5831	10.1396	10.2021	10.1724	10.1222	11.6841	11.6484	12.1126	12.1016	11.6334	11.6085	11.4696	11.1658	12.2123	11.6499	11.6669	12.2195	10.2384	10.268	10.1636	9.98085	11.9311	12.4858	12.1635	12.1482	11.4416	11.6495	11.4592	11.5627	11.4346	11.0147	11.4755	11.1344	11.7908	11.9151	11.6004	12.2507	11.7074	11.8889	11.1157	11.1864	10.3106	9.89254	9.91364	10.062
A_73_101036	CYP2E1	3.75489	4.39232	4.64386	4.64386	3.58496	3.90689	4	4.16993	3.70044	3.16993	2.80735	4.61471	4.39232	5.06609	4.08746	4.70044	4.58496	4.08746	4	4.58496	3.24793	2.80735	3.39232	3.45943	4.39232	4.97728	4.52356	5.04439	4.08746	3.70044	4.39232	4.49185	5.02237	4.52356	5.16993	4.16993	4.58496	4.45943	4.75489	5.04439	4.08746	4.32193	3.45943	4.04439	1.80735	2.80735	3.85798	3.70044
A_73_101037	TMEM106A	13.0077	12.8015	13.3373	12.9866	13.0399	13.147	13.1255	13.2742	13.4035	13.6854	13.7033	13.2187	13.5791	13.483	13.0207	13.3316	13.3578	13.1712	13.482	13.5932	12.4015	12.4607	12.5701	12.3696	13.3025	13.4977	12.9938	13.143	13.192	13.2875	13.341	13.3256	13.3142	12.8952	13.0794	13.1443	13.5949	13.6458	13.516	13.5406	13.3727	13.1129	13.3833	13.33	12.169	12.0693	12.2497	12.4236
A_73_101038	FOS	11.4489	13.7639	12.4858	12.7382	12.6951	12.1749	12.5311	11.6909	14.2255	14.5176	14.0023	13.4395	14.1398	14.0535	14.3934	12.952	13.497	13.0434	14.5412	13.9172	12.5167	12.3343	12.9956	11.902	14.8869	16.2525	15.3853	15.3992	13.2099	14.0717	13.0845	14.2742	12.9693	12.2952	14.1907	13.0327	14.5833	15.2612	16.0072	14.1937	15.9536	14.9319	14.8304	15.2659	12.0563	12.3188	12.0563	14.2121
A_73_101039	LIPE	6.79442	7.10329	7.29462	6.74147	7.40088	7.82655	7.62205	7.75489	12.2342	12.6516	13.5495	12.9915	12.4484	12.9823	11.6303	12.4722	12.2448	12.0974	12.2531	13.5852	7.44294	7.13955	7.37504	7.09803	11.8599	12.1652	12.3447	12.4552	11.8773	12.3185	10.8556	10.9556	11.4372	9.83605	10.3907	10.4773	11.3832	12.4231	11.6328	11.774	11.8717	11.6841	12.3482	11.568	6.72792	7.65821	7.34873	7.32193
A_73_101042	ZMAT3	7.82972	7.80735	8.36632	7.58496	8.08746	8.23362	8.01402	7.97154	8.10329	8.14211	8.56796	8.14211	8.45533	8.25974	8.17991	8.08746	7.90388	7.76818	8.35315	7.94251	6.98868	6.81378	7.07682	6.55459	7.58496	7.84549	7.46761	7.59246	7.56605	7.56224	7.54689	7.47573	7.3966	7.28077	7.49985	7.53138	8.35755	8.53722	8.11114	7.93664	8.02237	7.9629	7.94251	8.11114	6.59246	6.27612	6.80735	7
A_73_101043	EPB49	10.5372	10.6257	10.2161	10.5392	10.2784	10.4152	10.1787	10.0755	9.50879	9.75322	10.0035	9.46557	10.0728	10.2479	9.70908	10.2842	10.2662	9.49386	9.91886	10.1267	10.1662	9.15228	9.29002	9.21189	10.1892	10.0403	10.0947	10.4173	10.1241	9.77972	10.1453	9.97585	10.6221	10.0941	10.5182	10.2527	10.0808	10.1421	9.92704	10.0782	9.97011	9.86341	10.06	10.1189	9.18115	9.0634	9.41574	9.11114
A_73_101044	MMAA	9.80655	9.77561	10.0593	9.79928	9.80171	9.82655	9.89785	9.84078	9.9571	10.1447	10.0348	10.0505	10.0258	9.83289	9.78136	9.84314	9.59991	9.97441	10.0098	9.94618	9.13057	8.94983	9.13443	9.13699	10.0341	10.0348	9.53236	9.55842	9.67419	9.77149	9.90689	10.043	9.5343	9.44812	9.69784	9.68475	10.0868	10.014	9.85175	9.96578	9.64656	9.70736	9.78709	9.62571	8.84862	8.9571	8.79116	9.20212
A_73_101046	MBOAT7	9.13827	9.49985	9.68124	9.65015	9.97943	10.3432	9.48583	9.97441	12.0911	11.8055	12.2909	11.7586	11.6622	11.1914	11.6762	11.5899	11.7981	11.0782	12.312	11.6282	9.05934	9.58214	8.76155	8.8857	11.4507	11.6569	11.0597	11.1668	11.25	10.7351	10.3404	10.5906	10.599	10.3597	10.3701	10.0056	11.8184	11.8773	11.8408	11.9073	11.2485	11.4638	11.8619	11.6989	8.64746	8.62936	8.64024	9.51964
A_73_101048	ESYT1	10.0519	10.1991	10.4078	9.77808	10.1812	10.346	10.5522	10.4823	13.9845	14.2883	14.4901	14.2279	13.2628	14.2009	12.9884	14.2205	13.9159	13.0475	13.6551	14.1389	9.43879	9.33092	9.34873	9.56986	13.3442	13.3185	13.2389	13.131	12.7765	12.9224	11.9708	12.1335	12.7799	12.0975	12.4034	12.2536	13.8406	13.9423	13.3455	13.6853	13.2547	13.6235	13.937	13.3924	9.32418	9.78953	9.6591	9.78709
A_73_101050	PRKCSH	13.6015	13.5016	13.2837	13.4513	13.4864	13.4712	13.4877	13.4378	13.7515	13.9536	13.8264	13.8313	13.8846	14.0705	13.6573	13.861	13.9639	13.4265	13.6987	14.1148	13.2558	12.9379	12.8992	11.6052	13.5476	13.7869	13.4261	13.7049	13.5797	13.3668	13.592	13.3787	13.5664	13.1606	13.6676	13.5143	13.9427	14.0075	13.4758	13.6546	13.4547	13.5582	13.7614	13.4094	12.7105	12.7532	12.7556	12.7768
A_73_101051	CNTRL	5.9542	5.70044	5.90689	6.35755	5.55459	6.15987	6.33985	6.16993	8.06609	8.09276	8.23362	8.2738	9.36085	8.33985	8.62022	8.21917	8.47978	8.44708	8.33539	8.79442	5.12928	5.14975	5.35755	5.89482	8.12928	9.04576	8.32193	8.43463	8.08746	8.55075	7.83289	8.23122	8.32418	8.28771	8.17991	7.88264	8.18982	8.65464	8.72451	8.87652	8.7364	8.80413	7.87652	8.71081	5.08746	5.39232	5.12928	5.74147
A_73_101054	DDIT3	9.68562	9.56891	9.76155	9.61655	9.73978	9.7789	9.79928	9.82734	9.44708	9.59619	10.0168	10.1396	10.7649	10.1836	10.6156	10.1699	9.80977	9.67772	9.71939	10.0341	8.53528	8.5216	8.83447	8.49185	9.77808	9.9901	9.67066	9.7936	9.71682	9.71339	9.89482	9.85097	9.9542	9.68299	9.70563	9.8009	10.4035	10.3247	10.1941	10.1131	9.98157	10.381	10.2467	9.99859	8.61471	8.63662	8.43254	8.77643
A_73_101055	NOL12	9.56224	9.79928	10.2715	9.35755	9.49685	9.64746	9.59059	9.96073	11.2488	11.2697	11.8593	11.6043	11.7266	11.0885	11.3134	11.2485	11.1306	11.0341	11.2744	11.6804	8.79928	9	8.93958	8.40939	11.2101	11.0441	10.6564	11.1718	10.7151	10.764	10.2204	10.4788	10.7372	10.2709	9.73978	9.99081	11.3498	11.5565	11.1618	11.3202	10.9986	11.0536	11.1513	10.9951	8.8009	8.94544	8.66	9.07815
A_73_101059	IER5	13.2879	12.9211	12.1633	12.01	11.9549	11.2842	11.9712	11.697	12.7852	12.9598	13.286	12.3599	13.9042	12.7966	13.0464	12.4086	12.1488	12.4155	13.1966	13.3102	11.6537	11.6502	12.0303	11.5113	12.6253	14.0176	12.6056	12.8164	12.145	12.5918	11.7157	11.9159	11.7814	12.0386	12.8671	12.0868	13.0259	13.3914	12.9886	12.5088	12.9995	12.8587	12.0241	12.5066	12.3593	12.2458	12.2001	14.4267
A_73_101063	F13A1	8.75822	9.6101	9.53916	8.7211	9.29347	9.47472	9.56033	10.2697	15.7941	14.6211	15.2453	15.0789	15.0351	15.2314	14.7496	14.1051	15.5106	13.2594	15.6148	15.2266	8.80413	8.16742	7.77149	8.73809	13.0473	12.9229	12.7741	14.0065	13.04	12.2424	11.4497	13.0861	11.247	11.6129	11.6751	11.9095	14.8727	15.5605	13.7768	14.1384	14.0113	13.5175	13.6453	12.976	8.26209	8.60363	8.33539	8.10852
A_73_101065	HM13	11.7578	12.1734	12.3127	11.647	11.6046	11.5093	11.8746	11.6959	13.2522	13.4337	13.7869	13.8339	13.748	13.3176	13.8979	13.25	13.0072	13.1062	13.4297	13.5262	10.4919	10.7262	10.5661	10.3998	13.0924	13.1227	13.1242	12.9783	12.9513	12.8256	12.1723	12.6976	12.8385	12.4291	12.5103	12.3515	13.615	13.6358	13.519	13.1997	13.3038	13.3293	13.0428	13.208	10.9106	10.8082	10.5425	11.1536
A_73_101066	LGALS9	6.46761	6.08746	6.45943	6.18982	6.27612	6.25739	6.02237	6.24793	9.21553	9.30264	9.37721	9.70044	10.1453	8.66888	9.63572	8.64205	9.04303	8.76984	8.91289	9.50482	6.17991	5.71425	5.96578	6.16993	9.27961	9.21675	9.10329	8.90388	8.224	8.33762	7.74147	7.90087	8.17991	7.87958	7.92184	7.70044	8.77808	9.05799	9.19845	9.60177	8.43463	9.2703	8.85798	8.61471	5.6865	6.05528	6.26679	6.59991
A_73_101067	TRAPPC2L	10.5651	10.8826	11.2677	10.9901	11.0314	11.2668	11.3842	11.0056	11.584	12.2082	11.9416	11.7534	11.4643	11.7402	11.0241	11.8222	11.5479	11.4599	11.7155	11.7645	9.76155	9.93811	10.0272	9.95492	11.6801	11.4853	11.451	11.5495	11.4315	11.7004	11.4991	11.4969	11.4435	11.0095	11.0954	11.2594	11.8842	11.6718	11.5751	11.7387	11.4286	11.2119	11.8922	11.5622	9.73132	10.014	9.67066	10.3197
A_73_101071	HERC3	5	6.12928	5.35755	5.16993	6.10852	5.88264	6.31288	6.08746	8.5812	7.90087	9.36851	8.68475	8.85331	8.78463	8.24317	8.72281	8.02237	7.74819	8.02791	8.64024	4.39232	4.04439	4.75489	5.08746	8.01123	8.24317	8.32643	8.50383	8.9542	8.32193	7.77149	7.83289	9.35975	8.783	9.58214	8.14975	8.89633	8.44708	8.53528	8.31967	7.48382	8.11114	8.49785	7.88874	4.67243	5.12928	5.04439	5.52356
A_73_101073	AMPD3	9.53625	9.99435	10.6353	9.0607	9.98939	9.49885	9.34651	9.87267	8.50581	7.71768	7.37504	8.31061	8.21432	7.98299	9.03342	7	7.68299	8.38802	7.87036	7.77479	8.48382	9.12024	8.34873	8.81858	6.15987	6.47573	6.24793	7.14466	8.29692	8.27146	9.56415	8.99577	7.11374	7.6865	7.65105	8.29462	9.55842	11.0417	7.40939	7.21917	6.62936	6.73471	6.13955	6.96578	10.4959	9.08746	9.54496	7.81698
A_73_101074	ACBD6	11.7252	11.4846	12.136	11.5253	11.3095	11.5565	11.4717	11.4645	11.0885	11.0255	11.5594	11.0941	11.3791	11.164	10.9491	11.0314	10.7632	11.0279	11.1056	11.5194	10.8646	10.7347	10.8138	10.7611	10.7669	11.0175	10.3696	10.8588	10.9399	10.8463	11.4041	11.354	11.2633	10.9812	11.0855	11.1972	11.4924	11.4717	11.2761	11.0735	10.8545	10.948	10.8357	10.6101	10.7932	10.6092	10.9766	11.2234
A_73_101076	MRPS34	11.9425	11.8461	12.1997	11.986	12.0637	12.0964	12.0782	12.0495	11.411	11.6262	11.6735	11.6664	11.9067	11.3794	11.5324	11.438	11.3772	11.2052	11.4998	11.611	11.6595	11.5263	11.7226	11.5831	11.2592	11.2787	11.1335	11.42	11.4118	11.2444	11.9509	11.6083	11.0389	11.0227	11.1092	11.6935	11.6869	11.685	11.4041	11.3228	11.1222	11.2621	11.4896	11.1926	11.3123	11.4131	11.3066	11.7168
A_73_101077	HSPB11	10.0901	9.88035	10.3658	9.74147	9.85798	9.93148	10.0224	9.77396	10.6812	10.3066	10.3723	10.3625	10.6069	10.5627	10.4284	10.3955	10.2288	10.1466	10.0821	10.6555	9.19967	8.57932	8.9542	9.16239	10.4848	11.0795	9.81858	9.96651	10.6917	10.432	10.4808	10.4543	10.196	10.0112	9.75489	10.3151	10.0314	11.138	10.8826	10.7645	10.1215	10.0375	10.6983	10.2258	8.5812	8.76653	8.77808	8.13699
A_73_101079	CDKL1	5.55459	4.85798	6.18982	4.75489	5.85798	5.65821	7.33092	6.04439	6.14975	5.90689	6.27612	6.8392	6.7211	6.29462	5.64386	6.16993	5.83289	5.16993	5.22882	5.85798	4.9542	4.80735	4.67243	5.33985	5.83289	5.84549	6.22882	6.58496	5.97728	5.74147	5.78136	5.87036	6.54689	6.36632	6.05528	6.5157	6.02237	6.16993	5.83289	6.63662	6.37504	6.12928	6.26679	6.29462	4.85798	5.10852	4.45943	5.18982
A_73_101080	CDCA5	3.80735	3.70044	3.58496	3.58496	4.49185	4.08746	4.04439	4.16993	4.08746	4.45943	4.35755	4.67243	4.80735	4	4.32193	4.72792	3.80735	3.16993	4.12928	4.16993	3.9542	3	3.58496	4.12928	4.39232	4.39232	3.58496	4.67243	3.70044	3.32193	4.80735	3.32193	4.24793	4	4.32193	4.72792	4.55459	4.64386	4	7.07146	3.85798	4.12928	3.52356	4.52356	3.80735	3.70044	2.45943	4.04439
A_73_101081	SCFD2	3.80735	4.16993	3.90689	3.90689	3.58496	3.75489	3.70044	3.80735	5.26679	4.85798	5.45943	5.42626	5.44294	4.9542	4.67243	5.12928	5.18982	4.75489	4.70044	5.20945	4.16993	4.39232	4.08746	4.52356	4.2854	4.70044	4.04439	4.75489	4.12928	4.24793	4.61471	4.49185	4.16993	3.9542	4.49185	4.32193	5.02237	5.32193	4.67243	4.90689	4.9542	4.45943	4.42626	4.42626	4.08746	4.39232	4.24793	4.39232
A_73_101083	NCBP2	10.7372	10.5708	10.8742	10.7448	11.0423	10.6357	10.8408	10.6357	11.0522	11.099	11.2883	11.6036	11.4414	11.0314	11.729	11.0189	10.7082	10.865	11.2808	11.1131	9.97441	9.84862	10.0498	9.90989	10.8021	10.8803	10.9151	11.1935	10.883	10.8057	10.6926	10.5971	10.5873	10.9538	10.7871	10.6475	11.77	11.544	11.2288	10.8114	10.9958	11.4745	10.8568	10.7586	10.1176	10.294	10.3231	10.3276
A_73_101086	TCEAL1	7.82655	7.92481	7.78136	7.5157	7.52748	7.53138	7.67948	7.26679	8.76155	8.84235	9.42206	9.32867	9.2384	9.16491	9.0634	8.95128	8.85331	8.65105	8.90539	9.10066	7.29921	6.96578	7.19476	6.9542	8.83447	9.28309	8.65284	8.81698	8.93664	8.94837	8.60363	8.74987	8.94837	8.5812	8.77643	8.40727	9.43045	9.64656	9.14083	8.82655	9.0348	8.98014	8.56415	8.47978	7.37504	7.09803	7.03892	7.31288
A_73_101087	CENPJ	6.20945	6.16993	7.01681	6.33092	6.22882	6.33985	6.45943	6.33092	7.89785	8.13955	8.31515	8.29002	8.44915	8.11634	7.86419	7.91588	7.55459	7.81378	7.8392	7.9629	5.06609	5.08746	5.26679	5.39232	7.66888	7.7879	7.35755	7.47168	7.35755	7.46352	6.61471	7.43045	7.8009	7.31741	7.16993	7.04985	8.27146	8.224	8.15987	7.96867	7.90087	8.04985	7.45943	7.69697	4.67243	4.85798	4.80735	6
A_73_101088	RBM28	3.32193	3.64386	3.58496	3.90689	3.80735	5.26679	4.32193	4.08746	4.52356	4.58496	4.78136	4.64386	5.14975	4.90689	4.61471	4.49185	4.70044	5.12928	4.85798	5.26679	3.32193	3.80735	3.90689	3.58496	4.20945	4.97728	4.39232	5.12928	4.32193	4.2854	4.67243	3.9542	4.24793	3.90689	4.16993	4	4.52356	5.10852	4.2854	6.98868	4.45943	4.85798	4.64386	4.35755	3.45943	3.52356	4.12928	3.70044
A_73_101091	ADAT2	5.76818	6.14975	5.70044	6.26679	6.01123	6.36632	5.61471	5.75489	7.34873	7.2384	7.52356	7.36632	7.46761	7.18488	7.12928	7.31288	7.73471	7.12928	7.40088	7.09276	4.88264	4.67243	5.06609	4.75489	6.75489	6.75489	6.57743	6.62205	6.56986	6.72792	6.50779	6.75489	6.9542	6.39232	6.80735	6.32193	7.46761	7.27146	7.07682	6.89482	6.94837	6.97728	7.03892	6.74147	4.39232	4.85798	4.58496	5.33985
A_73_101092	TRMT11	4.32193	4.24793	4.70044	4.12928	4.12928	3.75489	4.32193	4.49185	5.42626	4.67243	5.35755	5.52356	4.83289	4.9542	4.75489	4.80735	5.12928	4.85798	4.90689	5.16993	4.58496	4	3.75489	4.08746	4.58496	4.49185	3.45943	4.58496	4.75489	5.55459	5.02237	4.45943	4.72792	4.24793	4.24793	4.75489	4.45943	5.22882	5.20945	6.29462	4.61471	4.42626	4.78136	4.75489	3.9542	3.32193	3.90689	4.04439
A_73_101095	MECR	11.4671	11.2624	11.286	11.8198	11.0286	11.1808	11.3168	11.1737	10.3009	10.4419	10.3365	10.2633	11.1147	11.0674	10.9443	11.4173	10.8929	10.2952	10.4299	10.8412	10.6083	10.1787	10.2192	10.0464	11.3151	10.9095	11.2845	11.6147	10.9596	10.9564	10.9035	10.948	11.9289	11.8757	11.6907	10.9436	11.1267	10.6564	10.9694	10.9487	11.1768	11.2854	11.1633	11.5206	9.95274	9.81218	9.83131	10.2131
A_73_101098	CCT6A	10.8591	11.233	11.1849	10.1319	11.1069	11.0828	11.255	10.7948	11.0512	11.5214	11.7657	11.4189	11.7846	11.0244	11.478	10.5236	10.6475	11.2464	11.0258	11.7281	10.31	10.4115	10.3049	10.1548	11.1895	11.478	10.9933	11.1485	10.7254	10.8788	10.819	10.7147	10.3859	10.5338	10.6416	10.7993	11.3842	11.4414	11.0583	11.1466	11.3123	11.3432	10.703	10.4236	10.8451	10.3587	10.5755	10.5817
A_73_101099	ITPRIPL1	10.5608	10.6484	10.4833	10.6773	10.5245	10.6175	10.6542	10.5999	10.151	10.2414	10.6738	10.368	10.6216	10.5147	10.2796	10.421	9.99718	9.69523	10.1241	10.3129	9.98157	9.46659	9.69349	9.64386	10.403	10.66	10.4051	10.1478	10.1299	10.032	10.3652	10.0647	10.5527	10.23	10.5353	10.6008	10.4767	10.1202	10.3026	10.2685	10.2639	10.4696	10.4115	10.2814	9.45635	9.56224	9.45841	9.74987
A_73_101100	FMNL2	9.3966	9.99223	9.70477	9.28309	9.58026	9.52845	9.74819	9.84314	11.5828	11.9174	11.6255	11.817	12.1312	11.7563	11.5983	11.432	11.2943	11.3359	11.6797	11.9936	8.55075	8.52356	8.49985	8.45121	11.3704	11.6533	10.9237	10.8392	11.1677	11.5253	10.0908	10.865	11.1608	10.9348	10.7112	10.5377	11.4841	12.1193	11.4112	11.4286	11.444	11.1935	11.4742	10.9352	8.4818	8.57554	8.1267	8.67948
A_73_101102	MED19	4.42626	4.2854	5.24793	4.85798	4.08746	4.55459	4.64386	4.24793	5.75489	6.18982	6.06609	6.01123	5.49185	5.89482	5.6865	5.85798	6.01123	6.37504	6.06609	5.80735	3.39232	3.70044	3.58496	4.32193	5.89482	5.52356	5.14975	5.35755	5.2854	5.2854	5.08746	5.6865	5.49185	5.20945	5.16993	5.18982	6.07682	6.81378	5.76818	6.35755	5.53916	5.50779	5.58496	5.35755	3.16993	4.16993	3.58496	4.08746
A_73_101104	ATF7	8.92333	8.96145	8.97585	9.01681	9.01959	9.12541	9.20701	9.20457	9.65553	9.91513	9.87652	9.68475	9.6987	9.94544	9.41151	9.70995	9.69	9.56224	9.71253	9.88722	8.64746	8.49586	8.44708	8.45533	9.43775	9.48583	9.48784	9.56986	9.43567	9.47675	9.45635	9.4168	9.7879	9.16742	9.67507	9.58871	9.93	9.67154	9.5157	9.84549	9.62845	9.6591	9.46148	9.54013	8.33092	8.18239	8.36194	8.97011
A_73_101110	EXTL1	10.8329	10.7465	10.9403	10.6142	10.9837	10.4105	10.9103	10.7215	13.0566	13.0895	12.6819	13.2728	12.0908	12.9114	11.6832	13.4317	13.0156	11.5331	12.8805	12.0952	10.5309	9.42836	10.7694	10.3197	12.0512	12.0766	13.1906	12.6396	13.007	12.7194	12.8118	12.0035	11.7789	11.6959	12.2178	12.2009	13.1829	11.7317	11.9897	12.1262	10.4278	11.4615	13.317	12.4365	9.08879	10.6493	10.4147	10.5812
A_73_101111	DUSP4	10.0091	9.94105	9.93664	9.72792	9.37721	9.62297	9.52943	9.50383	10.1124	9.92926	10.6618	10.363	10.6389	10.4517	10.6312	10.2402	10.1111	10.1472	10.2668	10.4974	8.6865	8.7039	8.75154	8.61471	10.0279	10.2568	10.0855	10.0098	10.3309	10.3009	10.0091	10.2668	10.6211	10.1874	10.6096	10.2276	10.5803	10.7744	10.7026	10.6193	10.6506	10.4737	10.432	10.3652	8.85175	8.78627	8.67596	8.76818
A_73_101112	MAP3K1	9.53333	9.84706	9.95347	9.52748	9.44294	9.16616	9.34762	9.45635	11.6018	11.6147	11.5663	11.6168	11.6237	11.2868	11.5637	11.2207	11.3647	10.9046	11.5375	11.3018	8.85175	8.87652	8.87344	8.85175	11.3775	11.9633	10.5299	10.6184	11.2732	11.1649	10.4189	11.0293	11.2811	10.8719	10.6676	10.2639	11.5226	11.6108	11.8353	11.4793	11.4062	10.9009	10.8868	11.1443	8.58496	8.94544	8.67243	8.94251
A_73_101113	NAA60	10.2082	9.87114	10.1812	9.72792	10.151	10.1344	10.0668	10.032	11.3507	11.6524	11.8744	11.6607	11.3004	11.3888	11.3024	11.3437	11.4533	10.9155	11.432	11.4019	9.44708	9.51767	9.69174	9.56605	10.9996	10.8017	10.8727	10.7104	10.8807	10.8903	10.7305	10.744	10.8967	10.3482	10.7973	10.5962	11.6073	11.5236	11.3487	11.544	11.1434	10.9454	11.5519	11.2366	9.15608	9.31628	9.36194	9.45841
A_73_101115	MIS12	6.2384	5.94251	6.07682	4.80735	5.32193	5.12928	5.45943	5.32193	7.76818	7.96578	8.19967	8.02791	8.63481	8.21432	8.45121	7.8392	6.91289	7.8392	8.04985	8.05799	5.2854	4.9542	4.88264	5.18982	7.79116	7.73809	6.9542	7.19967	6.16993	6.97728	6.30378	6.44294	6.59246	6.56986	6.11894	6.09803	7.88264	8.72962	7.53916	8.7879	7.72792	8	7.48382	7.02791	4.9542	5.08746	4.55459	5.18982
A_73_101116	YAP1	9.88264	9.57365	9.65464	9.5157	9.38478	8.95274	9.35755	9.34207	11.3049	11.4009	11.8168	11.8045	11.2682	11.5088	11.4502	11.5435	11.0674	11.1545	11.5875	11.4062	8.98868	8.99294	8.97728	9.16239	11.1818	11.3415	10.8301	10.7202	10.4793	10.6384	10.1202	10.227	10.633	10.196	10.461	9.97513	11.3387	11.7879	11.3191	11.3424	11.4385	11.1219	11.3132	10.838	8.51175	8.80413	8.87958	9.11634
A_73_101117	FAM100A	11.7478	11.6393	11.8516	12.0808	11.8269	11.5613	11.8759	11.6889	9.89102	10.4336	10.5018	10.1504	10.2174	10.3548	9.9491	9.98157	9.71768	10.1408	10.115	10.6147	11.7153	11.4553	11.31	11.5672	9.7789	10.06	9.81618	9.82257	10.2906	10.224	11.183	10.6546	10.2912	10.2773	10.599	11.0782	10.168	10.3718	9.66356	9.86651	10.0861	10.0126	9.60733	9.79198	10.9114	11.0286	11.1235	11.7962
A_73_101120	B4GALT1	11.8418	11.5355	12.0868	11.4556	11.2088	11.444	11.2621	11.4762	13.7155	13.3434	14.3151	14.1269	14.2116	13.8853	14.0894	13.7476	13.5665	13.6017	13.8144	14.1194	11.0954	10.8158	10.9263	10.9359	13.4428	13.7982	13.6733	13.3914	13.0331	12.9275	12.3421	12.9778	13.1752	12.5929	12.905	12.6247	14.1882	14.8243	13.8434	13.6437	14.0522	13.6142	13.5813	13.2155	10.6248	11.1338	10.8872	10.9708
A_73_101122	TMEM200B	5.2854	5.52356	5.02237	5.52356	5.04439	5.14975	5.02237	5.16993	5.89482	5.59991	5.67243	5.52356	5.32193	5.02237	4.97728	5.08746	5.45943	4.85798	5.24793	5.32193	5.32193	5.08746	5.06609	4.9542	5.56986	5.50779	5.22882	5.70044	5.26679	5.35755	5.24793	5.2854	6.02237	5.59991	5.97728	6.06609	5.56986	5.24793	5.20945	5.53916	4.9542	4.64386	4.64386	5.04439	5.18982	5.10852	5.12928	5.45943
A_73_101124	NLRP12	7.3966	7.30378	6.97728	7.71425	6.41785	6.74819	7.02791	7.01123	5.74147	5.72792	5.9542	5.72792	7.65105	7.31288	7.43879	7.44294	6.49185	6.14975	6.36632	6.53916	6.70044	6.03342	6.12928	6.24793	7.27146	7.06609	7.15987	7.59991	6.98299	6.50779	7.19967	6.6865	7.78136	7.47573	7.62936	6.8009	6.44294	5.96578	6.39232	7.86728	6.90689	6.7211	6.72792	6.89482	5.74147	6.26679	5.90689	6.63662
A_73_101126	MYH8	3.70044	4.52356	4	2.58496	2.58496	2.80735	4.04439	3	3	3.32193	2.32193	3.85798	3.90689	2.58496	1	3.80735	3.16993	3.90689	2.45943	3.64386	3.32193	3	2.70044	3.39232	2.80735	2	2.45943	3.70044	1.80735	3.58496	4.90689	3.32193	3.32193	2.45943	2.90689	3.85798	3.39232	3.08746	4.04439	7.63662	2.32193	2.80735	4.97728	3.39232	3.32193	3.16993	3	3.45943
A_73_101127	STRADB	9.41257	9.86882	9.5265	9.17368	9.54786	9.48684	9.48985	9.48784	6.98868	7.18488	7.37938	7.38802	7.34873	7.41785	6.72792	7.19967	7.02237	7.50779	6.94251	6.97154	8.82655	8.62571	8.42836	8.67419	7.01123	6.9542	6.53916	6.83289	7.633	7.13443	9.04439	8.27612	7.29921	7.98584	7.76155	8.76155	7.50779	7.40514	7.61102	7.14975	6.83289	6.53916	7.19967	6.90689	8.86109	8.83131	8.98584	8.83289
A_73_101129	PI3	4	9.08614	7.83289	5.37504	9.43359	8.23601	7.52748	9.34651	6.76818	5.58496	6.16993	5.87036	9.6027	7.09803	7.07146	7.47168	3.45943	6.2854	6.10852	8.14466	4.78136	5.42626	5.39232	4.90689	4.61471	4.67243	5.08746	5.14975	7.43045	4.72792	6.42626	5.02237	3.9542	5.58496	5.12928	6.85798	7.07682	7.8857	6.10852	8.64746	4.80735	5.32193	6.72792	4.08746	5.42626	3.80735	4.64386	4.49185
A_73_101130	FN1	12.0898	11.9556	11.3937	11.9278	11.9929	12.1249	12.6911	12.445	15.4449	15.2037	15.405	15.0357	15.2	15.452	15.4139	15.2846	15.8834	15.5127	16.3161	15.7269	11.3287	11.5483	11.3041	11.4628	13.5288	17.0389	13.7215	15.0887	15.3294	14.6879	13.9223	15.165	15.3176	14.5829	14.946	14.4434	15.8891	15.929	16.5554	13.2981	15.9901	13.8362	12.6221	14.147	11.1128	11.9048	11.2354	11.378
A_73_101131	SLC7A7	9.71167	9.42731	10.0007	9.67066	9.87344	9.74483	9.75489	9.83842	9.94471	10.2456	10.4305	10.3253	10.06	9.84784	9.86882	9.81778	9.86031	9.46046	9.74147	10.0841	9.25739	9.07012	9.32643	9.07948	9.7364	9.88111	9.51076	9.79928	9.74819	9.84862	10.0553	9.76818	9.46761	9.33316	9.51471	9.53138	10.0587	10.0587	9.76487	9.92704	9.64205	9.67596	9.66178	9.43671	8.70908	8.90839	9.14466	9.24555
A_73_101132	QPCT	3.16993	3.70044	2.80735	3.58496	3.9542	6.80735	4.39232	4.45943	5.49185	5.24793	6.10852	5.85798	6.57743	6.02237	5.35755	5.79442	5.12928	5.35755	5.59991	6.11894	3.58496	3.45943	3	4.04439	5.40939	5.12928	5.47573	5.55459	4.2854	5.2854	4.52356	4.49185	4.58496	4.20945	4.2854	4.70044	5.10852	5.16993	4.97728	6.26679	4.9542	5.56986	5.55459	4.45943	3.16993	3.39232	3.45943	4
A_73_101134	LARGE	11.7997	11.8788	11.5551	11.4605	11.8738	12.0161	11.9715	11.6506	11.2656	11.9405	11.224	11.0583	10.4263	10.9737	10.0307	10.9794	11.1643	11.0928	11.4086	11.2149	11.6972	11.6243	11.9161	11.6321	10.7822	11.0914	10.431	10.2912	11.5632	11.4971	12.3444	11.6022	10.8122	10.9285	10.84	11.8134	10.8277	10.3432	10.9189	10.7682	11.1883	10.3652	10.9614	10.6239	11.4671	11.5481	11.5899	11.7678
A_73_101135	VASP	10.7043	10.9396	10.8887	10.3712	10.5967	10.4964	10.4341	10.5503	12.9668	13.4543	13.6874	12.9228	13.6348	12.8182	13.4104	12.6669	12.3242	12.6296	13.1285	12.9315	9.65015	9.40088	9.64746	9.78136	12.9346	13.1194	12.5845	12.5221	11.8813	12.1818	11.2276	11.5157	12.2929	11.8521	12.2713	11.6542	13.0866	13.2151	13.1819	12.894	13.173	13.4658	12.7307	12.7744	9.67066	9.9737	9.80816	10.196
A_73_101137	CACNA1G	4.16993	3.45943	4.08746	4.39232	4.08746	3.70044	4	4.24793	4.39232	4.90689	4.70044	4.80735	5.04439	4.52356	6.33985	5.33985	4.45943	5.74147	4.90689	4.75489	3.75489	2.80735	2.90689	4.24793	4.75489	7.34873	6.40939	6.32193	4.80735	4.52356	5.08746	4.39232	5.61471	4.32193	5.67243	4.90689	5.14975	4.49185	7.13955	6.12928	5.56986	5.45943	4.83289	5.55459	3.08746	3.90689	3	4.08746
A_73_101139	WWTR1	7.03892	7.20945	7.39232	6.97728	6.77479	6.88264	6.79442	6.82018	8.98014	9.28077	9.65821	9.3966	9.21432	9.25739	9.2503	9.02237	8.50383	8.94691	9.10329	9.39874	6.44294	6.18982	6.76155	6.7879	9.04166	9.05528	8.80735	8.70736	8.7211	8.71768	7.7879	8.224	9.03342	8.59805	8.73302	8.13186	9.07414	9.45121	9.11894	9.66711	9.3298	9.38694	8.87652	8.56415	7.03342	6.88264	6.05528	6.74147
A_73_101140	C11H9orf116	7.60733	8.14466	8.65821	7.66178	7.86419	8.11634	8.5216	7.72792	8.10329	7.84862	8.11894	8.47573	8.65105	8.37504	8.81057	7.93074	7.74483	8.01123	8.46352	8.13699	7.06609	7.12928	6.67243	7.66534	7.69349	7.82018	7.53916	7.79766	7.97154	7.75822	7.69	7.67596	8.02237	7.9571	7.84862	8.04985	8.57554	8.9571	8.57365	8.62022	8.01402	8.64386	7.85175	7.55842	6.8392	6.94251	7.49185	7.93074
A_73_101141	CHM	8.16491	7.86728	7.76818	7.56224	7.6865	7.60733	7.73809	7.70044	8.31741	7.94837	8.19476	8.53722	10.0741	8.70736	9.14975	8.66534	8.23362	7.40088	8.46964	8.05799	7.36194	6.91289	6.88264	7.12928	8.18735	8.37504	7.52356	7.97728	7.76818	7.76487	8.01123	7.8009	7.91289	7.98299	7.9571	8.20457	8.50581	9.12153	8.72622	8.47776	8.52748	8.62205	8.20457	8.65821	7.17991	7.36194	7.3443	7.53916
A_73_101142	GPBP1	8.75154	9.01959	8.65464	8.58871	8.89178	8.87652	9.12153	8.73302	8.29462	8.35315	8.74315	8.40514	9.25267	8.76653	9.19722	8.16239	8.07682	8.49586	8.29921	8.64926	6.96	7.01123	6.98868	7.15987	8.36413	8.60363	8.15987	8.20945	8.41574	8.75154	8.47776	8.64024	8.89482	9.16239	8.69349	8.6987	8.88264	9.13443	8.55075	9.18982	8.82496	8.94691	8.37504	7.87344	7.44294	7.01681	7.31288	7.45121
A_73_101143	PTGS2	5.71425	7.58871	7.57365	7.7211	7.21917	6.93664	7.44294	7.5812	9.91214	9.24911	9.08481	9.22882	9.60363	9.64656	10.0808	9.42312	8.72622	8.94691	10.0641	9.1472	5.71425	5.58496	6	6.04439	9.19476	13.9094	11.6522	11.2691	10.3614	10.2432	9.33762	10.2831	10.8439	9.58402	11.3412	9.2854	9.85253	9.55459	11.6284	9.08614	12.8804	9.64476	10.703	11.3923	5.78136	6.49185	6.17991	6.48382
A_73_101146	POU5F1	7.32643	6.39232	7.04439	7.43463	5.39232	6.62936	7.05528	5.83289	4.75489	5.64386	4.90689	5.12928	6.47573	5.82018	6.01123	4.97728	5.72792	4.88264	5.80735	6.49985	3.70044	3	4.64386	5.08746	4.32193	4.32193	4.70044	6.76155	4.90689	6.26679	7.56605	5.55459	4.58496	4.85798	4.83289	6.58496	6.35755	6.40088	4.9542	9.15355	5.55459	5	4.80735	6.56986	3.75489	3.90689	3.80735	4.75489
A_73_101147	YLPM1	9.2384	9.59712	9.90463	9.17617	9.18239	9.47776	9.40621	9.07815	10.4105	10.9344	10.9873	10.5187	10.4828	10.6069	10.5699	10.1892	10.4747	10.6812	10.7224	10.7545	8.79279	8.81698	8.87344	8.59059	10.3998	10.84	10.3276	10.5831	10.1861	10.3476	9.77972	10.1624	10.0868	9.75405	10.314	9.90388	10.8681	11.0782	10.5878	10.2779	10.7091	10.796	10.2515	9.97513	8.78953	8.76653	8.72962	9.05257
A_73_101149	IL16	9.31288	9.84392	9.92035	9.98939	8.65105	9.38802	9.04712	9.42626	11.4833	11.2755	11.2674	11.3929	11.1491	11.1144	10.9226	11.0035	11.5812	11.1852	11.5927	11.4538	8.40514	8.09276	8.3966	8.73809	11.0126	12.2981	10.8186	11.2282	10.8337	10.5627	10.1624	11.0244	11.1517	10.5226	10.8455	10.7279	11.7822	11.6629	11.9869	11.1189	11.5122	11.0895	10.445	11.4696	8.08215	8.84706	8.51964	8.87652
A_73_101150	GINS2	8.68475	8.44915	8.29002	8.74819	8.7211	8.67066	9.04576	9.0182	8.70217	8.81057	8.48784	8.32418	8.60733	8.34207	8.55075	8.29002	8.55267	8.23362	8.34873	8.45943	8.63662	8.39874	8.46352	8.70044	8.41785	8.61471	8.39446	8.49785	8.17493	7.99435	8.77808	8.47371	7.78136	7.8857	8.2384	8.70044	8.54496	8.51175	8.52748	8.44708	8.40301	8.45738	8.14466	8.29462	7.87652	8.84235	8.76818	9.04985
A_73_101151	PIGV	8.69697	9.05257	9.30606	8.70563	8.79279	8.8009	8.71425	8.72622	11.1668	10.6662	10.9129	10.8025	10.9502	10.6812	10.6202	10.792	10.7674	9.99365	11.0573	10.9922	7.65105	7.51964	7.78136	7.02791	9.80735	10.2912	10.0941	10.4231	10.4584	9.93295	9.52356	9.633	9.97728	9.37069	9.62936	9.32193	11.218	11.1605	10.9159	10.1085	10.1357	10.1007	10.5746	10.3304	6.50779	7.59246	7.18488	7.74819
A_73_101154	ABHD10	8.56986	8.38154	8.97871	8.19476	8.32193	8.41996	8.13955	8.19229	8.59619	8.83131	9.29462	9.02237	8.69697	8.80574	8.32193	8.91886	8.50383	8.47573	8.78136	8.62571	7.50779	7.20945	7.49185	7.33539	8.57365	8.32643	8.08746	8.13443	8.06878	8.11894	8.40088	8.30834	8.17991	7.97441	7.93074	7.96	9.08614	8.99294	8.65464	8.69	8.31288	8.38802	8.85331	8.53528	7.08215	7.03342	7.04439	7.62571
A_73_101156	IFI30	7.85798	8.27146	8.01123	8.01681	7.46352	7.81378	8.25739	8.44708	12.0172	11.169	11.7074	12.0018	13.6016	11.1405	12.8935	11.4735	11.8895	11.3032	12.2755	12.0526	7.19476	7.09803	6.92481	7.57365	11.4284	11.605	10.9392	11.3509	10.7245	10.2064	9.41785	10.5459	10.3465	9.95638	10.3597	9.8857	12.1712	12.2007	12.2527	11.4823	11.4497	12.138	10.445	11.7115	7.30378	7.81698	7.78463	7.57365
A_73_101157	ARMCX5	6.18982	5.52356	6.39232	5.78136	6.14975	6	5.74147	5.71425	7.79442	7.83289	8.58684	8.01123	8.11114	8.26209	7.62936	7.80413	7.72451	7.77479	7.86109	8.08746	5.18982	4.75489	5.06609	5.02237	7.20945	7.38802	6.8392	6.86419	6.72792	6.82018	6.48382	6.85175	6.98868	6.46761	6.82655	6.49185	8.19722	8.14975	7.81057	7.3966	7.62205	7.87958	7.47573	7.17493	4.75489	4.90689	4.52356	4.90689
A_73_101158	SLC16A12	4.85798	4.72792	5.08746	4.61471	4.78136	4.24793	4.39232	4.64386	6.98868	5.97728	5.40939	6.03342	7.53916	7.14975	7.10329	3.90689	6.08746	5	6.45121	6.54689	4.08746	3.45943	4.24793	4	3	3.58496	4	4.58496	4.58496	3.75489	3.90689	5.16993	4.39232	4.2854	5.56986	4.32193	8.05528	9.14338	5.85798	5.91886	4.97728	4.08746	4.61471	4.2854	4.9542	3.58496	3	4.08746
A_73_101160	MCC	4.12928	4.2854	3.90689	4.85798	4.16993	4.70044	4.32193	4.67243	6.73471	6.87652	7.08746	7.77479	7.25267	6.98299	7.21917	6.45121	6.50779	6.22882	6.82655	7.48382	4.08746	4.2854	5.16993	5.16993	6.77479	7.16993	6.93074	6.81378	5.90689	5.9542	5.58496	6	5.55459	6.11894	5.98868	5.53916	6.75489	7.10852	7.07146	8.37069	6.97728	7.26209	6.70044	6.14975	4.85798	4.85798	4.04439	4.61471
A_73_101164	IKZF4	8.49185	9.02929	9.03892	8.84862	8.82814	8.64386	8.90689	8.70736	8.9263	8.98726	9.59432	9.48482	9.18239	8.97871	8.94251	8.64746	9.31061	8.92778	9.15861	9.58496	8.34651	8.20457	8.40088	8.31741	8.74147	10.3089	9.33762	9.22159	9.02791	9.11634	9.08082	9.11504	9.10722	8.73302	8.98442	9.04985	8.89482	9.10591	9.18982	9.03342	9.07146	9.02237	8.59991	8.83605	8.56605	8.66178	8.55459	8.47573
A_73_101165	EPM2AIP1	10.3214	9.95565	10.6448	10.0007	9.88417	10.0835	10.1453	10.1267	10.6909	11.1699	11.1731	10.9114	10.2894	10.9823	10.809	10.8408	10.8568	11.0664	10.9622	10.5294	8.72962	9.02791	9.15228	9	10.4988	10.8925	10.3783	10.207	10.6421	10.8906	10.3061	10.8665	10.8037	10.3581	10.6926	10.4979	11.0785	11.1849	10.8265	10.5493	10.5113	10.4883	10.4284	10.2372	8.58496	8.87036	8.5812	9.17742
A_73_101167	TFRC	14.6022	13.8208	11.87	14.075	13.7811	13.1108	13.6068	14.2629	9.53819	10.2773	10.3004	9.28887	9.92035	10.4263	9.32193	10.4543	9.73471	10.8529	9.87498	9.73978	12.8397	13.7756	14.0205	13.7381	8.83763	9.49985	8.76155	8.80252	11.9544	11.6622	14.0195	13.1738	11.3993	11.6715	12.7758	13.107	8.77808	9.51471	9.44294	9.05664	9.41045	9.9737	9.15987	9.19967	12.2652	13.1747	13.6193	13.7384
A_73_101170	NR2F1	6.97728	7.65464	7.69349	6.70044	7.25739	6.87036	7.46352	6.9542	9.9737	10.3264	10.2755	9.89482	10.5971	9.57459	10.7682	9.69349	9.82257	9.65105	9.64205	9.6193	6.30378	6.46761	5.88264	6.02237	11.0539	11.6214	10.6887	10.3902	11.1724	11.6771	9.49985	10.8963	10.6733	11.7686	9.45943	9.20212	10.1917	10.0133	11.5786	10.9318	11.6477	10.9596	11.0192	10.7549	5.32193	6.18982	5.90689	6.13955
A_73_101171	MRPS11	11.6551	11.3312	11.5321	11.3832	11.1978	11.4727	11.32	11.3078	11.1668	11.5911	11.8337	11.5132	11.479	11.1286	11.3526	11.0014	11.1963	11.0004	11.444	11.183	10.9862	10.8114	11.127	10.7486	10.6724	10.8861	10.6156	10.8285	10.6618	10.8684	11.3658	10.9491	11.0549	10.9218	10.9809	11.1069	11.4861	11.4147	11.0241	11.4213	11.062	11.2562	11.1373	11.0032	10.8865	10.8872	10.7351	11.1864
A_73_101172	PSMA5	14.5262	14.495	14.8406	13.9334	14.6221	14.5246	14.5835	15.1772	13.9258	13.9887	14.4036	14.2059	14.1548	14.0588	13.754	14.1649	13.6721	13.7717	14.0751	14.1097	13.4148	13.7476	13.3009	13.3233	13.5312	13.5125	13.4442	13.3701	13.7449	13.7881	14.3743	14.2152	13.5857	13.6389	13.6741	14.0136	13.8786	13.7066	13.5669	13.7652	13.3666	13.559	13.7922	13.5752	13.7152	13.358	13.8594	13.539
A_73_101174	NUP153	9.48382	9.66089	9.92555	9.40195	9.36085	9.46557	9.67066	9.40727	9.6193	10.5493	10.4367	9.82972	10.2033	10.4278	10.0334	9.88874	9.48884	10.0098	10.0464	10.4584	8.75154	9.07682	8.73809	8.49586	9.73725	10.0587	9.66178	9.83131	9.45841	9.91886	9.26679	9.56224	9.67772	9.47978	9.53916	9.41257	10.3707	10.5722	9.83605	9.87728	10.1812	9.89254	9.38478	9.56796	9.16239	8.55459	8.68475	9.08215
A_73_101175	CAMK4	8.74483	8.9542	8.83289	8.64024	8.65464	8.71939	8.48985	8.24555	7.55075	7.11374	7.66534	6.96	7.87036	8.61287	6.74147	7.35755	7.34873	7.98584	7.99152	7.52356	7.41785	8.43045	7.42626	8.39874	6.11894	7.90689	6.06609	7.49586	7.90388	7.25739	9.02237	8.71425	8.13699	7.74819	7.75822	8.93369	7.80413	6.41785	8.05528	7.00562	7.93369	7.03892	7	7.34873	7.76818	7.90388	6.83289	8
A_73_101176	ATP13A1	9.76321	10.1402	10.2992	9.90839	10.0272	10.1849	10.2216	10.1787	11.0861	11.3382	11.4954	11.2814	11.8545	11.2952	11.5328	11.152	11.3534	11.1677	11.5675	11.7262	9.27146	9.16867	9.24793	8.9263	10.7686	11.0213	10.5689	11.0042	10.8122	10.9654	10.4783	10.6569	11.0279	10.6582	10.9436	10.6839	11.3842	11.5384	11.1306	10.9933	11.0888	11.4435	10.9106	11.0158	9.15735	9.16742	9.15228	9.53916
A_73_101178	CD48	7.2384	8.15735	7.9542	7.74147	6.96578	7.49586	7.82018	8.72622	11.4155	10.5656	10.5503	10.7694	13.4194	10.2324	12.243	10.388	11.2568	10.1235	11.7339	11.1911	6.79442	5.91886	6.52356	7.30378	11.2656	11.8309	10.2318	10.403	9.70736	9.48382	8.92481	9.55555	8.34651	8.51373	8.07414	8.96867	10.8349	11.7311	11.4944	10.8506	10.8033	11.5601	9.67948	11.8246	6.61471	7.13955	7.17493	7.11374
A_73_101179	VSIG4	5.12928	5.45943	5.45943	5.12928	5.32193	5.55459	5.58496	6.12928	11.1548	10.3348	10.0231	10.062	13.449	9.87267	11.6671	9.76653	11.0077	9.18239	11.6812	10.7004	4.12928	4	4.16993	4.55459	9.86728	9.99789	8.58308	9.01959	8.67596	8.0954	7.38802	8.29692	6.62936	6.82655	6.57743	7.23362	10.3264	11.1315	11.0556	9.66888	9.88646	11.464	8.66178	10.0362	2.80735	4.58496	4.32193	4.85798
A_73_101180	ICT1	13.7094	14.0197	14.0993	13.7107	13.7282	13.8999	13.6956	13.7587	12.6122	13.0074	13.2935	13.0673	13.2281	12.8373	12.8015	12.6911	12.7281	12.8772	12.9967	13.2287	13.0296	12.9578	13.0333	12.7918	12.3168	12.7468	12.3322	12.4477	12.5637	12.7103	13.1285	12.8969	12.7638	12.7995	12.8922	13.2279	13.0594	13.0205	12.5541	12.8136	12.6325	12.8845	12.6752	12.2291	12.9449	12.6159	12.6713	13.1572
A_73_101181	ANK2	9.95274	9.63118	9.62753	9.46557	9.6101	9.5216	9.62571	9.68124	10.7908	10.9129	11.4173	11.1957	10.672	11.6259	10.842	11.3529	10.9263	10.8396	11.4914	11.4184	9.04712	8.40088	9.41151	8.75154	10.0641	10.4666	10.7069	10.5008	10.5132	10.6987	10.4848	10.544	10.4666	9.72451	10.294	10.207	11.6799	11.268	10.8118	10.9189	10.863	10.3923	10.6587	10.6434	8.20945	8.45533	8.55267	8.93811
A_73_101183	RCOR2	7.57743	7.73809	7.07146	8.10329	6.8392	6.42626	6.9542	6.58496	8.45943	8.41574	7.84549	8.13699	7.69697	8.07948	8.24555	7.67243	8.41151	7.65105	7.79766	7.91289	6.49185	6.14975	6.55459	6.74819	8.03067	7.67596	8.34873	8.13955	8.44708	7.83289	7.91588	7.90689	7.68299	7.98584	7.85487	7.79116	8.99152	7.96867	8.12928	8.59805	7.78463	8.87958	7.74819	8.3966	6.59991	6.53916	6.86419	7.32193
A_73_101184	AFAP1	6.49985	6.72792	6.37504	6.55459	6.11894	6.48382	6.2384	6.40939	8.87652	9.08614	9.14975	9.04985	9.15482	9.09935	9.01681	9.14211	8.77808	8.78136	9.13827	9.55651	5.70044	6.08746	5.88264	6.26679	8.82177	9.74819	8.98299	8.79279	8.81858	8.97585	7.97728	8.5411	8.66534	8.41574	8.50581	7.86419	9.50978	9.56415	8.98014	8.82018	8.91139	9.01402	8.89785	8.44087	6.25739	6.27612	5.75489	6.06609
A_73_101185	CCDC99	4.85798	4.90689	4.58496	4.90689	5.10852	4.64386	4.88264	4.80735	6.26679	6.08746	6.70044	6.69349	7.59246	6.44294	6.85798	6.22882	6.15987	6.06609	6.77479	6.49185	4.16993	4.04439	4.08746	4.72792	5.67243	5.80735	5.39232	5.55459	5.32193	5.44294	5.88264	5.42626	6.56986	5.08746	6.60733	5.93074	6.10852	6.12928	5.84549	6.50779	5.88264	6.09803	5.18982	5.80735	3.58496	4.16993	3.90689	5.10852
A_73_101188	STRN	4.45943	4.42626	4.64386	4.45943	4.16993	4.55459	4.24793	4.52356	6	6.34873	6.40088	6.29462	7.09276	6.01123	6.82018	6	5.94251	5.83289	6.45943	6.34873	4	4	4.04439	4.52356	5.85798	6.18982	5.75489	6.11894	5.56986	5.74147	5.18982	5.24793	5.74147	5.30378	5.75489	5.45943	6.59246	6.76818	6.35755	5.89482	5.85798	6.34873	6.06609	5.9542	4.2854	4.24793	3.90689	4.32193
A_73_101190	HOXA9	6.45943	7.74819	8.40088	7.61102	7.24793	6.33092	7.18488	7.18982	6.50779	6.80735	7.59991	7.27612	8.99152	6.73471	8.58684	6.42626	7.56224	8.14975	6.79442	7.53138	7.31288	6.84549	6.97728	7.24793	4	5.06609	4.70044	5.16993	7.31741	7.40514	8.33092	8.31061	8.29002	7.45943	8.84706	7.32643	7.59991	7.5812	5.04439	7.50779	4.52356	3.90689	4.08746	4.08746	7.47573	8.16742	5.97728	7.85798
A_73_101192	PDZD4	11.9244	11.9205	11.5994	11.782	11.4315	11.5216	11.4848	11.3682	10.8416	10.4404	10.5382	10.749	11.8562	11.7944	11.7353	11.956	11.4286	10.7977	11.1731	11.3845	10.9915	10.4599	10.2414	10.5211	11.5826	11.412	11.6535	11.9311	11.6257	11.327	11.63	11.4556	12.0951	11.8098	12.013	11.7315	11.5377	11.5428	11.4615	11.527	11.7028	11.4823	11.6334	12.0718	10.2767	10.3021	10.1039	10.3619
A_73_101196	RSPRY1	9.53528	9.77643	9.68124	9.08481	9.49185	9.37504	9.48985	9.43879	10.9491	11.168	11.2718	11.4648	11.662	10.8872	11.1693	11.0441	10.3009	10.5774	10.9766	10.7232	8.21432	8.31741	8.18982	8.18488	10.719	10.5603	10.2473	10.1668	10.0526	10.3117	9.64115	9.97871	10.2076	9.91289	9.84549	9.79116	10.9622	11.0382	10.8872	10.8013	10.6316	10.7177	10.6542	10.5531	8.60918	8.19722	8.45533	8.55651
A_73_101198	POLR3GL	6.09803	5.82018	6.24793	6.02237	6.35755	6.43463	6.33985	6.45943	7.96578	7.99152	8.3443	8.0607	7.59991	7.68299	7.10852	7.83289	7.57743	7.10852	7.80735	7.83289	5.44294	5.40939	5.85798	5.33985	7.30378	7.10852	7.05528	7.40939	6.90689	6.76155	6.93074	6.70044	6.45943	5.94251	6.05528	6.62936	7.56986	7.74147	7.63662	8.42417	7.20457	6.98868	7.82018	7.48382	5.10852	5.40939	5.75489	5.53916
A_73_101199	SPTA1	5.08746	4.78136	4.80735	5.65821	4.9542	4.90689	5.24793	5.72792	4.24793	4.32193	5.35755	5.16993	4.88264	4.52356	4.61471	4.70044	3.90689	3.32193	3.64386	4.64386	4.75489	4.08746	5.10852	5.24793	2.32193	3.08746	3.32193	4.20945	4.24793	4.58496	5.70044	4.70044	2.58496	3.45943	4.08746	5.20945	4.16993	4.12928	4.39232	7.07682	3.9542	3.58496	3.45943	4.42626	4.75489	4.39232	5.39232	4.93074
A_73_101200	AQP2	8.52552	8.37069	8.10852	8.35315	8.40088	8.30378	8.41996	8.39017	8.57743	8.63118	8.69697	8.43463	9.80171	9.11634	9.25267	9.03205	8.80574	8.19967	8.79766	9.05257	7.43463	7.21917	7.16993	7.21917	8.74483	8.93221	8.67066	8.95565	8.57932	8.224	8.69697	8.36194	8.87036	8.43671	8.75656	8.29692	9.01681	9.19967	9.07548	9.65642	8.92778	9.11244	8.93074	9.05664	7.08746	7.20457	7.03342	7.12412
A_73_101204	CXORF45	7.55459	8.02237	8.46964	7.48784	8.03892	7.91588	8.17742	7.92481	8.50383	8.9542	8.90388	8.46761	8.7364	8.98014	8.25267	8.73132	8.32193	8.3443	8.22882	8.50779	6.62936	6.35755	6.80735	6.87652	9.11114	8.89633	8.94691	8.81858	8.77643	9.01262	8.51964	8.68299	9.03617	8.28077	8.61287	8.62571	8.70044	8.59246	8.46148	8.9542	8.47371	8.71081	8.99152	8.37504	5.56986	6.06609	6.07682	6.69349
A_73_101205	PAK3	5.14975	5	5.70044	5.49185	5.24793	5.18982	5.74147	5.24793	7.14975	7.53916	8.91737	8.15482	7.91289	7.93074	7.14466	8.04985	7.42626	7.7039	8.11634	8.43671	4.64386	3.32193	4.64386	4.64386	6.83289	7.53528	7.37504	7.58871	7.49185	7.58496	6.76155	7.16993	7.93369	7.25739	7.40514	6.76818	7.70736	7.35755	7.56986	8.03892	7.33985	7.66534	6.90087	7.01681	4.9542	4.80735	4.42626	5.39232
A_73_101207	NLN	6.44294	5.83289	6.20945	5.42626	6.17991	5.84549	6.18982	5.97728	8.05528	8.21189	8.36632	8.1267	8.03342	8.47573	8.45738	7.65821	7.59619	7.98868	7.97154	8.19229	5.32193	4.97728	5.20945	5.06609	7.54689	7.85175	7.45943	7.49985	7.8009	8.03342	7.27612	7.79116	8.12928	7.56224	7.51964	7.30378	8.7039	8.99718	8.22882	8.14975	8.05528	7.56986	7.43879	8.01123	5.12928	5.02237	5.06609	5.47573
A_73_101211	UGCG	8.74315	9.08481	9.05257	8.46148	8.36194	8.49985	8.56605	8.48985	11.0437	10.8857	11.0934	10.8784	11.3731	11.0056	11.3542	10.7305	10.7665	10.527	11.0921	11.1523	7.73132	7.63662	7.58871	7.71081	10.6375	11.5372	10.9894	10.703	10.4041	10.2503	9.51373	10.4424	10.4099	10.1447	10.0795	9.66445	11.6793	12.2656	11.3163	10.8349	11.3704	10.8967	10.4868	11.0451	8.12153	7.98584	7.77808	7.98868
A_73_101212	MXD3	8.80413	8.49586	8.5157	8.73471	8.80735	8.29921	8.2738	8.50383	7.70736	7.48382	7.06609	7.25739	9.23002	7.67243	8.26679	7.98299	8.29232	7.43045	8.64926	8.08481	8.43045	7.73132	7.99718	7.99152	7.86109	7.53916	7.32193	7.73132	7.99435	7.40088	8.72451	8.04985	7.8009	7.76818	8.11894	8.06878	7.69697	7.84549	7.82655	7.96578	7.59619	7.8857	7.27612	7.85798	7.61839	8.07682	8.01123	8.25739
A_73_101214	PRKD1	5.40939	6.03342	5.61471	5.35755	5.96578	5.52356	5.78136	5.61471	7.83289	7.98299	7.74819	8	7.61471	7.97441	7.53528	7.36194	7.45943	7.3837	7.44294	8.17243	4.93074	4.75489	5.61471	5.24793	7.18982	7.67243	7.224	7.32643	7.45943	7.61839	6.87036	7.46761	7.36632	7.47573	7.09276	6.96	8.32193	8.35315	7.70736	7.33985	7.76155	7.70736	7.16993	7.05528	5.65821	5.50779	4.64386	5.45943
A_73_101215	LAX1	4.83289	5.32193	4.9542	5.59991	4.78136	5	4.9542	5.06609	6.58496	6.87652	6.74147	6.63662	7.09803	6.46761	7.08746	6.35755	6.80735	6.52356	6.58496	6.63662	4.45943	3.9542	4.78136	4.88264	6.76818	7.62571	6.67948	6.72792	5.96578	6.11894	6.03342	6.14975	6.09803	5.06609	5.82018	6.19967	6.85798	6.77479	6.91886	6.84549	6.5157	6.94251	6.3837	6.96578	4.42626	4.32193	4.35755	4.58496
A_73_101217	TRIM44	9.16491	9.33985	9.35975	9.14083	10.0647	9.56415	9.63481	9.41785	11.0154	11.3021	11.5779	11.2715	10.9166	11.5575	10.7385	11.2842	10.7863	11.0928	11.1843	11.5651	8.45738	8.44501	8.56224	8.28309	11.056	11.3337	10.8846	11.0851	10.5191	10.5646	9.72792	10.2674	10.4179	9.96867	10.6839	10.1137	11.3471	11.515	11.1548	11.3359	10.9982	10.9936	11.3993	10.7752	8.89785	8.45943	8.14975	8.78463
A_73_101221	ZC3H11A	8.54303	8.50383	8.7039	8.41363	8.26444	8.39232	8.28771	7.93958	8.27146	8.83447	8.66178	8.21675	8.17991	8.46964	8.44087	8.33092	7.86419	8.59059	8.43045	8.16491	7.62571	7.7879	7.58496	7.52356	8.10329	8.23362	7.73471	7.67243	7.96867	8.0607	7.8392	7.98584	8.19229	8.18982	8.24793	8.2503	8.70736	8.64386	8.47573	7.96	8.13955	8.31288	7.84549	7.96578	7.14975	7.32193	7.87036	8.28771
A_73_101222	INSC	5.20945	1.80735	3.39232	2.80735	0	3	3.80735	4	4.45943	3.16993	3.52356	2.70044	3.90689	3.24793	3.16993	3.75489	4.20945	2.58496	3.45943	2.80735	4	2.80735	3.24793	3.39232	2.80735	2.80735	1.58496	3.64386	3	3.32193	4.24793	3	2	3	2.80735	3.24793	3.45943	4.52356	2.58496	5.97728	3.32193	2.70044	2.32193	3.32193	2.70044	3.24793	4.12928	3.58496
A_73_101229	B3GNT3	9.92852	10.275	10.3597	10.1573	10.4226	10.4914	10.151	10.2258	12.0895	12.8271	12.9674	12.4519	12.6994	12.2706	12.6804	11.7729	11.7555	11.8289	11.7429	12.6869	8.97298	8.71768	9.42206	8.87498	12.4271	12.0144	12.3859	12.0229	11.3117	11.6156	10.792	10.9679	11.4727	11.4841	11.2594	10.9531	12.4436	12.4361	12.3079	12.7662	12.0372	12.8686	12.1863	11.8671	9.04985	9.13827	9.37938	9.74483
A_73_101231	SERINC3	13.3673	13.1815	13.1107	13.5871	13.0758	13.3254	13.3533	13.2591	12.7	12.6502	12.647	12.6026	13.3865	13.0951	12.7936	13.1537	13.1387	12.6125	12.8101	13.3967	12.9901	12.4653	12.7439	12.7387	12.9607	12.8089	12.8736	13.1277	13.0028	12.5287	13.2025	12.8796	13.0301	12.7646	13.3873	13.2454	13.2998	13.2379	13.1368	12.9806	12.9759	13.3305	13.1592	13.2394	12.8055	13.1814	12.82	13.2641
A_73_101233	EIF4E2	9.15482	9.35315	9.27496	9.31288	9.26796	9.25267	9.46557	9.34873	9.68124	9.59339	9.92778	9.86031	10.0788	9.38802	9.90989	9.32531	9.60084	9.50779	9.75322	10.0334	8.81057	8.52943	8.86728	8.5812	9.44087	9.60548	9.33762	9.41151	9.28425	9.27146	9.64746	9.43045	9.44501	8.87036	9.52454	9.42417	9.76321	9.88188	9.42312	9.31402	9.33092	9.55363	8.98584	8.86109	8.93517	8.83131	8.79116	9.02237
A_73_101234	RHBDD3	13.6213	13.2409	12.5788	12.935	13.1423	12.8338	12.858	12.7501	12.1093	12.1649	12.1655	11.763	12.2104	11.8657	11.5243	11.8178	12.2874	11.6179	11.858	11.6528	13.0551	12.5142	12.645	12.7521	11.7112	11.576	11.4793	11.4318	11.9204	11.5233	12.6188	12.0315	11.7356	11.5859	11.9496	12.4301	11.8029	11.508	11.681	11.6032	11.5906	11.4351	11.8786	11.7649	12.5294	12.3857	12.265	12.5047
A_73_101235	STARD13	4.39232	4.08746	4.80735	4.39232	4.16993	4.42626	4.85798	4.58496	6.75489	6.79442	7.20945	6.67243	7.13955	6.65821	6.21917	6.45943	6.65821	6.50779	6.62205	7.21917	4.32193	3.9542	4.08746	4.42626	6.45943	6.18982	6.40088	6.27612	6.3837	6.63662	5.65821	6.40939	6.42626	6.56224	6.20945	5.72792	6.82018	6.8392	6.49185	6.56224	6.37504	6.65105	6.24793	6.16993	3.70044	4.16993	3.58496	4.80735
A_73_101240	YIPF5	10.5454	10.4409	10.7275	10.2222	10.3197	10.1972	10.2796	10.2633	12.1762	12.2697	12.471	12.1655	12.4058	12.0037	12.1632	11.9065	11.9318	11.8256	12.2796	12.1699	9.56129	9.59619	9.44501	9.32418	11.8473	12.0597	11.5491	11.4635	11.245	11.6387	10.7756	11.2027	11.4328	11.2473	11.1482	10.8895	12.2725	12.3478	11.9509	11.9261	11.8973	11.8289	12.0524	11.7394	9.54882	9.31402	9.29002	9.80896
A_73_101241	RNF144A	10.9073	10.9065	10.6511	11.2479	10.8696	11.0458	11.1718	10.9495	11.3699	11.509	11.6066	11.6013	11.645	11.4102	11.5748	11.4429	11.2825	11.3168	11.275	11.6957	10.6662	10.2935	10.1529	10.3531	11.6627	11.5641	11.4993	11.4735	11.4244	11.3126	11.1302	11.1836	11.4207	11.1558	11.1039	11.1586	11.6564	11.6786	11.6149	11.544	11.4354	11.6059	11.512	11.5238	10.0403	10.1196	10.196	10.1421
A_73_101243	CRIM1	9.39446	9.77231	10.2738	9.67596	10.9915	10.2697	9.81618	10.1731	12.7118	13.0176	13.5087	13.1028	12.8238	12.7169	13.062	12.9405	12.5583	12.7317	12.879	13.121	8.81698	9.45121	8.80413	8.98014	13.1288	13.3533	13.0337	12.8089	12.4762	12.7342	11.9509	12.3599	13.4836	12.51	13.2594	11.7601	13.1244	12.7222	13.2096	12.8388	13.1555	12.9692	12.8423	12.7956	9.47472	8.93958	9.38046	9.60363
A_73_101246	SIL1	10.1867	10.341	10.2088	10.2155	10.5401	10.5675	10.3619	10.5445	12.1189	12.4118	12.4979	12.1272	12.3502	12.0914	11.9546	12.0585	12.0539	11.7545	12.3621	12.3403	9.49985	9.42626	9.40727	9.47776	12.2214	12.5051	12.2281	12.2871	12.0756	11.9679	11.4622	11.7528	11.7288	11.1497	11.6341	11.2429	12.2181	12.2533	12.1567	12.1089	11.8455	11.9506	12.2041	12.1684	9.33762	9.2503	9.21432	9.81378
A_73_101247	UBXN4	12.332	12.3567	12.6744	12.2345	12.5281	12.3313	12.4255	12.5337	12.1938	12.4115	12.7506	12.5551	12.556	12.2617	12.0698	12.1856	12.0619	12.1217	12.392	12.3818	11.6152	11.8003	11.7812	11.6064	12.0074	12.1327	11.9558	12.0977	12.0509	12.0358	12.4624	12.255	12.0684	11.8382	12.0485	12.1397	12.471	12.4289	12.1673	12.0217	11.9678	11.9737	12.0919	11.7942	11.8422	11.4742	11.6989	11.7349
A_73_101252	MSL1	7.38802	7.21917	7.26679	6.89482	7.13443	7.05528	7.28077	7.21432	8.15482	8.44708	8.82177	8.57365	8.66534	8.42626	8.2738	8.11894	8.19722	7.84549	8.23122	8.30834	6.45121	6.49185	6.43463	6.5157	7.99718	7.97154	7.66178	7.70044	7.52748	7.66178	7.77149	7.78136	7.41363	6.96578	7.2384	7.46761	8	8.44501	8.41151	8.55842	8.03617	8.03067	7.93074	7.54689	6.49185	6.2384	6.42626	6.45121
A_73_101254	SAT2	11.4466	11.3219	11.8504	11.2685	11.6353	11.6384	11.7121	11.6733	10.8166	10.7842	11.1302	10.9744	11.4599	10.9869	10.6124	10.9359	10.5845	10.5459	10.8626	10.8887	10.7339	10.4522	10.5971	10.6935	10.3971	10.6497	10.4919	10.7616	11.0583	10.983	11.5901	11.3044	11.0741	10.9069	11.0262	11.4218	11.0165	10.8971	10.809	10.6944	10.4014	10.8178	10.8321	10.5531	10.5957	10.3454	10.5512	10.6974
A_73_101256	RBM38	9.77231	9.97585	11.3362	10.2167	10.7099	10.7039	10.7964	10.6519	8.56224	9.17742	9.47269	9.39874	9.84784	10.29	9.20823	10.813	9.13955	9.17243	9.50482	9.53916	8.97441	9.18115	8.84235	8.83605	9.59898	9.50184	9.49185	9.51668	9.12541	9.46148	10.196	9.81057	9.2384	9.00562	9.93221	10.1699	10.4215	9.86882	9.95855	10.3214	10.3089	9.64566	10.774	10.0828	9.18488	8.63844	8.94983	9.12541
A_73_101257	COX16	9.90839	9.60084	9.99365	9.66888	9.63027	9.91364	9.73132	9.84862	10.1137	10.1855	10.3875	10.1485	10.1972	9.93221	9.91663	9.92926	9.82972	9.66711	10.0708	9.93369	8.76155	8.55267	8.91439	8.64386	9.59059	9.96434	9.48884	9.60363	9.69	9.64746	10.1215	9.96867	9.39874	9.27729	9.44708	9.64926	10.3658	10.4179	9.98513	9.87191	9.57743	9.45327	9.79523	9.37938	8.6865	8.57365	8.61471	9.07948
A_73_101259	LOXL3	6.89482	7.2384	7.22882	7.13955	6.97728	7.20945	7.19967	7.31288	8.11114	7.91588	7.94251	7.97154	7.97441	7.57365	8.21432	7.87344	7.77479	8.20701	8.08746	8.07682	6.62936	6.44294	6.37504	6.45121	7.67596	7.74483	7.64386	7.86728	8.09276	7.90689	7.59619	8.09803	8.10066	7.84862	8.02237	7.8009	8.62205	8.44294	8.24793	7.75489	7.58871	8.12412	7.3443	7.50779	6.53916	6.50779	6.26679	6.78136
A_73_101260	SLC44A3	3.45943	4.04439	3.70044	3.39232	3.58496	3.32193	3.80735	3.70044	5.24793	4.49185	5.35755	5.85798	5.2854	5	4.75489	5.55459	4.70044	4.64386	4.45943	5.14975	3.16993	3.16993	3.32193	3.90689	5.18982	5.24793	4.58496	5.16993	4.39232	4.70044	7.36632	4.9542	3.9542	3.58496	4.45943	4.85798	4.85798	4.80735	5.24793	8.39446	4.52356	4.35755	5.80735	4.9542	1.58496	3.16993	2	3.75489
A_73_101264	SMTNL2	13.0417	13.8255	13.4238	12.7515	14.1503	13.8852	13.9516	13.7879	6.26679	7.98014	6.30378	6.02237	5.78136	5.80735	6.54689	6.2384	6.42626	10.3955	5.82018	5.97728	12.6077	12.7769	12.1512	12.1687	6.33985	8.02237	6.94251	7.24793	11.9542	11.2816	12.93	12.4466	10.9196	11.774	11.8118	13.0305	6.59991	6.06609	8.47371	6.08746	7.59991	6.61471	5.61471	6.56224	13.317	12.7379	12.7478	12.3157
A_73_101265	SYNE2	6.64386	6.91886	7.5812	6.9542	6.8009	7.12412	6.91886	6.65821	9.44605	9.63572	9.69087	9.64566	9.70736	9.68738	10.0175	9.09935	9.62845	9.25503	9.59526	9.85019	5.64386	5.16993	5.39232	5.58496	9.8857	10.1743	9.64386	9.79685	9.07146	9.54689	8.1472	9.24793	9.6865	9.82972	9.42522	8.94251	9.87498	10.2674	9.95492	10.062	10.0855	10.032	9.26327	9.26209	5.49185	5.94251	5.62936	6.02237
A_73_101268	ABCB8	6.22882	6.94251	6.74819	7.08746	6.40939	7.01123	7.29462	6.59246	7.37504	7.42206	7.42626	7.17493	6.71425	6.57743	6.35755	6.53916	6.64386	6.09803	6.45943	6.78136	6.30378	5.93074	6.12928	6.35755	6.70736	6.8392	6.53916	6.74819	6.33092	6.45121	6.65105	6.41785	6.92481	6.56986	6.82655	7.29462	6.71425	6.47573	6.37504	7.42206	6.49185	6.20945	6.56986	6.65821	6.37504	6.13955	6.34873	6.76155
A_73_101269	RASSF5	8.70908	8.9542	8.94691	9.04439	8.87344	8.95855	9.09672	9.44915	12.0363	11.5786	11.2231	11.6746	12.2309	11.7056	12.2662	10.5651	12.0488	11.179	12.078	12.0725	8.1267	7.93074	8.19722	8.26679	10.807	11.6553	10.2306	10.4325	11.056	10.9873	10.0987	11.2372	10.4136	10.9936	9.85565	10.1536	13.2613	14.1031	11.4157	10.7793	10.7846	10.6891	9.67066	11.3225	7.9542	8.29232	8.14466	8.50184
A_73_101271	HSPA4	11.1649	11.8068	11.2825	10.809	11.0861	11.2369	11.1646	11.2158	11.5053	11.6555	11.7476	11.437	12.1909	11.5981	11.9616	11.3032	11.6715	11.368	11.6832	11.9531	10.4954	10.444	10.3498	10.1649	11.1611	11.8556	11.0835	11.5915	11.1286	11.2174	11.2923	11.1981	10.8619	10.9687	11.1892	11.2027	11.7832	11.8857	11.6138	11.4722	11.6344	11.683	11.1892	11.1536	12.1212	10.7486	11.412	10.5255
A_73_101275	WDR25	3.9542	4.08746	3.80735	4	4.12928	3.90689	4.20945	4.55459	5.72792	5.42626	6.2854	5.80735	6	5.49185	5.62936	5.52356	5.22882	5.24793	5.32193	6.33985	4.04439	3.70044	4.32193	4.58496	5.58496	5.45943	5.40939	5.64386	5.12928	4.80735	5.02237	4.85798	4.85798	4.45943	4.80735	4.9542	4.9542	5.42626	5.37504	5.90689	5.30378	5.58496	5.16993	4.78136	4.72792	4	3.9542	4.75489
A_73_101276	MRPL39	11.8017	11.6609	12.0137	11.5522	11.6041	11.332	11.5843	11.638	10.9248	11.2574	11.4463	11.1652	11.4422	11.0728	10.9869	11.0074	10.7777	10.9189	11.1658	11.2438	11.1702	10.9473	11.1539	10.9396	10.8757	11.1658	10.5812	10.7607	10.7432	10.7474	11.5023	11.2303	10.8427	10.6528	10.8416	11.1497	11.3471	11.2685	11.0231	11.152	10.8098	10.9084	11.1013	10.8549	10.8757	10.7582	10.9248	11.0011
A_73_101278	CCNT1	6.20945	6.30378	6.56986	6.26679	6.10852	6.37504	6.36632	6.12928	7.37504	7.6865	7.47978	7.2384	7.40514	7.7039	7.22882	7.23362	7.06609	7.02237	7.25739	7.52748	5.06609	5.52356	5.39232	5.04439	7.09803	6.6865	7.224	6.98868	6.82655	6.75489	6.53138	6.75489	6.94251	6.67243	6.91886	6.56224	7.67243	7.66178	7.43045	7.44294	7.24317	7.74147	7.26679	7.14975	5.24793	5.18982	5.39232	5.78136
A_73_101279	SKP2	7.47573	7	6.47573	6.6865	7.23362	7.46352	7.32193	7.40088	7.19967	7.20945	7.10329	7.27146	7.41363	7.25267	7.02791	7.29462	7.19476	6.67243	6.78136	7.11894	6.93074	6.37504	6.52356	6.73471	7.04439	7.09276	6.76818	7.19967	6.83289	6.7211	7.54303	7.07682	7.36194	7.19476	7.3966	7.57743	7.29002	7.08746	6.87036	6.94251	6.91289	6.91886	6.90087	6.98868	7.04439	6.80735	6.85175	7.06609
A_73_101280	ARMCX2	6.84549	7.52356	7.41785	7.21917	6.70044	6.94251	6.84549	6.62936	8.67772	8.67596	8.26913	8.2738	9.48382	8.89785	9.31402	8.35535	8.02514	8.76155	9.04712	8.94251	6.37504	6.09803	6.06609	6.25739	8.98868	9.35535	8.48784	8.84862	8.97154	9.02237	8.00282	8.77314	9.08348	8.5812	8.80252	8.11114	9.51076	9.27612	9.1046	8.90689	8.68475	8.90989	8.00843	8.43463	6.54689	6.76818	6.49985	6.87036
A_73_101282	C25H16orf93	10.2396	10.4142	10.9091	10.2312	10.3669	10.7271	10.5594	10.5187	11.9075	12.2493	12.339	11.9769	11.763	11.9328	11.5845	11.6186	11.902	11.4868	11.8001	11.8988	9.13955	8.94544	9.37829	8.85019	11.4969	11.7636	11.3896	11.3393	11.3821	11.5053	10.9476	11.2697	11.5788	11.1173	11.4189	11.2219	12.2426	11.9432	11.8576	11.7153	11.7168	11.7134	11.6255	11.6766	9.16742	9.16742	9.04985	9.31741
A_73_101283	CCDC85A	7.2384	7.2854	7.16491	7.45943	6.7879	6.94837	6.52356	6.44294	8.27845	9.2703	9.44087	8.93664	8.88264	8.86573	8.68124	8.61471	8.50581	8.12412	8.48985	9.00141	6.59246	6.34873	7.04439	6.62936	8.69523	9.13699	8.86419	8.6987	7.22882	8.06878	7.45943	7.25267	7.75822	7.60733	7.56986	7.37504	9.10983	8.98726	8.33539	8.96867	8.63481	9.12541	8.82972	8.3015	6.2854	6.85175	6.72792	7.2384
A_73_101284	KCNA5	4.16993	4.08746	4.58496	4.75489	4.08746	3.70044	4.16993	4.12928	3.52356	3.08746	3.45943	3.90689	4.61471	3.90689	4.12928	4.49185	4.32193	4.20945	3.90689	4.08746	3.90689	3	4	4.08746	4.2854	4.39232	4.32193	4.72792	3.75489	4.2854	5.88264	4	5.56986	4.39232	5.49185	4.58496	4	3.90689	3.70044	9.04303	3.80735	3.45943	4.52356	4.32193	2.80735	3.52356	4.08746	4.75489
A_73_101285	IKZF3	4.85798	5.35755	5.55459	5.64386	4.85798	5.50779	5.74147	6.24793	7.40514	7.17991	7.33985	7.40088	8.15482	6.80735	7.65105	6.65821	7.86109	6.6865	6.39232	7.35755	4.72792	4.08746	4.16993	5.14975	7.29002	8.7211	7.17493	7.64024	6.49985	6.30378	6.40939	6.10852	6.17991	6.25739	5.64386	6.70736	7.11374	7.2854	8.39232	8.51373	7.5812	7.55075	7.02237	8.92481	3.70044	4.80735	4.64386	5.32193
A_73_101287	SELPLG	4.64386	5.35755	5.35755	5.52356	5.12928	5.67243	5.39232	5.83289	9.12153	8.633	8.32418	8.21917	9.55651	8.32867	8.76653	7.36632	8.93517	7.49985	8.52943	9.1472	4.72792	4.08746	4.80735	4.97728	7.8392	8.63844	7.32193	7.59246	7.30834	6.61471	6.31288	7.04985	6.05528	6.03342	6.2854	6.43463	7.89482	9.29117	8.83763	8.85331	8.21917	8.25739	7.20457	8.13443	4.58496	4.90689	5.06609	4.70044
A_73_101290	PGAM2	17.8816	17.8309	17.4956	17.9643	17.5185	17.3275	17.7032	17.6388	6.11894	10.9933	6.88874	6.40088	6.17991	6.94251	6.39232	7.3837	7.98299	14.1532	5.72792	5.56986	17.5589	17.3501	17.5721	17.3685	5.22882	5.75489	5.49185	5.74147	15.3403	15.1172	16.8833	16.2084	14.8469	15.9565	15.9796	17.0538	5.78136	6.16993	5.20945	8.51964	5.52356	5.39232	5.70044	5.52356	16.8034	16.8999	16.8633	17.4842
A_73_101291	MRPL23	11.952	12.1209	12.2497	12.0785	12.0121	12.2049	12.358	12.2099	11.6078	11.952	12.2609	12.0951	11.8624	11.9591	11.776	11.6582	11.4851	11.9357	11.932	12.098	11.2306	11.2621	11.2761	11.2653	11.5507	11.7869	11.6684	11.5454	11.6172	11.6885	11.7211	11.7121	11.5132	11.3256	11.592	11.8541	11.8021	11.9261	11.6658	11.7408	11.4823	11.6575	11.6375	11.1232	11.2192	11.1796	11.2015	11.3603
A_73_101296	TRIM32	9.31402	8.98868	9.60733	9.63027	9.77396	9.43463	9.84235	9.57175	9.93884	10.2556	10.6715	9.97943	10.5206	10.2633	9.87805	10.0914	9.92035	10.1699	10.286	10.4767	9.15355	8.71596	8.92926	9.13955	9.60918	10.0327	9.26444	9.61287	9.76984	9.94325	9.68475	9.91961	10.0795	9.66888	9.69	9.75489	10.0251	9.9629	9.91513	9.78627	9.74651	9.70908	9.51964	9.55171	8.0954	8.7039	8.60363	9.46148
A_73_101297	SPINT2	11.145	11.0258	11.0607	11.0109	10.5493	10.6161	10.6724	10.9748	10.4909	10.3309	12.1909	10.643	11.2152	11.2473	11.1684	11.7343	10.7394	10.6344	10.7372	10.7789	10.1712	9.75489	10.2324	10.0728	11.1066	10.9589	11.563	11.3496	11.1066	10.774	10.933	10.8053	12.1816	11.2877	11.8807	10.8471	10.8568	10.8549	11.0269	10.9024	11.0728	10.8541	11.1849	11.0577	9.77314	9.94983	9.78463	10.4168
A_73_101299	PTCD3	11.6613	11.6996	11.9975	11.6917	11.5651	11.6839	11.933	11.9915	11.2834	11.6316	11.7816	11.3365	11.3829	11.5399	11.207	11.2146	11.1344	11.3465	11.3371	11.6782	10.9099	11.179	11.1485	10.7237	10.9694	11.2641	10.7599	11.3625	11.0931	11.2744	11.527	11.3894	11.1338	11.2946	11.103	11.4014	11.6707	11.635	11.1818	11.3055	11.2764	11.178	11.0815	11.0492	10.8447	10.7814	10.8206	11.2802
A_73_101301	PPM1D	8.6865	8.74315	8.86728	8.35315	8.32193	8.09803	8.19476	8.04712	9.16491	9.13699	9.42731	9.22882	9.33762	9.23601	9.14211	8.77808	9.2503	8.80574	9.36085	9.47573	7.48382	7.8009	7.51175	7.2384	8.63662	9.04439	8.31288	8.53916	8.39874	8.7211	8.24793	8.63481	8.89785	8.55842	8.72962	8.39017	9.37287	9.88111	9.18735	9.46761	9.17493	9.2703	8.73809	8.47168	7.79116	7.45121	7.93664	7.82655
A_73_101302	ATL3	7.45943	7.37504	7.98299	7.89482	7.29462	7.56986	7.59619	7.49985	10.3652	10.7271	10.8525	10.6439	11.1306	10.2348	10.5831	10.3685	10.8792	10.1755	10.8345	10.8376	6.85175	6.49185	6.7879	6.62205	10.3015	10.1787	10.1338	10.0821	9.97154	10.0526	9.32418	9.74483	9.90162	9.42626	9.53916	9.0954	10.7727	10.6618	10.2003	10.1662	10.1163	10.2003	10.268	10.1098	6.33092	7.02791	6.59991	7.33092
A_73_101303	DSC2	5.9542	6.35755	6.71425	6.42626	5.71425	6.53916	5.58496	5.82018	8.56796	8.36632	7.37504	8.03892	8.41574	8.35315	8.17742	7.93664	8.41363	7.56224	8.97011	8.90087	4.85798	4.20945	6.2854	5.16993	7.59991	8.94691	7.6865	7.96	7.65821	7.62571	6.56986	7.18982	7.08215	7.31741	7.01123	6.25739	8.61471	9.58308	8.52748	8.59246	8.46148	7.53916	7.5157	7.84549	4.24793	4.90689	5.32193	5.10852
A_73_101304	CLDND1	7.77149	7.32643	7.10329	6.15987	6.90689	6.33985	6.3837	6.29462	8.85798	9.04712	9.56129	9.07815	9.72024	9.0607	9.52454	8.8009	7.60733	8.50581	8.90989	8.49785	6.29462	6.42626	5.82018	6.10852	8.72962	8.95274	8.27612	7.6865	7.07682	7.5157	6.92481	7.19967	7.40514	7.05528	7.62205	6.90689	8.81218	9.5859	8.84078	8.55459	8.86573	8.75322	8.65642	8.03067	6.91886	6.58496	6.62205	6.53916
A_73_101305	CACNG4	8.20212	7.25739	6.61471	6.25739	7.25739	6.93074	8.17742	7.46352	5.62936	5.45943	4.70044	5.80735	6.16993	5.59991	4.78136	6.04439	5.18982	6.27612	4.67243	4.93074	7.74819	8.05528	7.98014	7.44294	5.2854	5.35755	4	4.39232	7.18982	6.92481	7.49185	7.26209	5.37504	7.35315	4.83289	7.70736	4.42626	4.32193	6.18982	5.98868	5.04439	4.72792	4.39232	4.2854	6.85798	6.42626	5.58496	5.42626
A_73_101306	CNTF	5.75489	4.39232	6.50779	4.9542	6.2854	4.08746	3.85798	4.24793	4.35755	4.24793	4.24793	4.97728	4.35755	4.20945	4.45943	4.45943	4.32193	4.83289	4.45943	6.77479	4.32193	4.88264	4.58496	4.70044	4.61471	4	4.32193	4.35755	6.33092	5.82018	6.7211	6.35755	5.04439	6.08746	4.35755	4.24793	5.64386	4.64386	4.45943	5.42626	4.58496	4.49185	4.45943	4.58496	3.58496	4.45943	4.64386	4.90689
A_73_101307	MYLK	8.85798	9.0607	9.16239	9.01262	9.59619	9.73047	9.66711	9.68475	12.2196	12.1338	12.9018	12.8075	12.1567	12.5105	12.7138	12.8876	11.3529	12.0442	11.7271	12.8648	8.38802	8.59059	8.54496	8.21675	12.1467	11.9033	12.4689	12.2536	13.2572	12.8522	12.3231	12.0748	14.3602	13.2232	14.2256	12.639	12.2771	12.2389	11.8595	11.9951	12.1059	12.4436	11.9328	11.4305	9.03067	8.55842	8.44087	8.62205
A_73_101309	RNF170	8.84078	8.41363	8.85487	8.3443	8.86728	8.53528	8.65821	8.74651	8.85487	9.26444	9.1472	9.15987	9.49285	9	9.03892	8.94691	8.71939	8.59805	9.03342	8.71596	8.14975	7.77479	8.28077	7.89482	8.63481	8.62022	8.38802	8.32643	8.2384	8.2854	8.87805	8.43045	7.76155	7.64386	7.91289	8.45533	9.03342	8.84392	8.71425	8.86419	8.65464	8.47573	8.99152	8.56605	7.64386	7.5157	7.42626	7.96867
A_73_101311	PRPF3	9.43045	9.72622	9.97585	9.51076	9.18859	9.49586	9.64205	9.53041	10.2923	10.6578	10.6211	10.4315	10.4486	10.4949	10.2246	10.1935	10.1917	10.3542	10.3966	10.6935	8.21432	8.36194	8.19476	8.17742	10.0512	10.2819	9.89785	10.1434	9.89633	10.0014	9.68124	9.89785	10.0126	9.90388	9.90764	9.76487	10.752	10.792	10.4707	10.6411	10.3163	10.4584	10.1749	10.0954	8.94398	8.52748	8.37938	8.62753
A_73_101312	ZCRB1	8.61471	8.49185	8.75489	8.3966	8.22641	8.22641	8.27612	8.18488	8.08215	8.22882	8.29002	7.87958	8.75489	8.41785	8.49785	8.51964	8.11114	7.82655	8.22641	8.20945	7.36194	7.33985	7.47978	7.26209	7.97728	8.15482	7.5812	7.87344	7.8009	7.80735	7.96578	7.87652	7.85798	7.47978	7.62936	7.97154	8.86882	8.74483	8.58308	8.37938	8.29921	8.11374	8.48583	8.04439	6.74819	7.01123	7.22882	7.46761
A_73_101313	TMEM97	9.36523	9.18488	8.24555	8.81057	7.83289	8.43045	8.57743	8.31967	11.2297	11.2923	12.3004	11.8545	11.8999	11.4702	11.8333	11.4149	11.3907	11.464	11.55	11.6551	7.64386	7.68299	8.50779	8.1472	11.9908	11.4747	11.0731	10.9986	10.6944	10.796	9.85019	11.0276	10.8254	10.5613	10.3174	9.93958	11.3987	11.8345	10.9669	11.3731	10.8525	11.5073	11.1874	11.1901	8.13955	8.14211	7.95128	8.74147
A_73_101314	LAMTOR2	13.2895	13.0923	13.3643	13.0111	13.4034	13.4255	13.4871	13.3985	13.463	13.4442	13.9083	13.7174	14.1813	13.4632	13.7688	13.4268	13.3382	13.3122	13.3214	13.7102	12.4449	12.2164	12.4528	12.3912	13.4937	13.3233	13.3208	13.3814	13.3865	13.2442	13.572	13.4154	13.0473	12.8285	12.9963	13.2792	13.5291	13.5902	13.3342	13.5175	13.0357	13.4259	13.2987	13.1719	12.3942	12.2998	12.3311	12.629
A_73_101315	HTR3A	4.32193	4.75489	4.9542	5.32193	4.39232	4.32193	4.39232	4.58496	5.55459	5.24793	5.6865	4.08746	5.9542	4.55459	4.35755	5.10852	4.90689	4.61471	4.64386	4.80735	4.39232	3.58496	4.16993	4.24793	5.26679	5.47573	5	5.45943	4.55459	4.70044	4.93074	5.04439	5.40939	5.35755	5.61471	5.85798	5	4.90689	5.08746	5.20945	3.80735	4.04439	4.08746	4.08746	4.64386	4.39232	4.24793	4.52356
A_73_101317	ERCC4	6.30378	6.59991	6.71425	6.94837	6.24793	7.06609	7.11894	6.22882	7.32193	7.27612	7.18982	7.15987	6.94251	6.8392	6.46761	6.67243	7.19967	6.79442	6.96578	7.10329	6.62936	5.88264	6.10852	6.27612	7.35755	7.27612	7.15482	7.49586	6.94251	7.05528	7.22882	7.11894	7.57365	7.224	7.32643	7.3837	7.04985	6.74147	6.82018	8.35315	6.71425	6.50779	6.33985	6.87036	6.10852	6.07682	6.01123	6.72792
A_73_101318	DNASE2	10.4949	10.403	10.4105	10.3647	10.0768	10.3982	10.2046	10.007	12.532	12.2969	12.5633	12.2318	14.4016	12.1254	13.387	12.2387	12.4665	12.0669	12.9302	12.5278	9.21432	9.12283	9.24317	9.39017	12.7017	12.7882	12.42	12.2593	11.9598	11.9535	11.2639	11.8653	11.8655	11.5807	11.716	11.1687	12.7089	13.076	13.089	12.6959	12.5079	13.2835	12.1784	12.8408	8.9571	9.5216	9.37287	9.73217
A_73_101320	RAD51D	10.8757	10.6883	10.5911	10.8665	10.7507	10.9114	11.1306	10.8494	11.3945	11.2279	11.6718	11.3945	11.5316	11.5994	11.3035	11.1855	11.0154	11.1293	11.4745	11.7142	10.2854	10.0546	10.2003	10.2384	10.9915	11.1257	10.9535	11.0715	11.2482	11.1108	10.8865	11.0947	11.2929	10.8727	11.0778	11.221	11.3902	11.7396	11.4062	11.2992	11.0728	11.3603	11.0161	10.6533	9.79604	10.0314	10.1941	10.5512
A_73_101321	ESX1	8.13699	8.08481	8.43671	7.93664	8.20212	8.40088	8.29002	8.40088	9.24555	9.59805	9.3072	9.17742	9.62571	9.41151	9.40301	9.08481	9.25267	9.48583	9.66089	9.61655	7.21917	7.31288	7.45943	7.50779	8.92333	10.0587	9.03342	9.31061	8.93958	9.24079	8.57743	9.09935	9.17991	9.00843	8.81057	8.80735	9.99859	9.96723	9.77149	9.47776	9.62662	9.04576	9.07146	8.92778	7.65105	7.42206	7.26209	7.67948
A_73_101322	ATP2C2	8.9629	8.7879	8.94837	8.37721	8.54496	8.49386	8.67243	8.5812	10.1248	10.2912	10.5536	10.258	11.1731	10.4455	10.6271	10.3729	9.95565	9.96723	10.4357	10.5265	7.87036	7.9542	7.81057	7.84235	10.0539	10.2456	10.0126	9.80252	9.64746	9.85019	9.23242	9.5068	9.82257	9.53138	9.64476	9.24555	10.4979	10.5906	10.2467	10.1548	10.2538	10.3231	10.2204	9.99152	8.16491	7.69349	7.96578	8.14211
A_73_101324	ZNF217	4.64386	4.80735	5.22882	5.55459	4.9542	5.6865	5.42626	5.53916	6.98868	7.07146	7.04439	7.02237	7.60733	7.17991	7.24317	6.8392	7.40939	6.77479	7.48784	7.61102	4.58496	4.45943	5.04439	4.35755	6.61471	7.67243	6.74147	7.46352	6.26679	6.27612	5.85798	6.26679	6.2384	6.03342	6.30378	6.37504	7.40088	7.6865	7.58496	7.16491	7.70736	7.2384	6.61471	7.25739	3.9542	4.52356	3.58496	4.80735
A_73_101325	LGI2	3.45943	4.16993	3.16993	3.08746	3.45943	2.80735	3.75489	3.16993	3.24793	3	4.16993	4.24793	3.70044	3.52356	4.61471	4.12928	3.52356	4.58496	3.80735	4.32193	3.64386	3.45943	3	3.70044	5.55459	4.32193	4.61471	4.52356	8.22641	8.42417	7.65821	7.31741	8.28771	8.64926	8.43671	6.52356	3.75489	3.70044	4.90689	7.78136	4.42626	4.42626	3.58496	3.85798	3.90689	3.90689	2.80735	3.58496
A_73_101328	STK3	7.06609	6.97154	7.21917	6.87652	7.07682	7.12928	7.12412	7.08746	9	9.32193	9.35975	9.08746	9.05121	9.15735	9.09276	9.20212	8.71081	8.74819	9.24793	9.22762	6.56224	6.44294	6.31288	6.44294	9.38909	9.58778	9.08215	9.08082	8.82655	8.9629	8.14466	8.47573	8.77808	8.01681	8.97871	7.87344	9.51865	9.57648	9.25503	9.22762	9.3443	8.74987	9.39553	8.80735	6.06609	6.08746	6.42626	6.85175
A_73_101330	KIF5C	6.07682	5.24793	5.12928	5.90689	6.04439	5.72792	5.70044	5.89482	5.67243	5.12928	5.39232	5.62936	6.2384	5.55459	5.33985	5.52356	5.52356	4.80735	4.9542	5.08746	5.72792	5.12928	5.04439	5.52356	5.67243	5.53916	4.90689	5.58496	5.64386	5.16993	5.58496	5.20945	6.49185	5.67243	6.07682	6.04439	5.45943	5.12928	5.02237	5.84549	5.26679	4.9542	4.64386	5.08746	5.45943	5.16993	5.53916	6.07682
A_73_101332	RAP1B	10.2228	10.6073	10.4152	10.1331	10.0091	10.0835	10.1555	10.1573	12.4512	12.6385	12.6258	12.6018	12.985	12.5573	12.9204	12.128	12.1662	11.9828	12.6816	12.7264	9.3443	9.48985	9.4168	9.32305	12.2166	12.8662	12.1373	12.1451	11.8164	11.9742	11.0637	11.7812	11.5095	11.5023	11.2802	11.0314	12.7854	13.1775	12.3504	12.2764	12.5264	12.4424	12.0028	11.7981	10.0808	9.58496	9.49685	9.51767
A_73_101333	FIBCD1	6.40939	6.01123	6.39232	6.79442	6.62205	6.62205	6.84549	6.91886	6.76818	6.52356	6.76818	7.20945	7.25739	6.83289	6.71425	6.99435	6.25739	6.33985	6.14975	6.56224	5.78136	5.39232	5.50779	5.83289	6.49985	6.2854	6.63662	7.02791	6.49185	6.24793	6.57743	6.59991	6.08746	5.79442	6.97728	7.18982	6.37504	6.40939	6.32193	6.50779	6.49185	6.39232	6.11894	6.29462	6.12928	5.80735	5.83289	6.43463
A_73_101335	CCDC54	3.16993	4.08746	3.80735	4.45943	4.64386	4.45943	3.24793	3.45943	4.16993	3.85798	4.24793	3.52356	4	5	3.70044	5.12928	4.85798	3.39232	4.39232	3.45943	2.90689	3.16993	3	3.45943	4.49185	4.58496	4.24793	4.64386	3.75489	3.80735	3.80735	3.80735	5.20945	4.16993	5.20945	3.80735	4.55459	3.90689	4.32193	4.75489	3.90689	3.70044	3	3.64386	3.32193	2.58496	3.24793	3.16993
A_73_101338	SFRS18	10.6411	10.8541	10.9794	10.5294	10.2396	10.4939	10.3799	10.2009	10.8761	11.1	11.2375	10.8591	10.9016	10.9392	10.7241	10.9322	10.8281	10.8329	11.0441	10.9819	9.04166	8.79766	8.91737	8.89178	10.6184	11.129	10.4903	10.4853	10.3219	10.5708	10.5226	10.4717	10.6506	10.207	10.6339	10.4898	11.2868	11.4333	11.1254	11.2761	11.1539	10.8599	10.7875	10.6344	8.74819	8.80896	8.67596	9.09011
A_73_101339	SYTL3	5.45943	4.90689	5.12928	4.42626	4.9542	5.32193	5.08746	5.39232	7.18982	6.78136	6.70044	6.75489	5.80735	6.7211	6.73471	6.33985	6.35755	6.46761	6.39232	6.67243	4.45943	3.45943	4.97728	4.12928	5.97728	7.21917	6.79442	6.27612	6.08746	5.84549	5.78136	6.2384	6.58496	5.74147	6.29462	6.15987	7.37938	7.29002	7.05528	6.78136	6.9542	6.97728	6.45943	6.88874	3.58496	4.32193	4.16993	4.75489
A_73_101340	NTHL1	13.1025	12.9341	13.3525	13.1084	13.2204	13.2975	13.2052	13.0995	13.0055	13.1549	13.2112	13.1825	13.0578	13.1624	12.7362	13.0314	12.9833	12.8355	13.1566	13.3164	12.1583	11.9244	12.5402	11.8041	13.0615	13.116	13.1339	13.057	13.4582	13.2917	13.2241	13.3545	13.3019	12.9414	13.3498	13.3139	13.3998	13.1536	13.0384	12.9731	13.0309	12.8903	12.9524	12.8289	11.8736	11.8146	12.1502	11.8986
A_73_101341	GPR116	11.3287	11.5774	11.2845	11.2694	11.1799	11.513	11.3399	11.1611	11.9177	12.7024	12.8441	12.6042	13.3029	12.9582	12.9283	12.2606	11.933	12.157	12.0004	12.8323	9.95056	9.98584	10.5285	9.97871	12.5774	12.4458	12.5636	12.1423	11.0678	11.9071	11.3589	11.5204	11.8603	11.6909	11.8301	11.7764	12.8737	12.9743	12.3902	12.9395	12.3953	12.9313	12.6504	12.3462	10.2444	10.3185	10.1892	10.722
A_73_101342	C2	7.88264	7.82655	7.87958	8.04985	8.04985	8.26444	8.46148	8.32193	11.9674	11.7932	10.8734	10.817	12.0771	11.5767	11.9462	10.1472	12.0444	11.1085	11.9204	11.3723	7.11374	6.65821	6.67948	7.18488	10.0881	13.5772	9.50581	12.168	10.7932	10.6883	9.39446	11.3214	9.37721	8.783	9.2854	9.71339	12.6043	12.363	12.276	10.9204	12.4708	10.2597	8.96	10.4284	6.69349	6.84549	7.02237	7.02237
A_73_101343	SLC16A11	9.77396	9.95128	9.84862	10.0901	9.87344	10.0417	9.98085	9.92481	11.1267	11.169	11.51	11.5551	11.1347	11.1649	10.978	10.9755	11.0158	10.7026	10.9755	11.3021	9.53722	9.15987	9.16113	9.2396	11.5445	11.3551	11.1923	11.2288	10.7309	10.8545	10.5531	10.7793	10.9192	10.7087	10.7207	10.6366	11.5713	11.2018	11.4126	11.2429	11.0848	11.365	11.1309	11.0778	9.21189	9.39017	9.25857	9.41996
A_73_101344	SSPN	10.9933	11.1421	11.2894	11.2935	10.8719	11.0928	10.9993	10.5732	9.16491	9.77314	9.49785	9.41996	9.19229	9.5812	9.34319	9.58684	9.36632	10.021	9.57648	9.79523	10.7674	10.7372	10.8021	10.7168	9.19229	9.35315	9.27845	9.12153	9.92704	9.94837	10.5088	10.3465	10.3691	10.1248	10.6257	10.5038	9.88264	9.79035	9.47978	9.32867	9.40727	9.67507	9.26913	9.06474	10.4062	10.4351	10.3625	11.1079
A_73_101345	GLIPR2	6.81378	7.45943	7.04439	7.11374	6.99435	7.09803	7.29462	7.36632	9.65642	9.56224	10.3061	9.9542	9.97011	9.88874	10.4236	9.31854	9.31967	9.74819	10.0505	10.4558	6.39232	6.42626	6.49185	6.60733	9.22038	9.18364	9.49185	9.39981	9.224	9.224	8.26679	9.224	9.91439	8.89482	9.49285	8.98014	10.3163	10.7582	9.20457	9.10198	9.27961	9.35535	8.34651	8.55842	6.96578	6.82655	6.73471	6.96
A_73_101347	ZFR	10.1898	10.4062	10.2935	10.128	10.1485	10.0056	10.2819	10.2592	11.2906	11.6216	11.6515	11.5871	11.4991	11.5847	11.2204	11.5596	11.0238	11.3551	11.4742	11.8465	9.59059	9.71339	9.73386	9.75989	10.978	11.3041	10.8564	10.8971	10.8281	11.0987	10.2767	10.6321	11.2321	10.8162	11.0345	10.6957	11.4099	11.8256	11.1724	11.2009	11.2198	11.4075	11.446	10.8341	10.1176	9.74062	9.75572	9.77314
A_73_101348	AVPR1A	6.59246	5.98868	6.54689	6.67243	6.33985	6.04439	5.93074	6.17991	6.7879	6.46761	7.22882	7.60733	7.62205	6.9542	7.41785	6.85798	7.25739	6.3837	6.43463	7.38802	5.37504	5.08746	5.14975	5.32193	7.3443	8.19476	7.56605	7.02237	6.33092	6.55459	6.41785	6.93074	7.18982	6.57743	7.25739	6.31288	7.14975	7.12412	8.19229	7.76818	7.66888	8.01123	7.40939	7.65464	5.44294	5.78136	5.79442	5.91886
A_73_101351	NRM	4.45943	4.70044	4.58496	4.90689	4.24793	4.04439	5	4.97728	6.88874	6.75489	7.59619	7.40939	7.75822	6.47573	7.3837	6.47573	6.98868	6.85175	7.33539	7.45943	4.9542	4.85798	4.67243	4.61471	6.65821	7	6.59991	6.71425	6.26679	6.12928	5.67243	5.9542	6.22882	6.06609	6.31288	5.64386	6.74147	7.0607	6.87652	6.70044	6.33985	7.08215	6.35755	6.24793	4.80735	5.30378	5.24793	5.22882
A_73_101352	USE1	11.8927	11.9643	12.1095	11.8617	12.0818	11.9917	12.2847	12.2269	12.0529	12.3069	12.5522	12.3253	12.4482	12.2356	12.1946	12.0264	11.8642	12.0317	12.1163	12.5159	11.1699	11.0327	11.0888	11.0957	12.3032	12.3792	12.3479	12.3958	12.2942	12.3891	12.4186	12.2469	12.06	11.6718	11.9467	12.1567	12.4077	12.2502	12.2874	12.1147	12.0733	12.0123	12.224	11.8537	11.0161	10.9344	11.1599	11.0741
A_73_101355	GTF2H2	9.73217	10.0014	10.0396	9.68738	9.40195	9.52356	9.71167	9.57554	10.1046	10.6366	10.4988	10.115	10.2946	10.4737	10.2366	10.1408	9.85253	10.2854	10.4625	10.6591	8.40514	8.65105	8.62571	8.40514	10.2796	10.7232	10.1364	10.2562	10.0084	10.3242	9.91886	10.1472	9.9901	9.74987	9.90914	9.77972	10.5493	10.7461	10.2003	10.815	10.3723	10.4078	10.1196	10.0728	8.37938	8.45121	8.35755	8.85798
A_73_101356	IL1RN	5.20945	5.70044	5.67243	5.72792	5.2854	5.75489	5.83289	6.22882	9.62662	9.74399	8.59059	9.47066	12.6238	8.08746	11.2606	10.0512	10.1855	8.94398	11.5854	10.236	4.16993	4.32193	4.52356	4.2854	10.3526	12.1235	9.90989	9.82416	8.71425	8.52356	7.42626	8.33539	6.93074	6.94251	6.83289	6.76818	9.20212	9.6339	10.2438	9.87036	11.2697	10.4231	9.20335	11.0828	5.30378	4.70044	4.52356	5.20945
A_73_101357	TRIM50	4.64386	4.24793	4.39232	5.12928	4.85798	4.85798	5.04439	5.33985	4.80735	4.35755	4.85798	5.06609	4.80735	4.42626	4.72792	4.78136	4.24793	3.80735	4.04439	4.39232	4.39232	3.52356	4.04439	4.78136	2.58496	3.45943	3.08746	3.9542	3.9542	3.90689	4.70044	4.32193	3	3.70044	3.45943	5.50779	4.24793	3.9542	4.97728	5.06609	3.9542	3.90689	3.75489	4.58496	4.58496	4	4.42626	4.61471
A_73_101360	MMP17	6.76818	6.57743	6.78136	6.8009	6.87036	6.47573	7.13955	6.85175	6.06609	6.16993	6.52356	6.40939	6.88264	6.64386	6.62936	6.41785	5.58496	6.11894	7.96	6.52356	6.32193	6.13955	6.33985	6.10852	5.72792	6.08746	5.91886	6.16993	7.00562	6.67243	6.60733	6.61471	6.7879	7.19967	6.75489	6.84549	6.42626	6.40088	5.53916	5.75489	6.2854	5.96578	5.42626	5.89482	5.64386	6.02237	5.93074	6.44294
A_73_101361	VPS25	11.2969	11.0795	11.3791	11.178	11.1545	11.3671	11.4059	11.3826	11.9324	12.4719	12.1378	12.0289	12.2137	11.7719	11.4247	11.9651	12.3509	11.6234	11.6972	12.1892	10.6457	10.3853	10.7372	10.4273	11.7686	11.6115	11.4226	11.7861	11.5204	11.6573	11.7797	11.4853	11.3748	11.2189	11.63	11.5983	11.9043	11.7678	11.8619	11.8404	11.8727	11.7364	12.049	11.7155	10.5531	10.4315	10.4346	10.9069
A_73_101364	ACBD3	9.62571	9.69957	10.1228	9.37069	9.50779	9.55075	9.62845	9.64205	10.7891	10.9883	11.2055	10.9944	11.2773	10.7078	11.1118	10.7723	10.4099	10.8545	10.9672	11.1098	8.65464	8.91289	8.50978	8.67948	11.1183	11.4732	10.9766	11.0546	10.638	10.7657	10.0808	10.4878	10.464	10.268	10.3231	10.0154	11.2342	11.2935	11.0532	11.0464	10.9951	10.8194	10.9979	10.6865	9.19967	8.56796	8.77314	8.89482
A_73_101365	ZFP90	7.12928	7.50779	7.63662	7.49586	7.54303	7.6865	7.74483	7.35315	7.59991	8.73809	8.15228	7.68299	7.87036	8.27845	7.91588	7.76155	7.47573	8.10329	8.00282	8.19476	6.44294	6.33092	6.56986	6.71425	7.77149	8.16491	7.22882	7.82018	8.53528	8.77149	8.30834	8.41785	8.64566	8.10329	8.67596	8.22159	8.16491	8.21189	7.6865	8.14211	7.62936	7.96867	7.2384	7.25739	5.9542	6.33092	6.24793	7.00562
A_73_101366	ZNF512	5.39232	5.9542	6.35755	5.64386	5.30378	5.96578	5.98868	5.72792	7.76155	8.68825	8.13443	7.96	8	8.20457	7.83289	7.97441	8.46761	8.28077	7.95128	7.84549	5.55459	5.08746	5.14975	4.9542	8.61839	8.0607	7.36632	7.49185	7.70044	8.73132	7.34873	8.44915	8.01681	7.43463	7.45121	7.49586	7.98584	8.47371	7.43879	8.33985	7.61839	7.56224	7.73471	7.48382	4.72792	4.90689	5	5.04439
A_73_101368	STARD3	15.3413	15.4644	15.0796	15.6757	15.2387	15.5865	15.6183	15.4707	14.6711	14.5183	14.5166	14.774	15.1498	14.9968	14.805	15.0159	14.9771	14.532	14.8932	15.204	15.2518	14.9286	14.9068	15.0085	14.7902	14.7285	14.9795	15.1793	15.0804	14.699	15.2779	14.9653	15.0397	14.8828	15.2273	15.379	15.0764	15.1381	14.8617	14.8489	14.7684	15.1555	14.9821	15.0379	14.82	14.7927	14.9733	14.9038
A_73_101369	NADK	9.36085	9.54496	9.65553	9.20212	9.5265	9.66445	9.68912	9.91961	12.4429	12.2522	12.5589	12.141	13.3461	12.0868	12.1283	12.3955	12.7135	11.733	12.5888	12.5728	8.81218	9.15482	8.73302	8.85487	11.8471	12.1887	11.7692	11.9148	11.4325	11.4921	11.1062	11.0728	11.1085	10.7	10.7099	10.5708	11.842	12.0158	12.0775	12.5925	11.791	11.9095	12.3358	12.2204	9.08215	8.94837	8.89026	8.90087
A_73_101374	STAU1	7.3443	7.71081	7.92481	7.70044	6.82655	7.53916	7.44294	6.99435	8.11894	8.69349	8.56986	8.07682	8.43045	8.33985	8.31288	8.04439	8.78627	8.77808	8.51767	8.49785	4.58496	4.80735	5.61471	5.49185	8.78463	8.62936	8.81057	8.62205	8.15482	8.82337	7.90689	8.48382	8.3837	7.75822	8.33092	8.07414	8.28077	8.31967	8.21432	8.43879	8.94691	8.79442	8.33762	8.17991	5.08746	5.45943	4.67243	5.55459
A_73_101376	PRKACA	11.2336	11.3939	11.1325	11.1434	11.5824	11.6804	11.6366	11.6691	11.2915	10.8784	11.1836	11.1347	10.4798	10.2003	9.47877	10.9851	10.3853	10.0593	11.4035	10.9922	11.1687	11.3701	11.2246	11.214	10.6834	10.7266	10.0196	10.7636	11.6064	11.1039	11.288	11.0161	10.8273	10.7305	10.4727	11.0358	10.752	10.5651	11.0921	10.8868	10.2288	10.0848	11.2697	10.163	10.6138	10.8106	10.4691	11.407
A_73_101378	CLIC4	5.67243	6.20945	6.04439	5.64386	6.26679	6	6.25739	6.2854	9.09803	9.61747	9.58965	9.14211	9.40088	9.39874	9.10852	9.44708	8.9571	8.96	9.17991	9.24555	5.20945	5.08746	4.93074	5	9.31288	9.31741	8.97585	8.9629	8.79604	9.02098	7.9629	8.55075	9.23482	8.51373	8.87344	7.99152	9.19722	9.24793	8.83131	9.18239	9.23242	8.90388	9.05121	8.7039	4.9542	5.16993	4.78136	5.04439
A_73_101379	CCDC93	9.33092	9.50879	9.8857	9.83289	9.81137	10.021	10.0014	10.1636	11.0386	11.5338	11.1966	11.0468	11.2917	11.0536	10.8842	10.9163	10.9844	10.7164	11.1469	11.3473	8.9629	8.51373	9.05393	8.93074	10.6843	10.5068	10.327	10.9106	10.6715	11.041	10.5469	10.5727	11.0025	10.4507	10.6715	10.6555	11.2656	11.4081	10.7347	10.7524	10.5765	10.7168	10.7859	10.6036	8.55842	9.09011	8.51964	9.29347
A_73_101382	PFDN4	12.4379	12.3267	12.4043	12.4766	12.5285	12.2546	12.5093	12.3946	11.7277	11.9784	12.1181	11.8533	11.8202	11.5906	11.6177	11.7649	12.0331	11.9163	11.7112	11.9365	11.7903	11.7275	11.9509	11.5803	12.3886	12.1399	11.7836	11.7591	12.0998	11.9961	12.5848	12.2641	11.7194	11.5536	11.8172	11.9816	11.7859	11.793	11.6459	11.7337	11.5367	11.4569	11.8719	11.8899	11.5751	11.3387	11.666	11.8872
A_73_101383	RRP9	4.35755	5.16993	4.80735	4.52356	4.49185	4.49185	4.85798	5	5.32193	5.2854	5.67243	5.24793	5.55459	5.24793	5.50779	5.02237	5.67243	4.90689	5.39232	5.90689	4.55459	4.70044	4.9542	4.93074	4.58496	5.32193	4.32193	5.08746	4.75489	4.80735	5.20945	5.08746	4.80735	4.67243	4.64386	4.97728	4.80735	5.80735	4.78136	6.02237	4.93074	4.88264	4.90689	4.80735	5.39232	4.75489	4.52356	4.75489
A_73_101385	TBKBP1	10.2917	10.6856	10.5275	10.2456	11.06	10.9185	10.7091	10.8688	11.0039	11.5041	11.7271	11.2321	11.5265	11.0654	11.4297	11.0841	10.9259	11.2321	11.0637	11.5028	10.3242	9.99647	9.75656	10.098	11.2369	11.3134	11.0755	11.2515	10.7465	11.0224	11.1235	10.9694	10.7202	10.6312	10.8948	10.9787	11.2134	11.4351	11.4046	11.7723	11.4755	11.8811	11.1551	10.9883	9.95855	9.75989	9.9211	10.1098
A_73_101386	MOCOS	5.12928	5.58496	5.16993	5.12928	5	5.33985	5.72792	5.44294	9.43775	9.88722	10.242	9.66977	9.49586	9.52356	9.55267	9.52748	9.18115	9.224	9.35315	9.56224	4.80735	4.32193	4.45943	4.52356	9.86264	9.07948	9.23721	9.33762	8.45327	8.82337	7.9542	8.81218	8.633	8.15735	8.21189	7.81057	9.76736	10.0808	9.26679	9.44294	9.45943	9.20212	9.59619	9.46557	4.70044	4.88264	4.58496	5.04439
A_73_101388	RNASEK	11.1889	11.1434	11.0694	11.0238	10.9425	11.1105	11.0841	10.883	12.0798	12.2949	12.3246	12	12.2187	11.941	11.7816	11.7127	11.7205	11.4969	12.0442	11.941	10.7211	10.2969	10.2726	10.6671	11.9915	11.7326	11.6398	11.8096	11.3769	11.3454	11.2811	11.1954	11.2261	10.7444	11.2456	11.2018	11.9692	12.1793	12.0063	12.0105	11.7404	11.8568	12.1869	11.9189	10.6738	10.6573	10.6275	10.4315
A_73_101389	RALGDS	8.0607	8.81057	8.61287	7.79442	7.53916	7.66534	7.60363	7.75154	9.47978	9.19476	9.31741	7.94837	9.0728	9.2738	9.64024	9.05528	9.10329	8.76487	9.22882	9.05257	7.6865	7.24317	7	7.61102	9.06205	9.65732	9.48382	9.13057	9.01681	8.96578	8.13186	9.08215	8.55842	7.58871	8.64566	8.60918	9.60825	9.59898	9.43983	9.05121	9.84549	8.14466	8.90087	8.37938	8.09011	7.90087	7.61471	7.67948
A_73_101390	HDAC1	12.0461	11.8512	12.0845	11.7123	11.7628	11.8925	11.9285	12.014	13.1053	13.0784	13.4762	13.2946	13.7863	13.1193	13.442	13.19	12.8759	12.933	13.2363	13.3271	11.0974	10.9348	11.2541	10.8997	13.0816	13.1771	12.8344	12.7998	12.6999	12.6936	12.3518	12.6867	12.8879	12.6089	12.7225	12.3959	13.3753	13.3855	13.265	13.0778	13.0572	13.2672	12.8889	12.7887	10.8834	11.1312	11.1702	11.4648
A_73_101391	PIAS2	8.17991	8.53916	8.29462	7.84235	7.84862	7.91588	8.06878	7.63662	8.40939	8.77808	8.87958	8.29462	8.81218	8.52552	8.38802	8.44915	8.37069	8.39446	8.61471	8.56415	7.06609	7.37504	7.16993	7.33539	8.16491	8.45738	7.96	8.19967	7.92184	8.28309	7.7211	7.90388	8.20945	7.96578	8.04439	8.07146	8.84862	8.7211	8.49985	8.45533	8.44915	8.21189	8.42626	8.37938	7.2384	7.21432	7.13955	7.59991
A_73_101393	SGTB	3	2.32193	3.08746	3.75489	3.58496	3.16993	3.24793	4.04439	5.79442	5.52356	6.04439	6.01123	6.14975	6.40939	6.18982	6.01123	5.58496	6.24793	5.9542	6.84549	3.16993	3.80735	3.52356	4.08746	6.12928	6.43463	6.12928	6.59246	6.46761	6.50779	6.04439	6.20945	7.07682	6.52356	6.53916	5.61471	6.20945	6.53916	6.13955	7.66534	5.83289	6.24793	5.74147	5.40939	3.45943	3.32193	3.24793	3.70044
A_73_101395	KSR2	8.13699	7.04439	7.48382	7.0607	8.21917	7.92481	7.77479	7.90689	8.37721	7.8009	7.82337	8.19967	8.48784	7.9542	7.52748	8.03342	7.56605	7.04439	7.01681	7.35755	7.7211	6.50779	6.71425	7.08746	8.23362	7.59991	7.58496	8.05528	7.54689	7.11894	7.58496	7.35755	8.44294	6.80735	7.92778	8.16491	7.41363	7.33539	6.98868	7.33985	7.44294	7.24317	7.12412	7.36632	6.8009	6.87036	6.6865	7.45533
A_73_101396	LARP4	9.16742	8.95128	8.95855	8.47168	8.8933	8.9901	9.08481	8.96	8.40939	8.96	8.91886	8.69174	9.05934	8.97154	8.65105	8.89633	8.11114	8.43254	8.47573	8.49985	8.19476	8.42836	8.32418	8.04985	8.25267	8.32418	8.0954	8.20945	7.87344	8.10852	8.59246	8.22159	7.81057	8.00562	8	8.46761	8.60733	8.79442	8.43879	8.67948	8.41785	8.48382	8.59059	8.32193	8.10329	7.91289	8.10329	8.24793
A_73_101397	IDS	5.75489	5.88264	5.97728	5.9542	5.80735	6.16993	6.21917	6.03342	8.75489	8.8009	8.85643	8.45533	8.1267	8.85331	7.59246	8.31515	9.03342	8.13186	8.99435	9.01123	5.78136	5.70044	5.78136	5.64386	8.17991	8.40088	7.94251	8.29002	8.00562	7.98299	7.31288	7.51964	7.59246	7.08746	7.50779	7.15987	8.08481	8.48583	8.08481	8.04439	8.03617	7.90087	8.32418	8.01959	5.72792	5.45943	5.33985	5.82018
A_73_101398	FAM114A1	7.81698	8.42206	8.22159	7.94251	8.03342	8.09011	8.19722	7.97441	10.7177	10.4589	10.8057	10.7406	10.741	10.5971	10.8634	10.3859	10.5784	10.5594	10.9586	11.0224	7.39232	7.33985	7.27146	7.30834	10.432	11.118	10.8029	10.8688	10.4788	10.1904	9.47269	10.0112	10.3253	9.84392	10.4969	9.54496	11.2562	11.2411	10.9151	10.2198	10.6307	10.8086	10.7432	10.0901	7.34873	7.5157	7.37504	7.69349
A_73_101399	NAGPA	9.60918	9.85798	10.3537	9.9542	9.7879	10.062	9.83684	10.0119	11.2784	11.6232	11.5098	11.4463	12.0544	11.0745	11.595	11.0664	11.388	11.0654	11.753	11.4826	8.8933	8.76321	8.92333	9.00843	11.3157	11.6059	11.0119	11.2255	10.983	11.0808	10.6546	10.9114	10.7249	10.3945	10.611	10.4231	11.4979	11.783	11.384	11.4184	11.4128	11.378	11.2677	11.1551	8.43879	8.58308	8.45943	8.93664
A_73_101400	SUMO2	11.187	11.1427	11.2366	10.8963	11.1261	11.0614	11.0478	10.9643	11.8761	12.0619	12.1863	12.0949	12.0014	11.6064	11.8562	11.5457	11.4336	11.4003	11.774	11.7423	10.5551	10.388	10.3151	10.4131	11.5524	11.5481	11.115	11.1154	10.9487	11.0947	11.1124	11.0396	11.0158	10.7599	10.9905	10.8941	11.9518	11.9755	11.6443	11.5753	11.3332	11.5253	11.4149	11.0661	10.4435	10.2825	10.4388	10.6742
A_73_101401	NFS1	11.762	11.4115	11.2095	11.5715	11.7667	11.6731	11.7453	11.8897	11.3947	11.4956	11.4535	11.207	11.2285	11.0634	10.7731	11.3837	11.097	10.8727	11.2058	11.2871	10.9121	10.8788	11.0028	11.0848	10.8872	10.9607	10.7423	10.8138	11.0102	10.8549	11.6771	11.3012	10.6821	10.6865	10.9908	11.2098	11.4903	11.1043	11.3468	11.1994	10.8246	10.7478	11.3979	11.0788	10.7842	10.6952	10.5943	10.9125
A_73_101402	KCNE4	3.58496	5.14975	6.53916	4.49185	5.2854	5.80735	5.08746	5.2854	7.12928	7.13443	8.17493	6.69349	7.16993	6.98299	6.94251	6.3837	7.45121	6.29462	7.26209	7.0607	4.08746	4.20945	4.45943	3.32193	7.0607	8.75489	6.96	7.53916	6.45943	6.19967	5.45943	6.17991	5.52356	6.20945	5.78136	5.32193	7.74819	7.76155	8.15987	6.48382	8.05799	7.74819	6.27612	6.67243	3.80735	3.70044	4.12928	4.45943
A_73_101404	MPND	8.66711	8.43045	8.34873	8.49586	8.52356	8.30834	8.48382	8.42206	7.5812	7.26209	7.62936	7.57743	8.56033	7.82018	8.08746	7.7039	7.43463	7.47978	8.31288	7.91886	7.25267	7.40939	7.45943	7.40088	7.46761	7.56224	7.41363	7.74819	7.98299	7.55075	8.33092	8.14211	7.87036	7.71081	7.73809	8.07682	8.11894	8.41151	8.29462	9.69957	7.97728	8.19722	7.59619	7.8857	7.20945	7.3966	7.37069	7.6865
A_73_101405	TRIM17	7.31288	6.74819	7.59991	7.47573	8.17991	7.96	8.10591	8.12412	8.56605	8.79928	8.50779	8.44087	7.67243	8.16491	7.44294	8.16491	7.98299	7.79442	7.94251	7.93664	6.8009	6.47573	6.42626	6.78136	8.22641	7.97154	7.73809	7.5157	8.15987	7.91289	8.0607	8.12412	8.04439	7.53528	7.59246	8.03067	8.2384	8.01123	8.15735	8.25739	7.60733	7.83289	8.33539	8.28077	6.20945	6.79442	6.35755	6.7879
A_73_101406	OSBPL9	9.70477	9.85565	10.3026	9.63753	9.65015	9.78463	10.0035	9.81778	10.6046	10.5314	10.8525	10.8037	10.8986	10.431	10.6546	10.3465	10.9263	10.3864	10.722	10.7566	6.90689	7.07682	7.68299	7.31288	10.341	10.819	10.0042	10.3157	10.3531	10.3977	9.85643	10.6257	10.7661	10.4393	10.4429	10.2101	11.0858	11.2324	10.8408	10.8746	10.9451	10.5362	9.96	10.2952	5.9542	7.22882	6.77479	7.37504
A_73_101408	FAM83F	10.3504	10.676	10.0788	10.6511	10.4717	10.5536	10.785	10.7099	9.05528	9.03617	9.04985	9.15228	9.83368	9.38046	9.35535	9.56033	9.35315	9.03205	9.20701	9.23002	11.0123	10.4778	10.6275	10.6865	9.73302	9.38478	9.16616	9.48884	9.84941	9.62936	10.6284	10.1662	9.9542	10.0348	10.0974	10.638	9.45533	9.58026	9.18239	9.85487	9.31628	9.44398	9.37504	9.49185	10.6662	10.6847	10.2621	10.3896
A_73_101415	SOS1	4.64386	4.75489	5.06609	4.83289	4.16993	4.58496	4.64386	4.93074	5.42626	5.53916	5.20945	5.35755	5.37504	5.10852	5.33985	5.20945	5.12928	5.26679	5.20945	5.33985	4.42626	4.32193	4.42626	4.45943	5.10852	5.2854	5.2854	5.49185	5.72792	5.71425	5.37504	5.49185	5.53916	5.12928	5.33985	5.20945	5.82018	5.20945	5.14975	5.59991	4.93074	5.22882	5.10852	5.02237	4	4.08746	3.80735	4.75489
A_73_101420	PEX19	8.76818	8.38802	8.92184	8.60363	8.80413	8.90689	9.02098	8.95565	8.17991	8.46964	8.87958	8.66711	8.49185	8.95274	8.11374	8.89178	8.40514	7.79442	8.52356	8.85487	7.84862	7.82655	7.89178	7.80413	7.93664	7.87652	8.16993	8.59619	7.92778	7.94837	8.78463	8.35094	7.90689	7.86109	8.07682	8.49985	8.82337	8.74819	8.54303	8.91737	8.5411	8.35315	8.96	8.73471	7.65105	7.63662	7.74819	8.20945
A_73_101424	PPL	11.9883	11.9567	12.1126	11.8437	12.0866	12.0838	12.185	11.7997	11.8267	12.2003	12.3264	12.1768	12.2149	11.8937	12.1724	11.6055	11.5762	11.7	11.8669	11.9564	11.4173	11.6441	11.6357	11.5282	11.9787	12.2091	11.7013	11.9028	11.7688	12.0452	11.7985	11.8116	11.4778	11.4823	11.4773	11.7343	12.032	12.3143	11.9265	11.944	11.8942	11.8605	11.6154	11.5471	10.7474	11.0553	11.4823	11.9388
A_73_101425	C1H21orf56	4.08746	3.90689	4.39232	4.45943	4.64386	4.52356	4.64386	4.85798	4.45943	4.72792	4.88264	4.9542	4.61471	4.61471	4.12928	4.61471	4.08746	3.70044	3.70044	4.08746	4	3.52356	3.75489	3.70044	4.16993	4.32193	3.39232	4.08746	3.85798	3.52356	3.80735	4.08746	3.9542	4.72792	4.32193	4.75489	4.42626	3.45943	3.80735	4.75489	3.70044	4.16993	3.75489	3.58496	3.45943	3.70044	3.39232	4
A_73_101427	TFG	9.96939	10.2137	10.255	10.0471	10	9.85331	10.5157	10.0444	12.8015	12.6978	12.1306	12.5046	11.839	12.557	12.9816	12.5699	12.1911	13.5475	13.3185	12.8013	8.76155	9.55651	9.18115	9.44398	11.1762	11.8055	11.6436	10.9876	13.331	13.4189	11.5522	13.2132	12.9741	12.526	12.8361	12.3666	13.6093	13.4877	12.1654	10.272	11.6294	11.2671	10.1504	11.1277	8.75822	9.55842	9.10591	9.56701
A_73_101429	IMPACT	5.87036	5.6865	6.25739	6.15987	5.47573	6.11894	5.88264	5.94251	6.75489	6.47573	6.90689	6.91886	6.61471	6.63662	6.85798	6.42626	6.37504	6.65821	6.42626	6.65821	5.62936	4.83289	4.90689	5.20945	6.59991	6.80735	6.42626	6.70736	6.35755	6.70044	6.65821	6.59991	6.59991	6.10852	6.2854	6.04439	6.67243	6.75489	6.61471	7.9629	6.47573	7.10852	6.25739	6.13955	4.42626	4.90689	5.04439	5.24793
A_73_101430	ATG3	11.3334	11.4569	11.6266	11.0293	11.2228	11.2808	11.3953	11.3826	12.2835	12.5256	12.841	12.5875	13.0716	12.4661	12.7356	12.4804	12.1261	12.0224	12.5941	12.4831	10.6636	10.6742	10.6179	10.5078	12.0441	12.2612	11.5433	11.7134	11.4331	11.768	11.3171	11.4745	11.6852	11.2213	11.5653	11.4416	12.5854	12.7234	12.3055	12.2046	12.1766	12.3116	12.1898	11.9296	10.6101	10.3004	10.4635	10.5401
A_73_101431	DHDH	11.7956	11.6913	10.9986	11.8494	10.5063	10.8963	11.2137	10.4548	8.27146	7.62936	8.17493	7.88874	9.37178	7.58496	8.60363	7.33092	8.31515	8.633	8.82655	8.41151	11.1507	10.744	11.2336	11.0768	7.34873	8.01402	6.74819	7.5157	8.90087	8.5216	9.91289	9.49685	8.81378	9.47877	9.65642	10.5152	8.23362	8.33985	8.25267	8.26913	7.21917	7.96578	6.78136	6.93074	10.8784	10.7895	10.2715	11.4949
A_73_101432	PIK3R1	13.3087	12.4544	13.5608	13.4112	12.7778	13.2555	13.3915	13.103	15.1948	15.6003	15.5861	15.5412	15.2621	15.5391	14.9585	15.2889	15.1894	14.6626	15.1494	15.434	12.5289	12.7277	13.3389	12.4628	14.7273	15.1453	14.4924	14.6649	14.3619	14.8257	13.9279	14.1845	14.3333	13.9511	13.6739	14.2275	15.248	15.8779	14.9357	15.2326	14.9098	14.9677	15.3619	14.8446	11.3548	12.1712	11.8859	12.6512
A_73_101434	ALKBH3	7.50779	7.93074	7.72792	7.51175	7.18982	7.36194	7.43463	7.8009	7.8392	8.01123	8.51964	8.27146	7.96	7.67948	7.31741	7.65464	7.95128	7.51964	7.63662	8.06609	7.32643	7.11374	7.45121	7.39232	7.56224	7.69697	7.2854	7.52356	7.3837	7.65821	8.3443	7.85175	7.37504	7.26209	7.34873	7.49185	7.68299	7.83289	7.21917	8.30834	7.2384	7.24793	7.53528	7.10852	7.65105	7.29462	7.08746	7.19967
A_73_101435	ST14	3	3.45943	3.70044	3.39232	3.45943	3.70044	3.70044	4.16993	5.70044	5.42626	4.49185	5.12928	5.72792	5.6865	7.03342	5.39232	5.6865	4.93074	6.62936	5.52356	3.58496	3.52356	3.16993	3.52356	4.12928	6.31288	4.20945	5.24793	4.58496	5	5.58496	4.64386	4.45943	4.04439	4.75489	4.49185	5.40939	5.52356	5.24793	8.53916	5.39232	5	4.39232	5.02237	2.58496	3.39232	1.58496	3.80735
A_73_101436	AANAT	7.80735	7.98299	7.77479	7.65821	7.14975	7.17991	7.2854	7.43463	8.50581	8.40514	8.41785	8.39232	9.68212	8.49386	9.62571	8.48382	8.3837	8.19722	8.64024	8.67066	6.91289	7.09276	6.89482	7.07146	8.34207	9.51373	8.10852	8.45943	7.9629	7.64386	7.59246	7.82018	7.45943	7.77479	7.40514	7.54689	9.0954	9.28077	9.27845	9.03067	9.16113	9.09935	8.05799	9.09011	7.23362	6.90689	7.02791	7.62205
A_73_101439	CEACAM1	5.64386	5.47573	6.20945	5.89482	5.39232	4.78136	6.02237	5.96578	9.10066	9.69697	8.75489	8.23601	10.0566	9.77643	8.11634	8.46964	8.86882	8.18239	9.47573	10.6812	4.80735	4.08746	4.64386	4.75489	8.01681	5.80735	8.38802	8.40514	8.29462	8.43463	7.78463	7.56224	7.37938	6.85175	6.8009	7.80413	8.81858	8.46148	9.51865	6.85175	10.2288	8.69	7.90689	9.11894	3.80735	4.61471	3.32193	4.67243
A_73_101440	TM4SF20	7.60363	6.07682	6.72792	6.58496	6.33092	6.40939	6.65821	6.25739	8.43671	8.19476	8.8009	8.52552	8.41574	8.29002	8.10329	8.31967	8.12928	8.09803	8.21917	8.37069	6.26679	5.76818	6.10852	6.16993	8.01959	8.53722	7.70736	7.62205	8.15482	8.37938	7.54689	7.94251	8.95565	7.97154	8.82972	8.20945	7.79442	8.70217	8.20945	8.38802	8.08746	7.47573	8.25739	6.80735	5.06609	5.70044	5.70044	5.71425
A_73_101444	LRRK2	8.0607	7.5157	8.08215	7.92778	8.12928	8.05799	7.88264	7.85175	9.17742	8.94691	9.09011	9.40939	9.59898	9.1267	9.72281	9.26679	9.09672	9.21675	9.29921	9.42626	7.16491	7.03892	6.70044	7.21917	9.31741	9.87498	9.33316	9.44915	9.18611	9.20701	8.55459	9.10329	9.8857	9.48884	9.43775	8.81538	9.33539	9.21796	9.79847	9.75154	9.56415	9.47573	9.14975	9.37504	6.53138	7.08746	7.23362	7.14975
A_73_101445	CCDC146	6.35755	6.65821	6.62936	6.2384	5.83289	6.06609	5.96578	6.16993	8.69349	8.7211	9.39981	8.88874	9.02929	8.89936	8.95128	8.87958	8.56605	8.30378	9.22762	9.29577	5.20945	4.97728	4.9542	4.9542	8.21917	8.63662	8.16239	7.94837	7.69697	7.72792	7.0607	7.75489	8.29232	7.25739	8.46761	7.03342	9.23601	9.01402	8.64386	8.40939	8.57365	8.31967	8.15735	8.02791	5.08746	5.35755	5.67243	5.75489
A_73_101447	MAGED1	11.0182	11.1137	10.9166	11.1072	11.0775	10.8238	11.1796	11.0348	13.2244	13.3161	13.3892	13.4899	13.2277	13.1244	13.6377	13.0205	13.1485	12.9845	13.4308	13.4256	10.4299	10.3848	10.4645	10.346	13.1296	13.7841	13.072	12.8765	13.0099	13.0782	12.2318	12.6443	12.6834	12.4788	12.6553	12.1092	13.419	13.1328	13.2314	12.8099	12.8208	12.9594	12.8936	12.6298	10.374	10.6883	10.3315	10.8467
A_73_101449	STK3	6.59246	6.58496	7.17493	6.79442	6.52356	7.18982	7.12928	6.91289	7.72792	8.30606	8.01681	7.86109	8.04439	8.0607	7.98299	7.94544	7.90388	7.92184	8.25739	8.29462	5.84549	5.67243	5.56986	5.88264	8.07414	8.62205	8.11374	8.41363	7.89785	8.14466	7.32193	7.85798	7.62936	7.66534	7.66534	7.43463	8.19476	8.30606	7.9571	8.32643	8.31967	8.11114	8.16491	7.69349	5	5.40939	5.24793	6.05528
A_73_101453	FGD2	7.51175	7.69	7.6865	7.45943	6.49185	7.48382	7.64386	8.31515	10.8494	10.5722	11.0587	10.4325	11.6735	10.2125	11.4553	9.32643	11.3699	9.79279	11.2822	11.2411	6.63662	5.45943	6.44294	6.97728	10.4152	10.7674	9.7364	10.279	9.62388	9.33539	8.99859	9.67772	8.39874	8.78463	8.24079	9.1472	10.8451	10.9289	10.3129	10.3202	10.1293	9.88417	8.61839	9.90989	5.90689	7.02237	6.7211	6.64386
A_73_101454	LTA4H	9.94691	9.65284	10.1699	10.0084	9.96723	9.9359	10.1453	10.0674	10.0042	10.0934	10.2027	10.0755	10.4336	10.0993	10.268	9.93811	9.77726	9.94031	10.3026	10.3371	9.10198	8.94251	9.11114	8.32643	9.92035	10.3696	9.62845	10.0661	10.1917	10.2058	10.0154	10.2992	10.6604	10.4481	10.4041	10.0035	10.7744	10.42	10.5206	10.1749	10.207	9.92333	9.72877	9.98014	8.56796	8.61471	8.71768	9.43879
A_73_101455	ITGA2	6.22882	5.2854	6.42626	5.32193	5.49185	5.39232	5.97728	6.34873	5.02237	4.90689	5.53916	5.70044	5.64386	4.80735	6.15987	5.61471	4.67243	6.93664	5.58496	5.85798	5.52356	5.2854	5.14975	6.11894	4.42626	6.14975	4.61471	4.9542	5.47573	5.47573	5.85798	6	5.83289	5.53916	5.62936	6.2854	5.78136	5.83289	5.12928	4.90689	5.2854	5.87036	3.75489	3.85798	4.08746	5.64386	5.52356	5.12928
A_73_101456	GRK5	8.43254	8.26209	8.27612	7.77149	7.76487	7.79442	7.72792	7.59991	9.81618	10.1517	10.5023	10.158	10.4944	9.81698	10.7932	9.42626	9.29002	9.51175	9.68299	9.38802	7.07146	6.96578	7.02237	6.99435	10.2444	9.68825	9.91439	9.55459	9.36741	9.53236	8.87652	8.96723	9.79523	9.40088	9.52748	9.04712	10.4073	10.4378	10.2796	10.3231	9.97082	10.2125	9.55267	9.40088	7.09803	7.24793	7.24317	7.44294
A_73_101460	USP18	6.41785	6.70736	7.70736	6.85798	6.22882	7.48382	6.36632	6.67243	9.59432	9.54013	9.90388	9.71167	10.0728	9.6339	9.59619	9.93958	9.78136	9.35865	9.68475	10.1687	6.15987	5.90689	5.90689	5.55459	9.45943	9.95056	9.36413	9.52943	9.04985	9.22279	8.01681	8.97154	9.38909	8.62205	8.86109	7.91886	9.94471	9.94471	9.59712	10.7381	9.51175	9.82257	9.81298	9.47066	5.74147	6.20945	6.49185	7.3837
A_73_101463	CCNI	12.8041	12.6052	12.8564	12.7846	12.5606	12.7326	12.7145	12.6652	13.4786	13.8149	13.8524	13.8736	13.5789	13.6038	13.4436	13.3858	13.4264	13.4644	13.6441	14.0737	12.4956	12.6436	12.6511	12.4338	13.6705	13.7082	13.4735	13.6069	13.7944	13.8578	13.4992	13.6947	14.0812	13.2021	13.7408	13.2503	13.8537	14.0426	13.4688	13.2214	13.441	13.4079	13.1507	13.0954	12.4005	12.2584	12.3737	12.6636
A_73_101464	ZFX	15.9855	15.92	16.2652	15.7185	15.7272	15.6978	15.8625	15.8412	16.5419	16.7727	16.8579	16.8613	16.9457	16.7875	17.0265	16.6274	16.2765	16.4996	16.783	16.8602	14.9002	14.9796	15.0638	15.0786	16.5743	16.7064	16.3788	16.4637	16.2733	16.5126	16.0256	16.3695	16.518	16.1412	16.4371	16.1824	17.1079	17.318	17.0126	16.7429	16.8705	16.76	16.6411	16.438	15.0495	14.9283	15.1036	15.2806
A_73_101467	HSD11B2	5.04439	5.6865	5.39232	5.78136	5.67243	5.94251	6.09803	6.03342	6.58496	6.76818	7.42626	7.32193	6.71425	7.03892	7.02237	6.88264	7.25739	6.39232	7.16993	7.21917	5.22882	4.61471	4.64386	5.35755	5.80735	7.64024	6.14975	6.45121	6.12928	5.70044	6.20945	5.93074	6.26679	5.72792	6.20945	6.52356	6.62205	6.49185	7.30834	6.80735	6.93664	6.16993	5.97728	5.98868	4.61471	5.04439	4.72792	5.24793
A_73_101470	CDC42	12.2966	12.4319	12.5587	12.1934	12.5519	12.5206	12.6612	12.7177	13.3568	13.5269	13.7696	13.6332	13.7884	13.4965	13.3591	13.4083	13.4995	13.1058	13.613	13.8316	11.948	12.0102	11.7398	11.6506	12.9633	13.5411	13.0386	13.0454	13.0638	13.0434	12.8876	12.8809	13.0097	12.7361	12.9277	12.9449	13.3709	13.4597	13.2063	13.1463	13.1561	13.2174	13.1302	12.8723	12.1743	11.825	11.8984	11.6891
A_73_101472	TRMT5	7.52356	7.20457	7.37504	7.12412	7.34873	7.23362	7.01123	7.48382	8.42206	8.2854	8.37504	8.37721	8.68124	8.23122	8.19967	8.19476	7.87344	7.99435	8.42206	8.46761	6.56986	6.59991	6.50779	6.56986	7.96578	7.85487	7.48784	7.69349	7.40939	7.18982	7.41363	7.38802	7.51964	7.09803	7.29462	7.01681	8.3837	8.73978	8.39232	8.04712	7.55459	7.7879	8.32193	7.56986	6.67243	6.59991	6.30378	6.67243
A_73_101473	ARID1B	15.6884	15.8061	15.8184	15.7867	15.7423	15.7914	15.8889	15.7154	14.64	14.8368	14.6923	14.6938	14.9475	14.7649	14.8384	14.6912	14.3757	14.5643	14.8052	14.9371	15.298	15.1854	15.0787	15.1566	14.6032	14.5178	14.346	14.513	14.767	14.6817	15.3228	15.0786	14.4826	14.7114	14.9431	15.269	14.9541	15.0827	14.596	14.4779	14.5128	14.6406	14.6465	14.3708	14.898	14.6039	14.9892	15.1998
A_73_101477	CHD2	10.9571	11.0437	11.4155	10.8388	11.1016	10.9144	11.1938	10.9989	11.8638	11.8198	11.9828	12.0258	11.7368	11.8516	11.7719	11.7239	11.4752	11.5401	11.749	11.8353	9.52748	9.74651	9.94325	9.56605	11.0888	11.7944	11.0556	10.9708	11.4793	11.4929	11.179	11.4906	11.5316	11.6755	11.4398	11.3468	12.3174	12.5261	11.6808	11.571	11.5433	11.6667	11.0546	11.3418	9.56986	9.8392	9.76653	10.0182
A_73_101478	CAPN12	7.25267	7.01681	7.10852	7.37938	7.41785	7.30378	7.52356	7.55075	7.55842	7.23362	7.64746	7.85487	7.91588	7.42626	7.42206	7.67948	6.74147	6.25739	6.72792	6.9542	6.79442	6.47573	6.49985	6.96578	5.88264	7.11374	6.24793	6.94251	6.88264	6.6865	7.12928	7.04439	6.41785	6.63662	6.69349	8.08746	6.76818	6.59991	6.89482	7.08215	7.07146	6.77479	6.8392	7.02237	6.96	6.56986	6.96578	7.24317
A_73_101479	EDEM2	8.92481	9.16993	9.67507	8.59432	9.37504	9.94471	9.73809	9.60455	13.9848	13.8579	13.8492	13.346	13.8454	14.0508	13.2497	13.6402	12.956	12.9922	13.985	13.9057	7.90989	8.18488	8.3015	8.11894	12.6443	12.479	12.2217	12.7011	12.0269	12.0807	10.4147	11.431	11.7574	10.6768	11.368	11.0334	14.4635	14.4587	13.277	13.2071	12.8131	12.623	13.1788	12.5904	7.24317	8.22159	8.30834	8.46148
A_73_101480	NR1I2	10.7245	10.6448	10.4681	10.2923	10.3163	10.3393	10.3476	10.3231	11.1652	11.4305	11.6924	11.3603	11.2842	11.3183	11.3009	11.2021	10.7764	10.8061	11.1545	11.1003	9.62845	9.63481	9.64386	7.59246	11.1618	11.1131	10.8486	10.8305	10.4346	10.5108	10.5118	10.4105	10.5469	10.2155	10.3476	10.2058	11.6092	11.526	11.1338	11.4929	11.0997	11.0947	11.2577	10.8971	9.74819	9.45533	9.52748	9.75489
A_73_101484	SKP2	7.34873	7.5157	7.89482	7.50779	7.59619	7.40514	7.72792	7.45121	8.05528	8.42626	8.37938	8.22641	8.47573	8.05799	8.58871	8.07682	8.2384	8.20457	8.29462	8.09011	6.58496	6.04439	6.52356	6.61471	8.0607	8.41785	7.74819	7.66534	7.96578	7.98868	7.80735	8.00843	8.01402	7.90689	7.92184	7.77479	8.52748	8.43671	8.16993	7.89482	7.80735	8.21432	7.67243	8.01123	5.44294	6.37504	6	7.03342
A_73_101485	ZBTB7B	6.02237	5.96578	6.30378	5.9542	5.65821	5.87036	6.03342	6	4.9542	4.97728	5.22882	5.16993	5.35755	6.12928	4.85798	4.85798	5.02237	4.85798	5.04439	5.42626	5.53916	6.09803	5.75489	5.90689	4.80735	5.33985	4.70044	4.97728	4.90689	4.80735	6.10852	5.64386	4.75489	4.58496	5.2854	5.32193	5.08746	5.30378	5.04439	5.32193	5.12928	5	5.2854	4.32193	5.44294	5.56986	6.22882	5.83289
A_73_101486	ARHGAP35	5.52356	5.18982	4.75489	5	4.83289	4.88264	5.55459	5.22882	5.64386	6.06609	5.55459	5.85798	5.24793	5.97728	5.32193	5.82018	5.74147	5.39232	5.55459	5.96578	5.04439	5.10852	5.33985	5.64386	4.9542	5.18982	4.90689	5.44294	5.24793	5.08746	5.80735	5.16993	5.20945	5.06609	5	5.18982	5.89482	5.78136	5.32193	6.13955	5.42626	5.53916	5.35755	5.22882	6.06609	5.76818	5.49185	5.78136
A_73_101488	TEKT4	5.61471	5.89482	5.12928	5.80735	5.33985	5.71425	5.75489	6.07682	5.22882	5.45943	5.44294	5.91886	5.44294	5.50779	5.40939	5.42626	5.24793	4.70044	4.88264	5.52356	5.70044	5.76818	5.37504	5.90689	5.16993	4.9542	4.35755	5.30378	5.2854	5.08746	6.2384	5.58496	5.58496	5.55459	5.70044	6.21917	5.24793	5.62936	5.10852	6.85175	4.80735	4.90689	4.70044	4.85798	6.70044	6.27612	6.2384	5.64386
A_73_101491	APOM	8.224	7.64386	8.01402	7.98299	7.53916	7.65821	8.11894	7.89785	9.18735	9.65105	9.43463	9.26444	9.67948	9.04712	9.31854	8.74483	9.0634	9.04029	9.48784	9.17617	7.01123	7.05528	7.33092	7.10852	9.40301	9.3837	8.58871	8.45121	8.78463	9.31061	8.47776	8.87344	8.93664	8.5157	8.70044	8.6987	8.87652	9.3443	9.17243	9.32193	9.50581	9.38909	9.06878	8.93664	6.49185	7.34873	6.44294	7.15482
A_73_101495	SLCO2A1	5.55459	6.22882	5	6.33985	6.53916	6.30378	5.98868	6.48382	7.14975	7.42626	8.42836	7.75822	8.04985	7.91588	8.29462	7.31288	6.55459	7.56986	7.02791	8.17243	5.62936	5.12928	5.20945	5.56986	6.82018	6.59991	7.28077	7.73471	7.25739	7.24317	9.17991	6.90087	7.3443	7.75489	6.90689	7.01123	7.58496	8.19967	6.67243	11.4737	7.19967	7.77479	6.88874	6.62936	5.83289	5.39232	5.53916	5.90689
A_73_101496	ACRBP	5.08746	4.32193	5.10852	5.20945	5.20945	5.78136	5.49185	5.71425	9.02514	8.35535	8.66356	8.43879	10.3515	8.14466	9.68825	7.64024	8.9571	7.96867	10.6609	9.00562	5.12928	4.52356	4.20945	5.04439	8.32418	8.95128	7.79442	8.29002	7.25739	6.87036	7.73132	7.61471	6.93074	6.52356	6.53916	6.3837	8.90539	9.99647	9.05799	9.49785	8.54496	8.93664	7.04439	8.16993	4.42626	5.04439	4.24793	4.9542
A_73_101498	ABHD4	13.3312	13.7148	13.4815	13.2063	12.7523	12.7837	12.7738	12.4709	12.9789	13.8469	12.7545	12.6471	12.5267	12.5843	12.1368	12.9486	13.1134	12.3559	13.0809	12.6908	12.344	12.5719	12.3425	12.1424	12.5221	12.783	11.5231	12.4272	12.7123	13.154	13.0531	12.8263	12.8578	12.2926	12.2312	12.6827	12.7029	12.6624	12.8492	12.8352	12.9044	11.7779	13	12.7632	12.6676	11.8537	12.2521	12.0264
A_73_101499	RAB35	10.8134	10.7944	11.4422	10.9912	10.92	11.1219	11.2303	11.0458	12.0485	12.7584	12.3801	12.1293	12.3002	12.4665	12.0624	11.809	11.9012	11.7262	12.0224	12.2064	10.4783	10.5328	10.9043	10.3208	11.9176	11.8967	11.6314	11.5992	11.2674	11.5857	10.9241	11.2231	11.2842	10.9812	11.1523	11.0701	12.758	12.425	11.9703	11.628	11.9558	12.3323	11.7313	11.757	10.2438	10.4041	10.4221	11.1849
A_73_101501	BTBD8	3.80735	3.39232	3.58496	3.58496	1.80735	2.80735	3.52356	4	5.42626	5.6865	5.50779	5.56986	6.17991	5.72792	6.64386	5.58496	5.61471	5.49185	5.89482	5.83289	3.24793	3.52356	4.12928	0	4.9542	5.24793	5.18982	5.84549	5.39232	5.24793	5	5.64386	5.90689	5.64386	5.35755	4.90689	5.83289	6	5.87036	7.24317	5.61471	5.70044	5.80735	5.49185	3	3.45943	3.45943	3.90689
A_73_101502	CHRNB1	11.1098	10.9972	10.8803	10.5157	11.1098	10.9425	11.1687	10.989	7.94251	8.86109	8.12153	8.29921	8.0607	8.37069	8.03892	8.58684	8.04439	9.27146	8.61102	8.41785	9.8321	10.1459	10.314	9.76487	8.15987	8.08746	7.49586	7.64386	9.3696	9.34873	10.5565	9.98797	9.10852	9.65015	9.64476	10.2703	8.50581	8.31288	7.92481	7.89482	8.10852	8.21189	8.37069	7.89178	9.83684	9.86341	9.97585	10.1737
A_73_101504	HIAT1	6.5157	6.33985	6.52356	6.3837	5.70044	5.98868	6.30378	6.16993	7.60733	7.66178	8.24317	7.68299	8	8.11374	7.62571	7.63662	7.37504	7.40514	7.74147	7.76155	4.90689	5.2854	5.33985	5.14975	7.30378	7.27612	7.08746	7.19967	7.29002	7.44294	6.67948	7.09276	7.74147	7.44294	7.24793	7.24793	7.41363	7.94837	7.54689	7.36632	7.11894	7.44708	7.15987	7.13955	4.75489	4.85798	4.90689	5.45943
A_73_101506	PPM1K	6.53138	7.65105	7.61471	7.2854	6.2384	6.55459	6.66534	6.30378	8.3443	8.28077	8.12928	8.31061	8.41363	8.20457	7.76818	8.44501	8.64386	8.54303	8.78463	8.57743	6.71425	6.55459	6.42626	7.21917	8.27612	8.52748	7.93664	8.09276	8.26444	8.37721	8.06609	8.5411	8.48784	8.04166	8.18488	7.56605	8.58871	8.14466	8.46148	8.21917	7.99435	7.87652	8.45327	8.3966	6.84549	6	5.85798	5.61471
A_73_101508	MYOZ2	13.4703	14.0593	14.0542	13.1745	13.5318	13.8184	13.6794	13.7555	3.08746	7.81698	4.08746	2.80735	2.58496	4.32193	2	4.39232	4.64386	12.0888	3.32193	3.75489	13.2846	12.8935	13.2339	12.8094	1	2.32193	2	2.80735	11.6445	11.275	14.0833	13.6036	12.0688	12.8347	12.4214	13.1223	2.80735	3.08746	2.58496	3.58496	2	1.58496	2.80735	3	13.5355	13.4177	13.3509	13.1452
A_73_101511	FBXO28	8.92778	9.11894	9.00562	8.64386	8.44294	8.72451	8.54303	8.53138	9.38478	9.67243	10.1357	9.83999	9.51964	9.45841	9.57175	9.57365	9.66089	9.33762	9.57554	9.79766	8.15735	8.17493	8.15482	7.8009	9.0954	9.30264	9.06743	9.11634	9.16616	9.19476	8.78463	8.91139	9.28771	8.93221	9.18239	8.64024	9.69349	9.80977	9.32193	9.41891	9.31175	9.33092	9.17493	9.14211	8.61471	7.87036	8.30834	7.87344
A_73_101512	PDHX	11.0721	10.7377	11.23	10.9181	11.2796	10.7703	10.8392	11.3597	10.1241	10.3354	10.2597	9.87036	9.62205	9.63934	9.41151	9.89102	9.38802	9.41785	9.53528	9.64295	10.3756	10.2802	10.6622	10.0802	9.52552	10.0607	9.12412	9.14593	9.81618	9.77972	10.245	9.87036	9.50283	9.71768	9.69697	10.0993	9.77808	9.88417	9.83289	9.88188	9.53916	9.32867	10.0458	9.41574	10.0007	10.0307	9.98371	10.4263
A_73_101514	EPHB1	1.58496	3	2.80735	2.45943	2.58496	2.32193	3	3	3.80735	3.45943	3.08746	3.80735	3	3.80735	4.67243	3.70044	3.85798	3.9542	3.58496	3.90689	3.16993	3.16993	2.16993	4	3.16993	4.12928	3.64386	5.08746	3.70044	3.16993	7.93074	4.16993	4.32193	3.39232	3.90689	3.32193	4.04439	3.70044	4.24793	9.86031	4.72792	4.24793	5.06609	4.35755	2.32193	3.32193	3.08746	3.80735
A_73_101515	PLA2G12A	11.5918	11.9246	11.5814	11.2892	11.737	11.4239	11.4929	11.5088	10.0694	10.4466	10.3287	9.80735	10.3348	9.98939	9.87114	9.74819	9.9263	10.2149	10.1724	10.0265	10.9575	10.9487	11.0684	10.865	9.64205	9.63662	9.55746	9.62571	10.102	9.88341	10.7981	10.4742	9.95928	9.74147	10.1706	10.69	10.0593	9.91961	9.77972	9.73386	9.59712	9.42312	9.83289	9.43359	11.3737	10.6271	10.6542	11.0014
A_73_101516	VPS33A	9.62571	9.43045	10.4702	9.54496	9.81378	9.80171	9.74819	10.0593	11.2597	11.6387	11.7337	11.5396	11.8811	11.23	11.2279	11.2476	11.1523	11.0604	11.3504	11.5125	9.10591	8.96	9.00703	8.77643	11.0334	10.983	10.7351	10.8321	10.6147	10.8162	10.1699	10.6124	11.0217	10.4346	10.6416	10.2923	11.5814	11.6656	11.224	11.2758	10.9993	11.1586	11.2167	11.0566	8.32643	8.64746	8.60733	9.09803
A_73_101517	ARHGAP28	8.36632	8.57932	8.10066	8.26444	7.76818	7.37504	7.32193	7.58496	10.6502	10.2473	10.1643	10.1867	10.8757	9.83052	11.1472	9.19967	9.93148	9.69697	10.464	9.88646	7.27612	7.11374	7.44294	7.33985	10.0674	11.9116	9.80977	10.2515	9.99152	9.5632	9.20457	9.8009	9.96217	9.56605	9.59059	8.9629	11.2883	11.4605	11.3619	10.1991	10.8657	9.96506	9.26679	9.58965	7.31741	7.70044	7.43463	7.76818
A_73_101518	MGC138914	12.9348	12.6973	13.1573	12.7418	12.9537	13.0238	13.1876	13.1216	13.3101	13.5834	13.5053	13.4534	13.4269	13.3993	13.1693	13.2716	13.222	13.1176	13.4195	13.3822	12.2808	12.2348	12.4511	12.2006	13.1116	13.4551	12.5265	12.6757	12.7106	13.076	12.8274	12.9422	12.6917	12.8201	12.6668	12.955	13.1404	13.6279	13.0299	13.3073	13.1944	13.1599	13.2892	12.8804	11.8975	11.9996	12.1715	12.3537
A_73_101519	ZNF652	4.90689	4.85798	5.35755	5.33985	5.32193	5.32193	5.16993	5.16993	5.14975	5.20945	5.16993	5.32193	5.35755	5.33985	5.24793	5.58496	5.49185	4.9542	4.64386	5.32193	4.58496	4.52356	4.93074	4.78136	5.14975	5.20945	4.39232	5.32193	4.80735	5.06609	5.67243	5.06609	5.24793	5.32193	5.42626	5.50779	5.58496	5.50779	5	7.43879	5.04439	5.04439	5.2854	5.2854	4.04439	4.35755	3.90689	4.49185
A_73_101520	ZNF280D	6.9542	7.14975	7.08215	6.59991	7.22882	6.99435	7.06609	6.98868	8.18488	8.56986	8.71768	8.33316	8.32193	8.44501	8.29002	8.16491	7.62205	8.07414	8.32193	8.24793	6.45121	6.44294	6.40939	6.16993	7.96867	8.58871	7.93369	7.80413	7.8857	7.85798	7.60733	7.8392	7.84549	7.59246	7.89785	7.65105	8.40939	8.69697	7.96	7.70736	8.32643	8.25739	7.7879	7.73471	6.87652	6.16993	6.31288	6.47573
A_73_101522	TMEM30C	3.24793	3.85798	3.9542	3.90689	4.08746	4	4.49185	4.45943	4.39232	4.08746	5	4.90689	4.52356	4.52356	5.14975	4.32193	4.39232	4.61471	4.16993	4.45943	3.70044	3.80735	3.58496	3.80735	3.58496	4.32193	4.16993	5.45943	4.08746	4	8.00282	4.58496	4.35755	4.39232	3.80735	4	4.61471	4.67243	4.45943	10.697	4.83289	4.67243	4.58496	4.39232	2.90689	3.75489	3.45943	4.12928
A_73_101525	BET1	10.4294	10.1286	9.97441	10.3592	10.218	10.2883	10.2726	9.69697	11.0437	11.4357	11.7147	11.2125	11.1542	11.3955	11.2703	10.5245	10.7288	10.8595	11.3095	10.9809	9.60918	9.63027	9.88035	9.64386	10.7142	11.1215	9.98726	9.8009	10.4247	10.9144	10.0327	10.3993	10.8826	10.4696	10.1886	10.4398	10.7632	11.5821	11.0283	11.2668	11.0815	11.1072	10.6027	10.4126	9.46148	9.51964	9.38802	10.0505
A_73_101526	FERMT2	8.92184	8.46148	8.1472	7.50383	8.06609	7.6865	7.58496	7.34873	10.2656	10.4691	10.2609	10.1098	9.83131	10.0526	9.66534	10.0688	9.19845	9.46862	10.3576	9.29692	7.37938	7.35755	7.2384	7.44294	9.35315	9.21675	8.79116	8.37938	8.17991	8.49985	8	7.8392	8.28309	7.71425	8.0634	7.77479	9.82893	10.021	9.668	9.59898	9.82177	9.37504	9.93221	9.08614	7.16993	6.85798	7.14975	7.43463
A_73_101527	GNAI2	7.94251	7.89785	8.10329	8.24317	7.79442	8.01681	7.99435	8.00562	10.5493	10.8796	10.9031	10.8226	10.9848	10.4988	10.9144	10.3151	10.4041	10.2568	10.5299	10.5661	7.43045	7.34873	7.62571	7.91886	10.4998	10.5068	10.3987	10.3923	10.0348	9.93664	9.43045	9.68212	9.97513	9.65464	9.89633	9.58496	11.0691	10.4848	10.8353	10.7052	10.5575	11.0908	10.3603	10.4939	7.78136	8.08746	7.75822	8.13443
A_73_101529	RABGGTA	15.272	15.2103	14.8708	15.144	14.9949	15.0564	15.0485	14.9025	14.1337	13.8624	13.9092	13.995	14.4238	14.3834	14.2101	14.4178	14.4098	13.9495	14.0865	14.3186	15.385	14.7964	14.7902	14.8772	14.3521	14.0959	14.1371	14.3615	14.6371	14.25	14.8594	14.4918	14.7701	14.5167	14.8234	15.0258	14.4211	14.4368	14.2876	14.2033	14.2441	14.2308	14.3259	14.4552	14.5562	14.6666	14.5596	14.6843
A_73_101532	NLRC4	4.04439	4.32193	4	3.90689	4.08746	4.32193	4.24793	5.20945	8.50779	8.07414	8.13186	8.11374	10.3454	7.92184	9.45635	7.77479	7.17493	7.15482	9.30035	8.16993	3.58496	3.45943	3.52356	3.80735	7.93958	7.71425	5.78136	6.22882	6.30378	6.48382	4.16993	6.35755	5.45943	5.75489	4.52356	5.87036	7.62936	8.96578	8.52356	8.45533	7.82018	8.50184	7.42626	6.89482	2.58496	3.24793	2.32193	3.85798
A_73_101533	TMEM27	6.02237	6.19967	6.39232	6	5.56986	5.89482	6.08746	5.80735	8.43045	8.85643	8.98442	8.79442	8.61839	8.72281	8.24555	8.58308	8.66711	8.18982	8.58684	8.8857	5.75489	5.59991	5.52356	5.24793	8.20701	8.56224	7.94251	8.32193	7.78136	7.87344	7.08746	7.50383	8.17243	7.60733	7.88264	7.36632	8.79442	9	8.40088	8.23362	8.5157	8.56986	8.5157	7.82655	4.97728	5.47573	5.2854	5.65821
A_73_101534	KIF22	9.67596	8.9542	9.27612	9.5632	9.99789	9.8857	9.5216	9.77314	7.2854	7.27612	7.11374	6.88264	7.53528	6.72792	7.67596	7.42206	6.5157	7.86728	7.31288	6.2854	8.81858	8.79442	8.77808	8.43463	6.82018	6.45943	6.62205	6.79442	8.27612	7.63662	9.53041	8.95128	7.76155	7.69349	8.3443	8.82496	7.46761	6.97154	7.24317	7.44294	7.0607	6.49185	6.82018	7.08746	8.31061	8.03617	8.42206	8.55651
A_73_101536	FADS3	8.78136	8.75154	8.65105	8.91289	8.98014	9.11114	9.09011	9.08348	9.41363	9.63572	10.1517	9.71081	9.92852	9.65195	9.70044	9.56033	9.29921	9.13699	9.13571	9.95128	8.38802	8.05528	8.43671	8.17243	9.46352	9.59246	9.36194	9.66	9.0607	8.93811	9.05121	8.88264	9.36851	9.15987	9.40833	9.2503	9.37069	9.43671	9.29692	9.47978	9.15987	9.85953	9.31628	9.12283	8.33985	8.23601	8.14975	8.71425
A_73_101537	SETDB1	7.90689	8.23122	8.31061	7.86419	7.94837	8.07146	8.05528	8.03067	7.76155	8.23601	8.21917	8.12928	8.2384	8.17243	7.97154	7.85798	7.70736	7.90087	8.02237	8.0634	7.26679	7.24793	7.31288	7.2854	7.75154	7.78463	7.55842	7.63662	7.71425	7.79442	7.82972	7.80735	7.90388	7.57365	7.92184	7.76155	8.28771	8.26679	7.94837	8.06609	8.00282	8.10066	7.86728	7.53916	7.08746	7.24793	7.11374	7.47978
A_73_101538	FAM50A	15.4135	15.4697	15.0184	15.504	15.3161	15.4044	15.3822	15.3194	13.7111	13.7809	13.7559	13.7137	14.2885	14.1661	13.8587	14.1313	14.0721	13.6654	13.728	14.0785	15.1379	14.734	14.8012	14.8638	13.8225	13.8504	13.6946	14.0314	14.2948	13.9011	15.1698	14.3774	14.1369	14.0855	14.6135	14.989	14.5196	14.3193	14.1278	14.1394	14.0167	14.2666	14.2779	14.1972	14.6454	14.7395	14.6849	14.7792
A_73_101539	TSPAN6	10.643	10.6909	10.5708	10.7674	10.6303	10.2609	10.5713	10.5367	11.9401	11.8226	11.9544	11.8301	12.1575	11.8696	12.3994	11.6266	11.7742	11.7419	12.227	12.2961	10.0348	9.92333	9.94031	9.93369	11.6693	12.0898	11.4747	11.5479	11.8593	11.8537	10.9672	11.6232	11.7279	11.9742	11.4105	11.2825	12.4947	12.5806	12.196	11.9144	11.8568	11.9046	11.4065	11.4737	9.91513	10.1408	10.0028	10.5285
A_73_101542	FAM154B	3.90689	3.32193	4.39232	3.64386	3.45943	4.16993	3.24793	3.75489	3.85798	4.9542	4.32193	4.32193	4.32193	3.90689	4.08746	4.75489	4.85798	3.80735	4.08746	5	3.45943	3.32193	3.80735	3.58496	3.08746	3.85798	3.45943	4.67243	4.49185	4.45943	5.20945	4.93074	4	4.24793	3.58496	4.42626	4.45943	4.75489	4.80735	7.80735	4	3.75489	3.70044	4.45943	3.90689	3.58496	2.58496	3.85798
A_73_101543	CD79A	10.6627	10.4471	10.4252	10.4471	10.0314	10.0835	10.1344	9.97298	10.1718	9.93369	10.1737	10.1892	11.2357	11.0553	10.7899	10.9159	10.7228	9.79685	10.2842	10.6662	9.50482	8.99577	9.08746	9.00562	10.5304	10.4949	10.3603	10.5713	10.4041	10.0715	10.2814	10.098	10.8626	10.3242	10.8009	10.3641	10.9348	10.927	10.7048	10.8517	10.7686	10.9084	10.933	11.1555	9.32418	9.28771	9.24555	9.14083
A_73_101545	KRT24	4.85798	5.61471	4.70044	5.97728	4.72792	4.78136	6.08746	5.70044	6.24793	4.70044	3.90689	5.22882	3.70044	4.9542	5.20945	4.12928	6.2384	3.90689	5.2854	4.90689	4.72792	4.55459	4.24793	5.08746	5.40939	5.76818	6.33092	4.61471	5.85798	6.33092	6.06609	4.70044	4.49185	4.45943	4.93074	6	5.16993	5.18982	7.52748	8.89178	5.75489	5.78136	5.32193	6.26679	4.70044	4.20945	4.80735	5.40939
A_73_101546	PCSK5	3.70044	3.58496	2.90689	4.04439	3.90689	4.80735	4	4.35755	7.79442	7.98014	8.41151	8.77314	7.52356	9.02514	6.74819	8.13955	7.92481	7.56224	8.45327	8.58871	3.32193	3.16993	3.16993	3.75489	7.99718	7.73471	8.20212	7.9571	7.57743	7.3443	6.78136	6.59991	7.32193	6.31288	6.82018	6.47573	8.34207	7.09803	7.62205	8.45121	7.76487	7.59619	7.69349	7.54689	2.58496	3.85798	3.16993	3.70044
A_73_101547	OCRL	10.242	10.6676	10.4773	9.88264	10.4126	10.6649	10.2946	10.1886	10.7969	11.23	11.3259	10.9344	10.888	11.0654	10.8971	10.8114	10.4094	10.6303	11.041	10.9359	9.84235	9.87036	9.77231	9.81057	10.7482	11.0908	10.446	10.6353	10.1836	10.3304	10.2216	10.1026	10.2597	9.84706	10.444	10.0921	11.1386	11.4097	10.7632	10.7574	10.8884	10.6631	10.923	10.1812	10.236	9.50978	9.73047	9.89709
A_73_101549	AP5M1	6.85175	6.90689	7.37069	6.9542	6.75489	6.94251	7	6.9542	7.17991	7.37504	7.50779	7.33092	7.93958	7.81698	7.87344	8.10591	7.34873	7.67243	7.67948	7.8392	6.02237	6.06609	6.18982	6.08746	7.19476	7.35315	7.27612	7.40088	7.45943	7.59246	7.12412	7.76818	7.8009	7.70044	7.77479	7.27146	8.19476	8.10852	7.7039	7.87036	7.45943	7.7879	7.5157	7.44294	6.10852	5.90689	5.80735	6.2854
A_73_101551	PRORSD1	4.2854	4.58496	4.2854	3.75489	4.61471	6.19967	4.58496	4.85798	6.77479	6.82018	7.16491	7.29462	6.8392	7.21917	6.80735	6.7879	6.57743	7.09276	7.24793	7.28077	3.16993	3.80735	3.45943	4	6.26679	6.64386	6.64386	6.2854	6.22882	6.58496	5.58496	6.06609	6.39232	5.45943	6.2384	5.62936	6.94251	7.34873	6.40088	6.66534	6.65105	6.96578	6.50779	6.13955	3.32193	3.90689	3.80735	4.61471
A_73_101552	ADAMTS4	6.24793	8.17493	6.33092	6.55459	8.61655	8.3966	8.61102	9.36523	12.0565	12.8256	14.3261	12.325	13.7381	13.8103	12.9765	13.2016	10.9975	12.9414	12.6185	14.5005	5.88264	5.52356	6.46761	6.40939	12.8455	14.3046	14.0396	13.4038	10.6613	11.5324	9.8572	11.4663	10.2473	10.8174	10.5289	9.90463	12.6415	13.5748	13.5612	13.3197	14.2853	14.1056	12.9441	13.3742	7.27146	7.11894	5.82018	6.72792
A_73_101553	KLK5	7.97441	7.91886	6.67243	7.11894	9.0728	8.79766	8.8392	8.89026	8.41996	7.10852	8.59805	8.8392	8.49185	8.04439	7.31741	8.55459	6.98868	6.32193	6.87036	7.22882	6.79442	6.8009	7.33092	7.15482	6.7879	7.03892	6.36632	6.72792	7.61102	7.02791	8.14466	7.90689	7.36194	7.85175	6.87652	8.77643	7.88264	6.83289	7.36194	8.69697	6.90689	7.74147	7.83289	7.7879	6.96578	7	6.89482	7.55075
A_73_101554	BRCA2	4.32193	4.55459	4.52356	4.58496	4.88264	4.39232	4.83289	4.90689	7.98584	7.63662	7.79442	8.30606	7.89482	6.94837	7.29002	7.74147	8.16491	7.31288	7.75154	7.37504	4	3.16993	3.45943	4.42626	7.74819	7.63662	7.09803	7.40088	6.91886	6.5157	6.24793	6.59991	6.61471	6.03342	6.17991	5.88264	8.03892	7.46761	7.62571	7.96867	7.02791	7.11894	7.9542	7.65105	3	3.9542	3.32193	4.12928
A_73_101558	TMEM86A	7.98299	7.35755	9.12024	7.98299	7.27612	7.29462	7	7.32643	10.3756	10.5328	10.5722	10.265	11.0715	9.87728	10.1923	9.80977	10.1567	9.92778	10.4502	10.4512	7.02237	7.21917	6.65105	6.8009	9.86728	9.72451	9.28077	9.633	9.55651	9.66711	8.24079	9.30378	9.60177	8.89936	9.48684	8.70736	10.0701	10.5831	10.3112	9.89026	9.92184	10.0993	9.59805	9.29462	6.94251	6.76818	6.96	6.85798
A_73_101561	SUCLG1	14.7869	14.7356	14.6664	14.6369	14.8448	14.7411	14.74	14.9274	13.9988	14.2978	14.328	14.1173	13.8405	13.8985	13.3455	13.9619	14.0144	13.642	13.9516	14.0191	14.3937	14.2228	14.4968	14.2321	13.6131	14.055	13.6198	13.8684	13.8085	13.6068	14.7406	14.1921	13.3599	13.6358	13.8177	14.2964	14.0562	13.6752	13.614	13.8639	13.2794	13.3291	13.9685	13.3556	14.0623	14.1077	14.1744	14.1819
A_73_101562	VPS18	8.68299	9.16867	9.23362	8.91588	9.0607	9.33092	9.36304	9.50779	9.53625	9.80896	10.0782	9.70995	10.0035	9.59991	9.58308	9.46046	9.54206	9.47776	9.70304	9.79604	8.3966	8.74315	8.633	8.53916	9.08082	9.49586	8.92035	9.2384	9.19476	9.36851	9.2009	9.36632	9.34873	9.24436	9.24317	9.22279	9.39446	9.80896	9.52552	9.71853	9.24317	9.54882	9.31061	9.51865	8.87344	8.59619	8.62571	8.87958
A_73_101569	MOSPD3	11.5601	11.463	11.3348	11.3501	11.3154	11.3382	11.3674	11.2076	11.2659	11.411	11.6978	11.4152	11.5394	11.5345	11.3929	11.4712	11.3278	10.9961	11.4533	11.5218	10.69	10.218	10.3641	10.2137	11.2491	11.4003	11.0327	11.2618	11.2981	11.0283	11.4247	11.1238	11.2938	10.9204	11.5182	11.3998	11.6766	11.6325	11.5358	11.446	11.2978	11.3745	11.5558	11.388	10.7448	10.3869	10.6133	10.5943
A_73_101576	MED23	6.41785	6.75489	6.76155	6.5157	6.31288	6.57743	6.80735	6.61471	6.82018	7.34873	7.10852	6.67243	6.85175	7.22882	6.7211	6.91886	7.03342	7.14975	7.31288	7.3443	5.45943	5.55459	5.26679	5.45943	6.48382	7.01123	6.52356	6.82018	6.55459	6.90689	6.21917	6.37504	6.90689	6.52356	6.7211	6.59246	7.33092	7.08215	7.06609	7.03342	6.83289	7.18982	6.78136	6.56224	5.80735	4.90689	5.24793	6.06609
A_73_101577	MAGEH1	8.41151	8.21189	9.05799	8.29232	8.38802	8.16239	8.41151	8.28077	9.54689	9.52356	9.77149	9.70736	9.35755	9.3837	9.69087	9.04712	9.19967	9.58684	9.40088	9.67507	7.6865	7.41363	7.32643	7.43045	9.00843	9.74651	8.84235	9.29347	9.56224	9.70908	8.79279	9.38586	9.53138	9.10066	9.21796	8.92184	9.82655	9.90539	9.69697	8.97441	9.2009	9.08879	8.69349	8.31741	7.18488	7.31288	7.29462	8
A_73_101578	TXN	11.8895	12.0831	12.3012	11.8727	11.9609	11.81	11.8988	11.7787	13.1572	13.2862	13.6531	13.569	13.9017	13.401	13.6231	13.6059	13.3545	13.3093	13.7276	13.5429	11.0961	11.0587	11.2597	11.1488	13.3551	13.4948	13.1594	12.9841	12.7263	12.7261	12.5157	12.4226	12.5289	12.0765	12.2998	12.2677	13.7841	13.2523	13.2636	13.3155	13.0805	13.4096	13.7004	13.3238	11.3597	11.101	11.2559	11.2691
A_73_101583	MAP2K3	11.1043	11.7305	11.3451	10.8994	11.2012	11.3168	11.3899	11.4533	11.0556	11.3512	11.4099	11.0881	11.6296	11.1354	11.4551	10.8619	11.022	11.2345	11.3487	11.5529	10.8082	10.9159	10.9571	10.6493	11.0941	11.6551	11.3619	11.056	10.8746	10.9658	11.0908	11.062	10.9679	10.9016	11.1111	11.1839	11.3066	11.2384	11.2755	11.1059	11.4479	11.4152	10.813	11.102	11.6334	11.1003	10.9676	11.1193
A_73_101586	CTNNB1	8.15228	7.91886	7.87036	7.56986	7.94837	7.87036	7.87036	7.65821	9.78054	10.2366	10.4671	10.1459	9.80977	10.0802	9.78463	9.6987	9.64115	9.54689	9.82177	10.0875	7.33539	7.06609	7.15987	7.26209	9.39232	9.79604	9.18611	9.24079	9.02791	9.22641	8.49785	8.80896	9.39232	8.94983	9.37938	8.68299	10.23	10.3554	9.84471	9.37287	9.67772	10.03	9.35535	9.12799	7.05528	7.35315	7.39232	7.50383
A_73_101587	PNMT	9.73302	10.1427	9.65284	10.4788	10.06	10.1737	10.5873	9.9571	8.74651	8.77479	8.71425	7.89482	9.10591	8.89026	8.71253	8.90689	8.62571	8.22882	8.41363	8.43671	9.14338	9.09144	9.27729	8.82177	8.633	8.56986	8.40514	8.76487	8.96867	9.14211	9.58778	9.33427	9.13443	8.95565	9.53916	9.77149	8.87344	8.61655	8.75154	9.31967	8.61287	8.62205	8.96	8.9542	9.82655	9.75154	9.25739	9.79604
A_73_101588	GSTM1	7.93074	7.93074	8.34873	8.61471	8.64386	8.83763	8.66356	8.36632	7.07146	7.33092	6.92481	7.19476	6.86419	7.5157	6.75489	7.72451	7.15987	7.15482	6.71425	6.45943	8.85487	8.61839	8.36413	8.98014	7	6.70044	6.19967	6.91886	7.92778	7.55842	9.21067	8.46352	7.8009	7.62205	8.17991	8.64566	8.08746	7.43463	7.13955	7.80413	6.10852	6.70044	7.70044	7.92481	8.10591	8.02514	8.57365	8.23122
A_73_101589	FCHO1	4.39232	4.85798	5.67243	5.24793	4.42626	4.85798	5.04439	5.64386	7.07146	6.71425	7.04985	6.53916	7.76155	6.3837	7.09276	6.14975	7.29002	6.52356	6.80735	7	4.42626	3.16993	3.75489	4.16993	6.7879	8.69697	6.33985	7.42206	6.04439	5.35755	5.82018	5.88264	6.08746	5.56986	5.49185	6.10852	7.10852	7.04985	8.87958	7.2854	8.12928	6.75489	6.18982	8.18239	3.24793	4.2854	4.55459	4.2854
A_73_101590	RNF6	9.29921	9.41574	9.73471	9.00562	9.08746	9.09144	9.08746	8.98157	8.41363	8.81057	8.98014	8.52748	9.03892	8.74315	8.52943	8.68299	8.32643	8.37721	8.45738	8.61839	8.49586	8.46557	8.633	8.35755	8.34651	8.65284	7.98014	8.28771	8.05799	8.36194	8.61471	8.29692	8.64205	8.39232	8.58871	8.7039	8.84392	8.92481	8.64746	8.81378	8.633	8.62022	8.69349	8.28077	8.04712	8.04166	8.31515	8.52943
A_73_101592	CSRNP3	6.74147	5.52356	6.37504	6.08746	6.88264	7.07682	6.67243	6.80735	3.45943	3.16993	4.16993	4.24793	3	4.24793	2.58496	3.9542	3.58496	4.42626	3.90689	3.58496	5.42626	4.35755	5.80735	5.84549	1.58496	1.32193	2.80735	3.58496	4.75489	3.9542	6.52356	5.65821	4.75489	5.16993	5.42626	5.94251	4.24793	2.58496	3.70044	5.12928	2.45943	4.08746	3.32193	3.16993	3	5.67243	5.12928	5.67243
A_73_101593	EIF4G1	12.9033	13.0224	12.9961	12.662	12.9024	12.9629	13.0138	13.174	12.3686	12.8156	12.8121	12.371	12.5021	12.4086	12.5075	12.2451	12.288	12.2633	12.5628	12.6626	12.6599	12.7151	12.7358	12.767	12.3749	12.4887	12.268	12.3075	12.312	12.1605	12.97	12.5677	11.7584	11.896	12.1621	12.5646	12.4786	12.6041	12.2789	12.4951	12.481	12.4396	12.6049	12.2909	12.7875	12.5961	12.892	12.6709
A_73_101594	IPO7	10.314	10.5098	10.7423	10.1248	10.445	10.3504	10.3554	10.4414	10.623	11.0566	11.0771	10.6874	10.9851	10.9204	10.5314	10.7402	10.4057	10.3509	10.6152	10.9001	9.69349	9.80252	9.87958	9.54689	10.599	10.9263	10.4284	10.445	10.1805	10.3794	10.3837	10.3236	10.3912	9.94178	10.2264	10.2917	10.8122	11.1636	10.6298	10.6738	10.7842	10.617	10.7632	10.3174	9.95274	9.63118	9.90011	9.87498
A_73_101595	IMMT	8.8009	8.53916	7.69	8.59991	8.43879	8.30834	8.53138	8.68299	8.66534	8.56224	9.05664	9.09408	8.79442	8.65105	8.55842	8.224	8.66888	8.36632	8.57365	9.0607	8.67596	8.66711	9.10983	8.9263	7.91886	8.34207	7.82655	8.20457	8.47776	7.97154	9.41363	8.67066	8.1267	8.2384	8.45533	8.64926	8.34207	8.60918	8.35315	8.74651	8.14975	7.98299	8.25267	7.91289	8.633	8.94983	8.69697	8.62753
A_73_101596	KIF2C	9.58684	9.64836	8.98157	9.26444	9.09011	9.01542	9.13186	8.84392	9.8392	9.77066	9.80896	9.43671	10.2198	10.1085	9.81218	9.92333	9.90238	9.2854	9.95274	9.75906	8.73471	8.26679	8.37504	8.24793	9.97656	10.6502	10.1396	10.1586	9.44294	9.25503	9.15861	9.27845	9.94618	9.33762	10.1687	9.79523	10.021	10.0279	10.2744	9.45018	10.4157	9.74147	9.90989	10.224	8.82814	8.82177	8.79116	9.56605
A_73_101597	CD5L	6.74147	8.11634	8.53916	6.7211	7.14466	8.22159	8.03067	8.62205	13.3571	10.8849	11.8465	11.3351	13.6872	12.8471	12.0681	11.2318	12.8965	10.4357	13.036	12.8582	5.44294	6.10852	4.24793	0	10.2456	14.1232	10.2969	11.8226	11.2837	9.69174	8.19476	11.1824	10.8186	9.87267	11.5147	10.318	13.6633	13.8468	13.7949	12.3166	11.6136	10.4538	10.7224	10.9794	4.75489	4.64386	4.39232	5.64386
A_73_101598	ANTXR2	10.102	10.3487	10.3718	10.1497	10.3734	10.4752	10.5622	10.6152	13.4966	13.459	13.4794	13.4922	13.0009	13.6443	12.8802	13.214	12.9016	12.9513	13.5364	13.4122	9.41151	9.52748	9.33092	9.46557	12.5126	12.758	12.6831	12.5736	12.918	12.8388	11.7415	12.6083	12.9093	11.9905	12.4639	12.2722	13.8621	13.9988	12.8551	12.5276	12.7305	12.4628	12.5906	12.1635	9.26327	9.67419	9.45943	9.73809
A_73_101602	CRYGD	3.80735	4.52356	3.80735	4.72792	3.32193	3.85798	4.58496	4	5.45943	4.93074	5.02237	4.93074	5.08746	4.52356	4.52356	4.49185	4.67243	4.08746	4.75489	4.64386	3.90689	3.24793	3.80735	3.90689	5	5.10852	4.24793	5.02237	4.75489	4.42626	4.80735	4.61471	5.58496	4.70044	4.75489	5	4.70044	4.20945	4.58496	6.24793	3.90689	3.90689	3.80735	4.32193	3.80735	3.75489	3.70044	4.45943
A_73_101603	REG3A	3.58496	3.16993	3	3.70044	3.58496	3	3.80735	4.55459	4.80735	4.45943	4.72792	4.75489	4.70044	4.49185	4.32193	5.10852	6.53916	3.85798	4.42626	4.32193	5	2.58496	3.16993	3.64386	4.24793	3.58496	3.64386	4.39232	3.85798	3.16993	5.30378	3.70044	3.90689	3.90689	4.24793	4.2854	4	4	4.08746	6.47573	3.70044	3	4.08746	4.08746	2.90689	2	1.32193	3.24793
A_73_101604	ZNF451	7.8009	7.63662	8.1267	7.59991	7.46761	7.87036	7.64746	7.33092	8.25974	8.89785	8.40939	8.72451	8.59059	8.8392	8.59246	8.71081	8.17991	8.64386	8.66	8.64746	6.70736	6.64386	6.63662	6.59991	8.38802	8.88874	7.63662	8.3015	8.39446	8.79604	7.84549	8.23601	8.76321	8.24317	8.23122	8.24317	8.89785	9.11634	8.3966	8.76155	8.25267	8.52356	8.2854	7.74819	6.39232	6.57743	6.27612	7.25267
A_73_101605	FAM188A	7.45121	7.76818	7.40514	6.94837	7.15987	7.49185	7.3837	7.18488	9.99718	10.265	10.9403	10.6018	10.5008	10.6604	10.1898	10.3859	9.63753	9.95565	10.2615	10.4939	6.16993	6.33985	6.54689	6.16993	10.2282	10.3072	10.151	9.92852	9.18239	9.42941	8.59246	8.98299	9.28425	8.7879	9.08082	8.77808	10.1599	10.3515	9.78627	10.4398	9.97871	10.1861	10.2088	9.73809	6.59991	6.24793	6.26679	6.5157
A_73_101608	POLK	7.13955	6.82018	7.48382	6.89482	7.36632	7.27612	7.54689	7.224	8.57175	8.62205	8.71939	8.2384	8.97441	8.49185	8.63662	8.32193	7.85798	8.12412	8.31515	8.01959	6.13955	5.80735	6.02237	6.10852	8.17742	8.51175	7.82337	7.9571	7.49586	7.80735	7.26679	7.66178	8.18982	7.62571	7.77149	7.11374	8.50779	8.64926	8.37504	8.24317	8.35755	8.11894	7.98299	8.00562	5.76818	6	5.72792	6.82018
A_73_101610	PNPLA7	10.1874	9.59619	9.91886	9.93	9.92481	9.86264	9.82972	9.83368	10.6582	10.4717	10.585	10.7855	10.744	10.3923	10.3929	10.6165	10.7607	10.3015	10.4512	10.7461	9.20457	8.9901	9.07146	9.04439	10.697	11.2318	10.8834	10.944	10.5372	10.4594	10.4215	10.6407	10.6239	10.5043	10.4878	10.2917	10.7532	10.4553	11.1529	10.7591	10.7682	10.395	10.6321	10.5703	9.13699	8.9542	9.35975	9.44501
A_73_101611	ATG12	10.0808	9.77972	10.4284	9.89026	10.3061	10.0775	10.3902	10.196	10.7317	11.3151	11.0355	11.0614	11.1033	10.8009	10.6891	10.7997	10.6684	10.5343	11.0179	10.9091	9.32418	9.28771	9.5812	9.21553	10.8777	10.9005	10.3587	10.3955	10.1793	10.6211	10.3038	10.445	10.178	10.1046	9.92852	10.0914	10.7731	10.9965	10.6055	10.9024	10.9121	10.5003	10.8933	10.6644	8.52748	8.89482	8.9629	9.46557
A_73_101614	HMG20A	8.37069	8.63481	8.70736	8.55075	8.75822	8.9629	9.05528	9.08215	9.25621	9.45224	9.58965	9.46148	9.43983	9.63662	9.33427	9.48583	9.25503	9.08879	9.19229	9.46352	8.29462	8.07146	8.18982	8.17991	8.97441	9.35865	9.06474	9.28077	9.12928	9.13057	9.33762	9.09408	9.30492	9.33985	9.33651	9.41257	9.50184	9.47675	9.30378	9.94325	9.27729	9.50084	9.25385	9.47776	8.07948	7.89482	7.91289	8.37721
A_73_101617	SMAGP	4.24793	3.70044	3.45943	4.90689	4.08746	4	4.12928	4.32193	5.96578	5.04439	5.72792	5.83289	6.22882	5	5.74147	5.16993	4.70044	4.58496	4.64386	5.64386	3.9542	3.58496	3.70044	3.9542	4.24793	5.08746	4.52356	4.67243	4.24793	4.2854	4.49185	4.55459	3.58496	3.80735	3.58496	4.85798	5.04439	5.20945	4.70044	5.16993	4.39232	5.35755	4.12928	4.32193	3.45943	3.39232	3.32193	4.32193
A_73_101619	FAM118A	7.26679	7.65105	7.46352	6.83289	7.2384	7.33092	7.28077	7.11894	9.75739	10.3399	11.2095	10.3304	10.128	10.007	10.275	9.97298	9.03342	9.52552	9.9993	10.115	5.87036	5.88264	5.64386	5.18982	9.66356	9.6961	9.83447	9.76818	8.64024	8.90989	8.44708	8.65105	8.79116	9.16239	9.05799	8.31967	10.2009	10.4131	9.80574	10.0654	9.77808	10.7117	9.31741	9.34541	5.75489	5.97728	5.70044	6.27612
A_73_101620	CHMP2A	13.1282	12.967	13.3909	12.8359	13.0093	13.0636	13.1845	13.1897	13.8827	14.3008	14.5302	14.2042	14.3133	14.118	14.1657	14.0686	13.885	13.96	14.2504	14.3347	12.2037	12.352	12.4131	12.2405	13.7659	14.0352	13.6518	13.6697	13.5491	13.6973	13.2994	13.5069	13.6325	13.2167	13.5624	13.4475	14.2	14.16	13.8366	13.9281	13.8775	14.0494	13.778	13.5961	12.2246	12.1555	12.3208	12.4229
A_73_101621	NEDD4	10.584	9.41257	11.0674	10.5765	10.2597	9.64926	9.59526	9.7364	10.2228	10.5999	10.6411	10.4803	10.6537	10.3315	10.9043	10.1111	9.75071	10.2131	10.5078	10.4163	9.93517	9.79928	9.74231	9.49185	10.2479	10.2969	9.96	9.81698	9.74987	10.2342	10.332	10.1497	9.74987	9.35645	9.76155	9.87344	10.8665	11.013	10.032	10.1215	10.2615	10.5798	9.74651	9.49085	7.98868	8.77972	9.49785	9.6248
A_73_101622	MUS81	10.2064	9.50482	10.1812	9.79035	9.71939	10.0217	9.93221	9.52943	9.78709	10.2204	10.1497	10.007	10.0485	9.97298	10.2444	9.70908	9.45738	9.89558	9.73978	10.1662	9.09144	8.85798	9	8.74483	9.62753	10.058	9.6248	10.0647	10.0641	9.92778	9.69957	9.74819	10.1561	9.76901	10.0694	9.63844	10.4388	10.4569	10.1273	10.2473	9.75989	10.0182	9.59152	9.46557	8.22882	8.42417	8.49985	9.20945
A_73_101623	MAML3	6.53138	6.13955	6.71425	6.62936	6.63662	6.39232	6.30378	6.37504	8.21432	8.3966	8.53528	8.18982	8.33092	8.20945	7.56224	7.59619	8.18488	7.90388	8.16491	8.57743	5.59991	5.39232	5.24793	5.50779	8.27845	8.64566	7.88264	8.20212	7.88874	8.00562	7.29921	7.88874	8.23362	7.93074	8.04439	6.82018	8.53138	8.37721	8.67596	8.33316	8.43463	7.99152	7.83289	7.62936	4.58496	5.75489	5.80735	5.88264
A_73_101624	STAC	10.3614	10.796	10.7855	11.014	10.2372	10.5488	10.6926	10.6569	11.2597	11.1062	11.4944	10.6325	11.3323	10.9773	11.4126	11.4372	10.96	10.3869	10.9443	11.5285	10.2372	10.021	9.74147	10.1331	11.4656	11.4491	11.6795	12.0051	11.207	11.0961	10.9958	11.062	12.0293	11.8098	11.8773	12.0049	11.2761	11.2723	11.1072	11.2958	10.9443	11.2216	11.0262	11.2644	10.1911	10.2095	10.3971	10.5216
A_73_101628	RNF2	8.83763	9.00843	9.10722	8.27612	8.54303	8.60548	8.59805	8.25739	9.52356	9.91439	9.94105	8.90238	9.65015	9.43254	9.51767	9.25503	9.28887	9.53333	9.59991	9.51767	7.76818	7.65821	7.62205	7.64024	9.45327	9.96434	9.26444	9.29806	9.15482	9.3208	8.8392	8.93517	8.95128	8.89785	9.11634	8.80413	9.94398	10.151	9.56701	9.31402	9.75322	9.61287	9.38478	8.90839	7.73809	7.633	7.65821	7.87036
A_73_101632	KRT19	13.6339	13.2801	13.1849	13.2747	13.445	13.5597	13.4682	13.3704	13.4286	12.8704	12.9775	13.3714	13.6	13.5916	12.7574	13.9545	13.4551	12.6287	12.9099	13.1766	13.2831	12.7337	12.1793	12.6311	13.4841	13.8233	13.5358	14.2795	13.6309	13.413	13.4073	13.5627	14.1709	13.7725	14.0104	14.1113	13.2152	13.3022	13.9994	13.1844	14.0135	13.1491	13.2501	13.6214	12.6458	12.6434	12.6587	12.739
A_73_101633	U6	8.2503	8.24555	8.09276	7.91588	8	7.77479	7.83289	7.72792	9.19599	9.30834	9.36413	9.48382	9.21553	9.31515	9.63934	8.87191	8.69523	9.09672	8.93221	9.0348	7.02237	7.27612	7.27146	7.01123	8.91886	8.99435	8.97728	8.67948	8.89178	8.9571	8.18735	8.62753	8.75154	8.90539	8.5216	8.41363	9.89633	9.29462	9.36851	9.33316	9.17493	9.06205	8.56605	8.53138	6.96578	7.10852	7.41785	7.87036
A_73_101637	BOLA1	6.78136	6.16993	6.50779	6.04439	6.82018	6.60733	6.82018	6.9542	6.30378	6.40088	6.91886	6.90087	6.18982	6.13955	6.20945	6.59991	6.50779	6.12928	6.35755	6.10852	6.02237	6.11894	6.06609	6.10852	5.80735	5.96578	5.80735	6.10852	6.30378	5.88264	6.90689	6.29462	6.35755	6.22882	6.20945	6.61471	7.20457	6.2854	6.2384	6.32193	5.78136	6.10852	6.49185	6.3837	6.39232	6.15987	5.97728	6.40939
A_73_101640	TMEM145	5.71425	5.67243	5.47573	5.67243	5.20945	5.37504	5.58496	5.55459	5.83289	4.9542	5.49185	4.90689	5.88264	5.78136	5.55459	5.75489	5.83289	5.53916	5.6865	5.9542	5.58496	5.32193	5.22882	5.85798	5.02237	3.32193	5.18982	5.83289	5.82018	5.55459	6.19967	5.83289	5.08746	4.64386	5	6.34873	5.26679	5.50779	5.6865	5.58496	5.37504	5.16993	5.26679	5.64386	5.06609	5.39232	5.12928	5.67243
A_73_101644	MAP2K5	8.16491	7.96	7.69697	8.07682	8.09803	7.93074	8.16993	8.09276	8.48784	8.09276	8.58308	8.62571	9.09408	8.61655	8.84078	8.53138	8.40088	7.59991	8.02514	8.19967	7.40939	6.87652	7.03892	7.32193	7.73132	8.03342	7.56224	8.12928	8.11114	7.84549	8.41996	7.8857	7.97728	7.52748	8.224	8.50581	8.67596	8.7364	8.29462	8.44708	8.36632	8.20457	7.96	8.27146	7.04985	6.98868	7.09276	7.43463
A_73_101645	SMYD2	13.0679	12.7655	13.1664	12.8301	13.0128	12.7296	12.9116	12.9193	9.56224	9.5708	9.60825	9.94178	10.2192	9.35975	10.0974	9.47877	9.11634	10.3343	9.66534	9.97441	12.2544	12.3939	12.2381	12.3737	8.99577	9.34762	8.96723	8.96723	10.9589	10.7952	12.2433	11.9489	11.0238	11.2488	11.275	11.9473	10.0566	9.86573	9.61102	9.3966	9.33427	9.6961	8.75489	8.57743	12.2751	11.8978	12.3622	12.7275
A_73_101646	DLC1	11.9931	12.0807	11.818	12.0387	11.9712	11.8566	12.0515	12.23	14.2677	14.5189	14.7131	14.2934	14.9214	14.4054	14.4333	14.2769	14.213	14.2366	14.5461	14.8275	10.9028	10.8313	11.2012	11.0413	13.8518	14.3892	14.03	14.042	13.7571	14.1485	12.9537	13.7471	14.0507	13.7817	13.6064	13.3162	14.8132	15.0458	14.2374	14.1875	14.3195	14.5402	13.7175	13.7311	11.1415	11.5201	11.0815	11.5943
A_73_101647	IST1	11.5962	11.5689	11.8765	11.478	11.6584	11.6407	11.7065	11.6983	12.5481	12.7084	12.9084	12.5801	12.8467	12.6137	12.4221	12.5155	12.4348	12.284	12.6867	12.7835	10.5929	10.7908	10.4838	10.4974	12.4214	12.7011	12.2108	12.3346	12.3934	12.6213	12.1333	12.2966	12.3979	12.0298	12.1176	11.8626	12.6849	12.8935	12.5803	12.4247	12.4393	12.3946	12.313	12.1475	10.9106	10.4752	10.7224	10.6909
A_73_101648	IMPAD1	7.57743	7.49185	7.79442	7.55842	7.39232	7.29462	7.48784	7.49185	7.82972	8.10852	8.68299	8.38802	8.74819	8.43463	8.67243	8.54496	7.92481	8.29921	8.20945	8.55075	6.5157	6.65105	6.67948	6.56986	8.2854	8.50383	8.54689	8.34873	8.46148	8.33092	8.18488	8.26209	7.86109	7.6865	7.89178	7.77479	9.35535	9.224	9.06609	9.45943	9.2131	9.28656	9.09935	8.98442	6.64386	6.07682	6.42626	6.42626
A_73_101649	INTS12	9.97226	9.79685	10.0768	9.68212	9.63572	9.68475	9.53333	9.57554	10.0396	10.3454	10.4914	10.2837	10.2586	10.1935	10.1079	9.97441	9.72707	9.94837	10.0835	10.3343	5.55459	9.24079	8.94983	9.0182	10.0532	10.0795	9.63844	9.69174	9.83605	9.97728	10.0126	9.85643	9.9542	9.60455	9.56129	9.60733	10.3826	10.5774	9.99152	10.4848	9.82655	9.93958	9.89709	9.50779	8.90388	8.6865	9.03892	9.36851
A_73_101652	TCN2	10.8364	11.2231	11.0244	11.1043	11.2143	11.508	11.3674	10.9894	13.9517	14.1382	14.1371	13.8753	14.169	13.8984	14.0739	13.3093	13.697	13.6374	13.9809	14.4753	10.4757	10.4179	10.4878	10.6334	13.8437	13.8476	13.6659	13.6006	13.4363	13.5056	12.3969	13.017	13.1875	13.0079	12.9611	12.8015	13.7993	14.0308	13.8825	14.0599	13.7136	14.2115	13.378	13.4531	10.7703	11.2125	10.6974	11.101
A_73_101653	DDX41	9.91737	9.89254	10.3259	10.0042	10.2161	10.4168	10.5118	10.4543	11.2674	11.341	11.2597	11.0647	11.4126	11.0741	10.8182	10.8285	11.5108	10.7785	11.2384	11.4724	9.41891	9.5859	9.74315	9.31741	10.7822	10.9694	10.4717	10.7977	11.1137	11.0251	10.9894	11.0293	10.9812	10.6207	10.9887	10.8041	11.2644	11.1376	11.0077	11.0403	10.7895	10.7818	10.8455	11.1408	9.54882	9.49386	9.40514	9.73894
A_73_101654	AQP1	13.0416	13.5777	12.5719	12.4284	11.8238	12.6324	12.6904	11.9205	13.1818	14.0912	14.5188	13.8034	14.5672	14.6088	14.6438	14.3046	13.6953	14.9175	14.2624	14.9735	12.1372	12.5901	11.3024	12.0406	14.6791	14.727	14.4989	15.0387	15.2017	15.5793	14.8261	15.1469	15.0317	15.9052	14.6572	15.0433	13.7965	14.4585	14.735	14.0415	15.3536	14.4495	14.0968	13.9805	12.9974	12.8795	12.0014	11.3542
A_73_101662	STMN4	7.70044	7.68299	7.75489	7.76155	7.67596	7.68299	7.61471	7.61102	8.01959	8.3443	8.64024	8.17742	9.20701	9.01542	8.61287	9.02237	7.85798	7.92778	8.07146	8.26209	7.04985	6.97728	6.80735	6.52356	8.12412	8.33539	8.14466	8.20457	7.46352	7.55459	7.33539	7.47573	8.03892	7.75822	8.13186	7.96578	8.97011	8.94837	8.68299	8.85798	8.8933	9.02791	8.76155	8.69697	6.93074	6.94251	6.75489	7.10852
A_73_101663	MPP6	10.545	9.51373	11.2396	10.0954	11.137	10.7912	10.633	10.8626	8.79116	9.01542	9.32193	9.61747	9.65105	8.94544	9.62205	8.87036	8.33316	9.6193	9.14975	9.12283	10.0593	9.93074	9.30834	9.86728	8.29921	9.57932	8.66888	9.13186	9.88417	10.0175	10.5474	10.2131	9.3966	10.327	9.62571	10.0701	9.33874	9.94618	9.63118	8.97441	9.40301	9.01402	8.2384	8.31741	8.99152	9.15482	10.2946	9.9993
A_73_101664	ACADVL	15.0129	15.0386	14.9757	14.68	14.7368	15.0385	14.8049	14.9608	14.1545	14.5225	14.8692	14.5022	14.3899	14.3748	13.9643	14.3014	13.8861	14.0881	14.3014	14.4479	14.5065	14.2645	14.497	14.0546	13.9226	14.2908	14.0234	14.1937	14.3988	14.365	15.323	14.8714	13.9022	14.0344	14.2364	14.6663	14.1253	14.3098	13.9865	14.0372	13.8593	14.023	14.2771	13.6999	14.539	14.6035	14.3291	14.6028
A_73_101665	CAT	13.3491	13.3313	13.5229	12.9902	13.4618	13.7272	13.4239	13.4918	14.4803	14.902	14.4735	14.3818	13.7163	14.2355	13.428	14.4589	14.2017	13.6817	14.6711	14.1039	12.1214	12.2961	12.2473	11.8853	13.7537	14.12	13.5463	13.746	14.0048	14.2958	13.7414	13.5968	13.6824	12.8681	13.1995	13.4397	14.7102	14.2544	13.9761	14.0991	13.9063	13.4159	14.3573	13.5975	12.1712	12.0196	12.0225	12.2662
A_73_101666	PIK3R2	4.64386	5.78136	5.2854	5.78136	5.45943	5.35755	5.97728	5.90689	5.97728	5.80735	6.07682	5.79442	6.7211	5.45943	5.67243	5.16993	6.07682	5.71425	6.31288	6.14975	5.67243	5.55459	5.62936	6.20945	5.6865	6.53138	5.47573	6.06609	5.98868	5.61471	6.21917	5.78136	5.64386	5.45943	5.72792	5.79442	5.49185	6.01123	6.3837	7.57365	5.67243	5.12928	5.61471	5.26679	5.08746	5.61471	5.75489	6.03342
A_73_101667	PCYOX1L	5.70044	5.72792	5.80735	6.14975	5.20945	5.40939	5.56986	5.50779	6.17991	5.88264	5.91886	5.87036	7.07682	6.55459	6.8009	6.87036	6.47573	6	6.67243	6.50779	4.61471	3.70044	4.52356	4.39232	6.35755	6.47573	6.12928	6.49985	6.29462	5.74147	5.93074	6.01123	6.61471	6.10852	6.42626	5.70044	6.79442	6.55459	6.98868	6.70044	6.5157	6.53916	6.3837	7	4.45943	4.85798	4.80735	4.9542
A_73_101672	PIGU	9.24555	9.35755	9.42206	8.93958	8.98014	9.20823	9.33092	9.16365	10.0987	10.207	10.462	10.3581	10.8925	10.4752	10.6234	10.2515	9.62571	10.3106	10.5589	10.4299	8.44708	8.24555	8.15228	8.35315	10.117	10.2975	9.92333	9.87958	9.54303	9.90539	9.9737	9.59712	9.80655	9.86264	9.56701	9.41996	10.3939	10.5358	10.5196	12.1938	10.3404	10.6059	9.93958	9.90614	8.22882	8.31967	8.16993	8.8857
A_73_101676	SPATC1	10.3242	10.3783	10.2917	10.6883	10.3371	10.2883	10.4179	10.0934	9.60641	9.51767	9.59246	9.60363	10.7908	10.1849	10.5245	10.0042	9.86959	9.46148	9.64746	10.0056	9.49586	9.16867	9.19476	9.26444	9.81218	9.79442	9.66	9.88417	10.032	9.68299	10.137	9.99859	10.1892	10.115	10.6294	10.0126	10.5226	10.5897	10.2378	9.90463	10.0634	10.279	9.77726	10.3548	8.89178	8.97011	8.91886	9.1267
A_73_101677	FASTKD3	12.4368	12.5272	12.5253	12.5492	12.1264	12.3618	12.428	12.2647	11.9333	12.0192	11.9848	11.8657	12.6219	12.5689	12.1105	12.3875	12.043	11.8273	12.0629	12.2945	10.3982	10.4512	10.9174	10.9263	12.014	11.9591	11.9138	11.9394	11.8347	11.7541	12.1679	12.0659	12.0084	11.8102	12.3875	12.3458	12.7199	12.6892	12.2845	12.0753	12.4497	12.3625	12.2723	12.2561	10.3945	10.7048	10.1997	10.668
A_73_101681	ETNK1	7.93074	8.09803	7.97441	7.82655	7.8392	8.14211	8.11634	7.97728	9.30492	9.53916	9.78709	9.24317	9.68825	9.74147	9.54882	9.54593	9.1267	9.56605	9.46148	9.85019	6.8392	6.90689	7.02791	6.65821	9.57743	10.0182	9.67243	9.76984	9.44294	9.54689	8.30834	9.21432	9.37721	9.18982	8.96	8.76321	9.65732	9.63209	9.59432	9.55363	9.68475	9.69697	9.18364	9.14466	7.47573	6.88264	7.50383	7.30834
A_73_101682	GLB1	5.78136	5.42626	5.83289	6.16993	6.26679	6.07682	6.30378	6.62936	6.74819	6.42626	6.53138	6.18982	6.92481	6.35755	6.65821	7.13955	5.70044	5.58496	5.2854	5.55459	5.65821	5.14975	5.02237	5.74147	7.62571	6.55459	6.70736	7.09803	5.98868	6.20945	6.12928	6.35755	7.90689	5.98868	7.18982	7.46352	5.45943	5.55459	5.85798	6.75489	6.09803	5.85798	5.72792	6.33985	5.39232	5.24793	5.42626	5.97728
A_73_101684	TMEM41A	9.73047	9.29692	9.89709	9.84235	9.73809	10.0314	9.76736	9.81218	10.6839	10.838	10.9965	10.7855	10.6839	10.444	10.4974	10.5043	10.4194	10.2082	10.5565	10.8731	9.0182	8.92184	8.96	8.69174	10.4574	10.3966	10.3842	10.6202	10.5948	10.4757	10.2167	10.3966	10.0741	10.0042	10.1124	9.89026	10.9873	10.813	10.7245	10.7172	10.3696	10.4773	10.525	10.2808	8.53916	8.79604	8.24317	9.18115
A_73_101685	MRPL1	9.22641	9.03205	9.08879	8.44708	8.48583	8.43045	8.56224	8.24555	8.04985	8.26679	8.77808	8.28771	8.69174	8.35094	8.2384	8.09011	7.76155	7.98299	8.07948	8.18982	7.99435	8.0634	8.15228	8.04439	7.86109	8.44087	7.65464	7.6865	7.58496	7.75822	8.53528	7.94251	7.7039	7.61471	7.92481	8.26679	8.49985	8.50779	7.9542	8.08215	7.97154	7.93664	7.86419	7.51175	8.02791	7.90388	7.86419	7.7879
A_73_101687	RASSF5	4	2.70044	3.16993	3.70044	3.80735	3.70044	4.16993	4.20945	5.49185	5.06609	4.58496	5.33985	5.93074	5.06609	5.49185	4.80735	5.80735	5.04439	5.45943	6.04439	3.90689	3.32193	3.45943	4.49185	5.24793	5.20945	4.16993	5.04439	4.58496	4.32193	5.16993	4.58496	4.16993	4.70044	4.24793	4.52356	6.18982	7.13955	4.97728	6.50779	4.45943	4.08746	3.9542	5.22882	3.45943	3.70044	3.80735	4.42626
A_73_101691	C1H21ORF7	9.16365	7.78463	7.91886	8.0954	6.54689	7.28077	6.90689	7.3837	6.46761	6.29462	7.14466	7.26679	6.87036	7.07682	7.45121	6.67243	5.2854	6.18982	5.70044	7.59991	7.04985	7.96867	6.31288	7.35755	7.59991	7.53916	6.49185	7.45943	6.70044	6.41785	7.30834	6.59991	7.02791	7.13955	7.21917	7.40088	6.77479	7.59991	6.94251	7.16993	7.14975	6.24793	6.83289	6.13955	6.53916	6.85175	7.32193	7.07146
A_73_101693	HOPX	7.19967	7.55075	7.45943	7.57743	6.78136	7.25267	7.58496	7.3837	9.00562	9.03617	9.49185	9.18115	9.46964	9.25385	9.62936	9.58871	9.59712	10.8082	9.80655	9.93148	6.93074	6.82018	6.71425	7.46352	9.33985	9.82337	8.96	8.70217	8.48382	9.12928	8.59432	9.38586	8.94983	9.00562	8.51964	9.28425	9.44087	9.32755	9.5265	9.26444	9.38154	9.32531	9.1472	9.38586	6.43463	7.10329	6.7879	6.61471
A_73_101694	MTMR11	8.65464	8.56605	8.18982	8.67772	8	8.35315	8.02237	8.14975	10.9016	11.158	11.8009	11.3534	11.7659	11.1677	11.4442	11.1056	10.8202	11.3907	11.0396	11.6099	7.2854	7.19967	7.58496	7.29462	11.1793	10.9429	10.8584	10.5665	10.6055	10.6917	10.0272	10.5488	10.8329	10.2186	10.736	10.1898	11.1674	11.3075	10.8545	11.4011	10.525	11.4401	10.3038	9.95855	7.633	8.20945	7.56224	7.43045
A_73_101695	ZMYM1	8.83605	8.98299	8.77479	8.9571	8.86419	9.13314	8.9571	8.81057	10.2538	10.5265	10.545	9.80413	9.76321	10.4252	9.18735	10.3581	10.2046	9.53625	10.0063	10.0728	8.59619	8.56224	8.65105	8.52356	9.86882	10.0795	9.49785	9.84706	9.55171	9.63572	9.23482	9.26913	9.24911	8.84706	9.12153	9.34873	10.0875	9.73978	9.73725	9.75322	9.55459	9.46046	9.97154	9.64024	8.53528	8.29462	8.46148	8.46352
A_73_101697	CYC1	16.3934	16.276	16.2838	16.4918	16.3693	16.3741	16.392	16.5631	14.9343	15.245	15.2461	14.8646	14.7175	14.734	14.2022	14.8847	15.0169	14.5684	14.8901	14.8037	15.7487	15.7325	16.0866	15.5259	14.2402	14.4504	14.4051	14.4858	15.0715	14.7756	16.2549	15.4846	14.7143	15.1331	15.3044	15.8268	14.9427	14.4561	14.5279	14.6334	14.1611	14.2129	14.9343	14.5624	15.5838	15.6314	15.7035	15.8682
A_73_101699	C14H8orf76	8.71425	8.58496	9.19353	8.50978	8.76487	8.5812	8.55267	8.62753	9.12412	9.41574	9.52845	9.23721	9.37721	9.38802	9.02098	9.22641	9.19106	9.04166	9.24436	9.38586	7.81378	7.82018	8.01959	7.72792	8.82018	9.39446	8.51373	8.90388	8.67419	8.94983	8.59991	8.67419	8.96	8.48985	8.84549	8.66888	9.65015	9.66356	9.25148	9.00983	9.13699	9.14593	9.08746	8.80735	7.52356	7.30378	7.42206	7.74819
A_73_101700	RPS6KA1	9.32531	9.42522	9.77643	10.0828	10.3993	9.84627	9.85019	10.679	10.4584	10.2644	10.9972	10.043	11.7599	9.88722	10.7082	9.84549	10.703	9.91737	10.9076	11.0168	8.84392	8.82337	8.85487	8.96434	10.058	10.6032	9.60548	10.0795	9.68475	9.39446	10.4294	9.88417	8.67596	8.33539	8.5812	9.13699	10.0238	10.7185	10.811	10.3078	10.5392	10.5245	9.37829	10.6551	7.93074	8.33539	8.25974	9.04712
A_73_101701	BRCC3	7.52748	7.32643	7.59246	7.59246	7.16993	7.34873	7.42206	7.5157	8.23601	8.44294	8.48583	8.68299	8.71425	8.55842	8.47371	8.38154	8.2384	8.13443	8.45943	8.67243	7.27612	7.37504	7.19967	7.35315	8.04166	8.37938	7.78136	8.21917	7.62205	7.8009	7.7879	7.6865	7.98014	7.56986	7.69697	7.58496	8.31288	8.71768	8.31741	8.19722	8.27612	8.18735	8.38802	7.62205	6.87036	7.04439	7.16993	7.09276
A_73_101702	UBE2L6	9.29117	9.58778	10.1312	9.31741	9.32193	9.60363	9.52258	9.28309	12.3824	12.7827	12.6593	12.8096	12.1347	12.222	11.9719	12.4728	12.5836	11.9407	12.6487	12.1655	8.79604	8.28771	8.49586	8.57175	12.1392	12.1909	12.2402	11.9746	11.6933	12.0118	10.8537	11.3737	11.7334	10.9553	11.0701	10.7254	12.8068	12.1971	12.3102	12.5317	12.242	11.8842	12.7012	12.7601	8.33092	9.05393	9.10329	9.61655
A_73_101703	MRPL3	10.1874	10.1144	10.2027	9.85019	10.2923	9.93811	10.0868	10.2252	9.94251	9.93737	9.98797	9.90839	10.1948	10.1222	9.80252	9.92184	9.34319	9.80252	10.1402	10.2252	9.31515	9.38909	9.42941	9.18982	9.64746	9.85019	9.14593	9.52943	9.54689	9.59246	9.90989	9.66888	9.668	9.46148	9.46862	9.71768	10.2009	10.4351	9.85253	10.0741	9.71596	9.82018	9.92778	9.63481	9.02929	8.98014	9.02237	9.27845
A_73_101704	RTP1	7.85175	7.77479	7.60733	7.84549	8.24317	8.04985	8.15482	8.15987	7.65821	8.60733	7.73132	7.49985	8.88264	8.67772	8.63662	8.72622	8.0607	7.57743	7.70736	7.8392	6.62936	6.35755	6.37504	6.53916	8.23122	8.40088	8.03892	8.14466	7.88264	7.87036	8.08215	7.90087	8.4818	8.04166	8.43463	7.62205	8.48382	8.29921	8.18488	8.40301	8.28771	8.0607	8.39446	8.40514	6.16993	6.37504	6.04439	6.40939
A_73_101707	BMX	4.49185	4.55459	5	4.64386	5.14975	5.16993	4.61471	4.72792	6.36632	6.70044	6.46761	6.67243	5.75489	6.7879	7.01123	6.35755	5.96578	6.12928	5.93074	5.89482	4.08746	3.64386	3.64386	4.70044	7.65105	6.45121	7	6.12928	7.76818	7.78463	7.35315	6.77479	8.74651	6.52356	8.86109	7.35315	6.91886	6.45943	6.73471	7.64024	7.12928	6.81378	6.72792	6.36632	4.52356	4.16993	3.58496	4
A_73_101709	RNF4	11.8942	11.526	12.1992	11.42	11.8731	11.7347	11.7838	11.7461	12.6092	12.8539	13.0228	12.9187	12.956	12.7785	12.9246	12.5899	12.2853	12.332	12.5684	12.6026	10.6216	10.819	10.8603	10.6344	12.3246	12.4573	12.2405	12.0556	12.1614	12.3287	11.9138	12.2564	12.366	12.0895	12.1089	11.9546	12.9893	12.9338	12.8867	12.7124	12.682	12.4961	12.3426	12.4451	10.6715	10.6064	10.6843	11.0492
A_73_101711	CNKSR1	0.584963	2.58496	1.58496	2.32193	2	2	2.80735	2.80735	3.32193	3.08746	3.16993	3.64386	2.32193	1.58496	2.58496	2.90689	2.80735	2.58496	3.32193	2.16993	3.08746	2.16993	2.70044	3.45943	2.32193	2.32193	2.90689	2.45943	2	0	3.80735	3.9542	2.80735	1.58496	2.58496	3.64386	3	3.45943	3.08746	5.32193	3.58496	2.16993	1.58496	2.58496	5.18982	4.2854	2.58496	4.04439
A_73_101712	PRC1	3.58496	3.52356	3.32193	4.16993	3.64386	3.39232	4.64386	4.20945	3.32193	3.52356	3.45943	3.58496	4.45943	3.45943	3.90689	4.80735	3.80735	4.08746	5.06609	4.35755	3.58496	3.9542	3.16993	4.16993	3.24793	3.16993	2.32193	4.12928	3.39232	3	3.64386	3.90689	3.16993	3.58496	3.70044	3.80735	4.16993	3.75489	3.32193	4.9542	3.58496	4.45943	3.32193	3.80735	3.32193	2.80735	3.58496	4.39232
A_73_101714	FAM59A	7.22882	7.3966	7.61471	7.13443	7.0607	6.45943	7.14466	7	8.14975	8.70736	9.02791	8.54496	7.73471	8.61655	7.87036	8.43879	8.26209	8.67772	8.48382	8.43463	6.2854	6.39232	6.50779	6.58496	7.36632	8.3966	7.93074	7.71768	8.33316	8.57554	7.44294	8.01681	8.11894	8.21675	7.76818	7.29002	8.37287	8.28309	8.22641	7.38802	7.77479	7.74819	7.66178	7.07682	5.84549	6.49985	6.10852	6.79442
A_73_101716	ABHD12	8.61102	8.54303	9.19229	8.77808	8.61102	8.7039	8.72281	8.33762	10	10.1836	9.96145	10.461	10.1898	10.1799	10.3559	9.82893	9.8933	9.74819	10.2767	10.1649	7.32193	7.46761	7.65821	7.54689	9.63572	10.043	9.55363	9.72622	9.66711	9.92258	9.34207	9.7789	10.1059	9.52356	9.73556	9.47776	10.4367	10.676	10.0895	9.88188	10.0035	9.83131	9.61379	9.66711	7.13955	7.44294	7.31288	7.88874
A_73_101718	B2M	10.0634	10.1396	9.82575	10.464	9.63027	9.66	9.67331	9.57365	9.93517	10.5299	10.8887	10.3509	10.4762	10.3982	10.6636	9.80977	9.85019	9.74483	9.55938	10.0614	9.0348	8.81698	9.45327	9.19229	10.4788	10.4512	10.0647	9.99435	9.6027	9.96362	10.0835	9.70736	10.4455	10.2216	10.0967	10.0761	10.5498	10.544	10.1331	10.8416	10.0808	10.8463	10.4803	10.1131	9.05799	8.8857	9.24317	9.83763
A_73_101719	GAMT	14.2716	13.6532	13.1206	14.0132	14.102	13.9813	14.1125	13.9777	11.0492	11.1069	11.0203	11.0345	11.0532	10.9965	10.6978	11.0812	10.9607	11.2291	11.2113	11.0355	13.761	13.1592	13.5811	13.4147	10.6861	10.6257	10.6303	10.9436	12.4143	11.8049	13.68	12.8475	11.9127	12.2451	12.4184	13.3987	11.3026	10.9133	11.2052	11.0067	10.6528	10.6366	11.0745	11.058	13.0454	12.8007	12.898	13.743
A_73_101720	FAHD1	14.1874	13.9232	13.9301	13.6115	13.5103	13.3864	13.5165	13.6279	11.2825	11.5969	11.8502	11.8063	11.7076	11.3515	11.2497	11.4686	11.1908	11.6636	11.2662	11.2423	13.28	13.169	13.6719	13.3458	10.9381	11.0355	10.6069	10.8025	11.7912	11.536	13.0403	12.5956	11.5304	12.0063	12.0923	12.8149	11.1421	11.0901	11.0728	11.128	10.8719	10.7636	11.3376	11.0731	13.2338	13.0009	12.9679	13.4919
A_73_101721	ZNF555	4.16993	4.83289	5.18982	5.06609	3.80735	4.93074	4.80735	3.80735	5.80735	6.24793	6.58496	6.65821	6.04439	6.14975	6.29462	6.06609	5.85798	6.35755	6.11894	5.88264	4	3.64386	3.24793	4.16993	5.88264	5.26679	4.88264	5.45943	5.16993	5.87036	5.20945	5.44294	6.15987	5.71425	5.83289	5.65821	6.09803	6.04439	6.07682	6.52356	5.49185	6.12928	5.64386	5.18982	3.32193	3.16993	2.80735	3.9542
A_73_101723	C3H1orf182	5.14975	4.83289	4.32193	5.18982	5.33985	5.30378	5.2854	5.24793	5.24793	5.79442	7.00562	5.97728	5.2854	5.79442	5.67243	6.59991	5.97728	5.12928	5.90689	5.04439	4.12928	4.16993	4.16993	4.55459	5.37504	5.08746	6.02237	6.09803	4.85798	4.9542	5.20945	4.88264	5.2854	4.16993	4.90689	5.04439	6.30378	5.96578	5.32193	5.80735	5.02237	5.71425	6.22882	5.45943	4.24793	3.70044	3.64386	4.80735
A_73_101724	MED14	9.99647	10.2348	10.2264	9.78136	9.92258	9.95565	10.2252	9.93295	9.76487	10.2046	10.236	10.233	10.2894	10.1072	10.2883	9.83842	9.84862	9.94618	9.95783	10.3815	8.84235	9.05799	9.00703	8.93811	9.9737	10.4964	10.0217	10.0593	10.06	10.3225	10.0077	10.1718	9.97154	9.87036	9.79766	9.77396	10.4184	10.4429	9.95274	10.2906	9.98797	10.1447	9.49685	9.54013	9.37829	8.74315	9.18488	9.34207
A_73_101726	LURAP1L	5.87036	6.02237	5.96578	5.93074	5.42626	5.72792	5.37504	5.18982	8.47168	8.2854	8.04712	8.40514	8.17243	8.33316	8.29921	7.22882	7.92481	7.33092	8.07414	7.88874	5.08746	5.14975	5.50779	5.16993	7.56605	7.7879	7.37504	7.37938	7.28077	6.82018	6.73471	7.15987	7.32193	6.81378	7.03342	6.56224	8.90689	9.53722	8.28077	8.75489	7.90689	7.59246	7.18982	7.64024	4.72792	5.67243	5.14975	6.05528
A_73_101727	C7H1orf35	10.7368	10.7406	11.4223	10.8588	10.8427	11.1895	11.1376	11.0478	11.4346	11.8731	11.7703	11.3899	11.5767	11.6517	11.263	11.5591	11.6085	11.7744	11.8084	11.9624	9.87882	9.9571	9.71939	9.73809	11.6463	11.986	11.5644	11.9972	11.145	11.5911	11.1699	11.3826	11.3134	11.1066	11.1957	11.1026	11.9254	11.774	11.5479	11.716	11.7254	11.6366	11.5641	11.6522	10.041	9.72962	9.80977	10.0954
A_73_101728	LOXL1	6.36632	7.3966	6.98868	6.77479	7.30834	7.12928	7.43463	7.52356	10.375	9.99081	10.0728	10.461	10.2125	10.2738	11.3211	9.04166	10.3587	9.87805	10.6804	10.4078	6.40939	6.36632	6.8009	6.72792	9.13443	9.85487	9.56224	9.58026	9.35094	8.97154	8.60548	9.2009	9.04849	8.42206	9.16491	8.39232	11.1649	11.4602	9.67684	9.21189	9.09144	8.98868	8.97298	8.72281	6.80735	7.40088	6.72792	6.6865
A_73_101729	POLR2F	13.5237	13.3949	13.696	13.3689	13.6263	13.6072	13.6988	13.6671	12.8947	13.2385	13.3219	13.1146	13.1737	12.8866	13.001	12.9204	12.899	12.8023	13.0903	13.1184	12.7177	12.7111	12.7954	12.6642	12.8471	12.9663	12.6434	12.7224	12.9709	12.9286	13.4736	13.1313	12.6945	12.7153	12.8903	13.2853	13.0275	12.8453	12.7854	12.6726	12.734	12.7861	12.9217	12.8027	12.5214	12.5703	12.674	12.9506
A_73_101732	GMPR	12.2709	11.9153	12.4389	11.9009	11.8172	11.7754	11.6876	11.7572	5.30378	6.06609	5.67243	5.64386	4.64386	5	4.75489	4.90689	5.08746	8.65105	4.70044	5.24793	11.679	11.6348	11.2252	11.3098	4.64386	4.61471	4.58496	5.10852	9.53625	8.77479	11.5211	10.2444	9.01959	9.74399	10.2204	10.9535	5.42626	5.35755	5.42626	6.33985	4.55459	4.52356	4.2854	4.58496	10.96	10.964	11.5282	11
A_73_101733	OTUB2	4.32193	4.35755	4.16993	4.32193	4.08746	4.67243	4.61471	4.08746	6.39232	5.91886	7.10852	6.94251	7.00562	7.33092	6.3837	6.58496	6.44294	6.45943	6.78136	6.93074	4.08746	4.61471	3.45943	4.2854	5.97728	5.9542	5.97728	6.04439	5.82018	5.32193	5.12928	5.32193	6	5.49185	5.6865	4.80735	6.37504	6.62936	6.50779	7.18488	5.90689	6.64386	6.03342	6.18982	4.55459	4.24793	3.58496	4.90689
A_73_101735	TBCE	9.39017	9.20212	9.81698	9.72792	9.15228	9.67948	9.67243	9.78382	9.67331	10.5358	10.9654	10.3242	11.0495	10.5981	10.0251	10.043	9.3966	9.99152	10.0084	10.8788	8.80252	8.56986	8.92481	8.85487	9.61287	9.86031	9.55459	10.2509	9.01123	9.59246	9.44398	9.11894	9.41363	9.35755	9.39446	9.78463	10.8162	10.7339	9.90989	10.2432	10.6711	10.2854	9.91289	9.43254	8.43671	8.63118	8.39017	9.50482
A_73_101737	C5H12orf44	13.1466	14.4239	13.5626	13.1012	13.2321	12.9977	13.4042	13.51	13.06	13.1226	13.1791	13.0636	13.58	12.9716	12.9642	12.7256	12.9842	12.9172	13.2009	13.4219	12.6344	12.6747	13.122	12.3417	13.3168	13.5354	13.9378	13.3247	13.0004	12.9832	13.0592	13.2053	13.0954	12.9946	13.3001	13.1616	13.3217	13.3778	13.4507	13.0272	13.2887	13.1438	12.8988	12.9724	11.8906	12.592	12.5302	13.8924
A_73_101739	KIAA0494	5.93074	6.04439	6.08746	5.83289	6.13955	6.18982	6.16993	6.20945	7.17991	7.48382	7.38802	7.24793	7.8857	7.3837	7.16491	7.22882	7.36632	6.90087	7.44294	7.50779	5.59991	5.24793	5.52356	5.22882	6.88264	7.42206	6.66534	6.90689	6.42626	6.58496	6.33092	6.61471	6.79442	6.44294	6.58496	6.45943	7.52748	7.7211	7.3837	7.17991	7.21917	7.18982	7.13443	7.12928	5.06609	5.44294	4.80735	5.72792
A_73_101742	VPS51	9.44501	9.32643	8.95565	9.8572	9.88798	9.55459	9.783	9.88493	9.22882	9.34541	9.34651	9.31288	9.59805	9.17742	9.1046	8.94544	9.42522	8.94105	9.55267	9.90614	9.33651	9.29692	9.70995	9.50383	8.83605	9.35535	8.80574	9.25974	9.43567	8.91439	9.67243	9.1472	9.17118	8.99152	9.19229	9.36304	9.31061	9.33092	9.31175	9.31741	8.70044	9.12928	9.31628	8.96145	9.21189	9.25503	9.40727	9.71939
A_73_101745	SPAG7	13.4917	13.4103	13.3691	13.2864	13.1908	13.3752	13.4333	13.2174	12.4714	12.7732	13.006	12.7415	13.1575	12.9148	12.9185	12.5714	12.5646	12.7269	12.6129	13.0553	12.9376	12.7341	13.0297	12.7195	12.7638	12.9643	12.67	12.5663	12.7665	12.8638	13.5778	13.2879	12.5785	12.4886	13.0193	13.3269	12.6846	12.9102	12.5068	12.5433	12.6169	12.6762	12.4138	11.9252	12.8432	12.823	12.8295	12.8529
A_73_101747	RYR2	4.88264	4.55459	5.10852	4.75489	4.75489	5.04439	4.9542	4.80735	5.67243	6.09803	6.03342	6.61471	6.19967	6.22882	6.41785	6.20945	5.59991	5.80735	5.55459	6.19967	3.80735	3.45943	3.9542	3.9542	6.2854	5.20945	5.85798	5.50779	7.35315	7.77479	6.58496	6.79442	9.37395	8.57554	9.45121	7.07682	6.24793	6.2854	5.89482	6.47573	5.94251	6.49985	5.96578	6.02237	4.12928	3.80735	3.80735	4.39232
A_73_101749	FZD8	5.78136	5.55459	5.04439	5.32193	5.84549	5.67243	5.83289	5.75489	5.90689	5.93074	6.20945	6.33985	5.67243	5.79442	5.70044	6.16993	5.58496	6	5.93074	5.88264	5.88264	5.22882	5.6865	5.91886	5.04439	5.58496	5.20945	5.88264	5.50779	5.24793	5.98868	5.55459	5.75489	5.55459	5.67243	6.14975	5.12928	6.06609	5.49185	6.26679	5.24793	5.18982	5.39232	5.24793	5.75489	5.55459	5.24793	5.83289
A_73_101754	ZYX	14.3707	14.2481	13.8622	14.1185	13.9936	13.9156	13.8627	13.9539	14.2909	14.2267	14.7509	14.6468	14.7928	14.4751	14.6734	14.1569	14.4825	14.0302	14.5489	14.7234	13.8455	13.3969	13.3414	13.6563	13.7949	14.1824	13.808	14.0577	14.3676	14.0941	14.3821	14.1882	14.9298	14.1234	15.013	14.4672	14.566	14.6933	14.3947	13.9228	14.3396	14.1445	13.7983	14.0357	13.6509	13.5271	13.6439	13.3976
A_73_101756	HSPBAP1	6.91886	7	7.29002	6.88264	8.16993	7.44294	7.16993	7.54689	7.76818	8.08746	8.09011	7.43463	7.76818	7.90087	7.52748	7.77808	7.56224	7.86109	7.8857	8.00843	5.84549	5.67243	6.44294	5.78136	7.71768	7.41363	7.16491	7.47978	7.52356	7.79442	7.45533	7.81378	7.73809	7.14975	7.3837	7.24317	8.02237	8.34873	7.64024	7.64386	7.55459	7.62936	7.7211	7.41363	5.62936	5.78136	5.71425	6.2384
A_73_101759	COX18	9.03892	9.14975	9.14975	8.87344	8.91139	9.03067	9.08614	9.02652	9.74062	9.99859	10.3151	10.0238	9.83447	9.86109	9.61839	9.62936	9.75822	9.40833	9.69	10.0458	8.39232	8.21189	8.43879	8.19476	9.2131	9.84862	9.24793	9.53138	9.09935	9.26209	9.23601	9.06743	9.1267	8.98726	8.87036	9.10066	10	9.98299	9.49185	9.87114	9.49386	9.5157	9.66356	9.53333	8.54496	8.21917	8.22159	8.57932
A_73_101760	UPK2	8.14975	7.47978	7.97154	8.13443	8.40727	8.23601	8.29462	8.31967	9.47675	9.53722	9.56796	9.77479	9.60825	9.50581	9.37287	9.59805	9.13699	9.48079	9.74147	9.76487	7.47978	7.78136	7.39232	7.36632	9.49885	10.1861	9.48281	9.60733	9.86031	9.7211	9.32531	9.59898	9.9993	9.11894	9.70131	9.18488	9.64656	9.29002	10.0265	9.64566	9.3015	9.63844	9.61102	9.25857	6.03342	7.01681	7.09803	7.49586
A_73_101761	ZNF507	7.99435	8.25267	8.58496	7.79442	8.03892	8.59991	8.39446	8.32643	8.29002	8.80413	9.04166	8.57554	8.43254	8.87036	8.64746	8.62753	8.11374	8.47168	8.46352	8.59991	7.21917	7.49985	7.32193	6.02237	8.01123	8.46761	7.7039	7.98299	7.56224	7.96	7.75154	7.84549	7.91289	7.9629	7.82972	7.99435	8.98299	9.36413	8.43045	8.35975	8.48583	8.61471	8.28309	7.91886	7.32193	6.97154	6.62936	7.60363
A_73_101764	IZUMO2	5.04439	5.9542	6.06609	5.56986	5.37504	5.93074	5.47573	5.89482	7.224	8.01123	7.88264	6.74147	6.56986	7.08215	6.52356	7.52748	7.19967	7.57743	7.5812	6.72792	3.75489	4.55459	4.24793	4.20945	7.6865	7.12928	6.82655	7.11894	6.71425	7.43045	6.36632	7.30834	7.92481	6.26679	6.84549	6.24793	7.16993	7.05528	7.33092	7.8009	7.72792	6.83289	7.67243	7.55459	3.80735	3.32193	3	4.04439
A_73_101765	CRYAB	16.9024	17.445	17.0579	16.7715	17.3564	17.4034	17.292	17.3295	14.8454	15.4042	14.3635	14.2534	12.5541	14.0024	12.9651	14.5611	14.2814	16.2635	15.3052	13.3207	16.4369	16.4022	16.3429	13.9559	14.0242	13.4885	13.7412	13.6746	16.1042	15.682	17.3204	16.5085	15.394	16.5103	16.1969	16.923	15.5576	13.213	14.1052	13.909	13.917	13.565	15.1146	14.4816	17.1022	16.9759	17.0646	16.6569
A_73_101766	RCOR3	9.93884	9.81378	10.4278	10.0147	10.0694	10.1357	10.3004	10.0815	11.1137	11.5008	11.4979	10.9136	11.1241	11.4491	10.6493	11.2793	11.0614	10.8661	11.2467	11.3032	8.76818	8.78953	9.13699	8.71253	10.7444	10.7773	10.7486	10.7781	10.5479	10.8941	10.3151	10.6439	11.0035	10.2674	10.6987	10.545	11.4025	11.26	10.8857	11.2107	10.69	10.6909	10.9697	11.103	9.17991	8.49586	8.31741	9.55267
A_73_101768	CD8A	6.66534	6.87036	6.70736	6.49985	7.61102	7.39232	7.36632	7.6865	8.43463	8.69349	9.18115	8.77149	9.62022	8.76984	8.55842	8.41574	8.53916	7.65464	7.75154	8.65821	6.25739	5.70044	5.72792	6.7211	8.45943	9.16239	8.50581	8.49185	6.9542	6.70044	6.83289	6.55459	7.75489	7.61102	7.39232	7.9629	8.14975	8.18488	8.7039	8.90539	8.90839	8.4818	8.31288	8.78953	6.20945	6.26679	6.14975	6.8392
A_73_101769	PIAS1	12.3399	12.292	12.277	12.68	12.1669	12.3959	12.5425	12.3818	11.4218	11.3473	11.2198	11.4244	12.2583	11.7448	11.5774	11.8451	11.7696	11.3891	11.6362	12.2506	11.9741	11.5541	11.7812	11.6184	11.8134	11.672	11.635	12.1016	11.9304	11.605	12.2009	11.8956	12.0439	11.7071	12.1666	12.1863	12.1246	12.1254	11.8122	11.8903	11.6526	12.1115	11.9093	12.0251	11.4126	11.4919	11.5553	11.7421
A_73_101771	TMEM43	10.6243	10.6106	11.1248	10.3343	10.5608	10.6821	10.8642	10.7578	12.8929	13.4156	13.0016	13.249	12.8596	13.203	12.8429	12.9054	12.7172	12.9669	13.143	13.3385	9.60548	9.92926	9.7657	9.47573	12.2332	12.3245	12.1824	12.1098	12.3676	12.983	11.5221	12.3907	12.7993	11.6976	12.5587	11.8916	13.4003	13.481	12.5621	12.4094	13.0593	12.2497	12.2644	12.0201	9.74399	9.74147	9.633	9.89254
A_73_101774	AK1	17.2753	17.0047	17.279	17.5041	16.7225	16.9515	17.2367	16.7545	11.647	12.1217	12.1021	11.6273	11.6325	12.5612	12.1975	11.1072	11.8878	13.3929	12.4506	12.025	16.9064	16.8545	16.9131	16.7097	10.8838	11.668	11.679	11.1712	14.7771	14.4696	16.2545	15.4812	14.6032	14.9905	15.444	16.4855	12.4599	12.6477	11.5348	12.1869	11.4486	10.7818	10.638	11.9598	16.196	16.5113	16.4864	17.065
A_73_101779	SLC35E3	6.96578	6.70044	6.9542	7.65464	7.19967	7.78136	7.62936	7.68299	8.82972	8.78953	9.30492	9.55459	9.46557	9.05664	9.38909	9.18735	8.94837	9.03067	9.07682	9.51964	6.63662	7.01123	7.04439	6.76818	8.74819	8.98299	8.73809	8.70736	8.59991	8.42206	8.03342	8.59805	8.64746	8.24793	8.49586	8.12928	9.22159	9.44605	8.84706	9.31175	8.72962	8.76487	9.00843	8.46352	6.20945	6.17991	6.83289	7.08746
A_73_101781	ZBTB20	12.1486	12.1908	12.4003	11.8905	12.0795	11.8882	11.9832	11.8765	12.6661	12.7897	13.091	12.8357	12.7663	13.0147	12.8451	12.7181	12.4813	12.858	12.7611	12.8893	10.9118	10.9535	11.0802	11.1501	12.7314	13.1335	12.7486	12.5362	12.5964	12.7601	12.28	12.6815	12.8134	12.5023	12.4808	12.4236	13.5198	13.4354	13.0356	12.7877	12.8427	12.7501	12.6201	12.5289	11.2685	11.0327	11.1134	11.2294
A_73_101782	GPATCH3	9.45738	9.1267	9.77149	9.36413	8.82814	9.17617	9.04303	9.29232	9.85953	10.2444	10.4843	10.3247	10.7121	9.45121	10.2969	9.8572	9.92778	9.77561	10.3449	10.3021	8.46761	8.92184	8.69349	8.53138	10.0105	10.0382	9.71768	9.97011	9.53333	10.0341	9.47675	9.95565	9.74903	9.56129	9.69174	9.17493	10.3718	10.4793	9.78136	9.92184	9.83131	10.1124	9.77972	9.42522	8.77808	8.5157	8.84235	9.15861
A_73_101784	NUPL1	10.592	10.2479	10.7719	10.4067	10.556	10.5358	10.6613	10.6515	10.7423	11.0025	11.1526	10.7731	11.0389	10.9174	10.7474	10.7406	10.3587	10.7694	10.8408	11.0231	9.8572	9.81698	9.85253	9.68387	10.7665	10.8114	10.6129	10.683	10.7087	10.7453	10.7104	10.7406	10.9333	10.6096	10.544	10.617	11.0771	11.0878	10.7322	11.0382	10.7698	10.7039	10.676	10.42	9.2396	9.3837	9.54496	10.1202
A_73_101785	BRD3	6.36632	6.45943	6.67243	6.26679	7.15987	7.64386	7.43463	7.51964	8.79116	8.98868	9.33985	8.91139	8.84549	9.11634	8.27146	8.98014	8.9629	8.54303	8.93664	9.18735	6.22882	5.72792	5.91886	6.16993	8.87344	9.16239	8.50581	9.10722	8.75822	8.73809	8.12153	8.59246	8.99435	8.3837	8.47573	8.13443	9.02791	9.04576	9.00282	9.67772	8.85487	8.44294	9.16239	8.93369	5.18982	5.71425	5.64386	6.41785
A_73_101787	DMBX1	8.42417	7.46761	7.55459	7.16993	8.17991	7.81378	7.72792	7.74819	8.32643	7.66534	7.83605	8.05528	8.55842	8.05528	7.12928	7.98584	7.85487	7.18488	7.40939	7.76818	7.72792	6.97728	6.75489	7.19967	8.16239	7.59991	7.7879	8.10852	8.03892	7.56986	7.80735	7.65464	8.73471	7.89785	8.25503	8.15987	7.66888	7.66534	7.35315	7.86728	7.74147	7.40939	7.40939	7.79442	6.94251	6.80735	6.70044	6.97728
A_73_101790	TBX4	8.69523	8.83131	8.84862	9.10722	8.90238	8.99152	9.14466	9.29921	9.09803	8.77972	9.13186	9.05528	8.88264	9.42626	8.82018	9.67596	8.97585	8.30834	8.79928	9.08879	8.46352	8.36194	7.99718	8.42417	9.11504	9.02929	9.33539	9.76984	9.17493	9.05799	9.12799	9.06878	10.178	9.99718	9.9211	10.0519	8.97728	9.10852	9.11504	9.31967	9.14848	9.13443	9.03892	9.04712	8.23122	8.24793	8.32643	8.50581
A_73_101791	IRF2BP1	11.5236	11.5486	11.0934	11.9121	11.4067	11.7657	11.9012	11.5859	10.446	10.4888	10.2533	10.4168	11.0711	10.9905	10.8017	11.0032	10.7891	10.4574	10.7748	10.9487	11.3354	10.9454	10.7797	11.2831	10.7887	10.6466	10.9719	11.006	11.0244	10.7271	11.4838	10.9556	11.0485	10.7764	11.3652	11.4424	11.1176	11.1914	10.8661	11.2897	10.9801	11.2744	11.0035	11.2877	10.7457	10.88	10.9076	10.9866
A_73_101792	ASB11	12.2076	11.6788	12.3919	12.2577	12.2853	11.8319	12.1131	11.9906	9.16742	9.81858	9.26679	9.34762	9.84156	9.44087	9.80655	9.24793	9.224	9.64205	9.25974	9.27263	11.3977	11.3853	11.1731	11.1072	9.29232	9.08746	8.9901	9.08215	10.3371	10.2644	11.6448	10.9476	10.2264	10.1874	10.5594	11.2671	9.61839	9.83131	9.3208	9.63118	9.46455	9.35975	9.37504	9.25739	10.007	10.4686	11.0427	11.4094
A_73_101796	GPD2	7.37938	7.2854	8.16491	7.48382	7.00562	6.96	6.67243	6.88264	5.49185	5.6865	5.49185	4.90689	5.6865	5.42626	5.44294	5.64386	5.08746	5.90689	5.72792	5.45943	6.18982	6.33985	6.45121	6.04439	4.58496	5.83289	5.04439	5.39232	6.21917	5.96578	6.22882	6.43463	5.72792	5.93074	6.08746	6.2384	6.04439	5.75489	5.93074	4.85798	5.80735	5.40939	4.61471	4.72792	5.96578	5.42626	7.27146	6.49185
A_73_101803	MSH3	6.75489	6.52356	6.60733	6.70044	6.86419	6.77479	6.93074	6.8392	7.6865	7.93074	7.85175	7.80735	7.98014	7.5812	7.53138	7.69349	7.85175	7.77149	7.97728	8.13443	6.46761	6.08746	5.93074	6.45121	7.26679	8.17991	7.39232	7.91886	7.21917	7.25739	7.2384	7.10852	7.12412	7.11894	7.15987	7.08215	7.77479	7.9542	7.6865	7.55842	7.3837	7.52748	7.56224	7.17991	5.45943	6.29462	6.19967	6.40939
A_73_101804	IRGC	7.99718	7.79766	7.81378	8.12412	8.36851	8.17742	7.30378	7.62205	6.97728	6.88264	6.79442	7.25267	8.84549	8.68475	8.64205	8.90087	7.98584	7.37938	7.76155	8.04439	6.76818	6.64386	6.53138	6.33985	8.65464	8.26679	8.68475	9.12799	8.35535	8.04985	8.13955	7.94251	9.29002	8.84549	8.96145	7.67596	7.49985	7.99152	7.57365	8.09803	8.1472	8.08215	8.13955	8.48784	6.43463	6.46761	6.45943	6.73471
A_73_101805	UQCC	10.4445	10.3083	10.3089	10.3745	10.3287	10.5309	10.6018	10.6865	10.3614	10.5575	10.6573	10.2372	10.2033	10.3399	9.54882	10.3214	10.1812	9.97513	10.3794	10.4278	9.89936	9.73556	10.2562	9.80896	9.93074	9.72792	9.81778	9.99789	10.1033	10.1254	10.6795	10.2738	9.89936	9.75154	9.91886	10.2336	10.2715	10.0841	9.94105	10.1573	9.86805	9.86651	10.2837	10.0389	9.86496	9.76818	9.59339	9.94251
A_73_101806	LIFR	6.84549	6.87652	7.58496	7.27612	6.91289	7.15987	7.3443	7.12928	7.48382	7.88264	7.77149	8.33539	7.56986	8.1267	8.12412	7.48382	7.70736	7.70736	7.2384	7.98868	6.10852	5.87036	6.22882	6.15987	8.09803	7.61471	8.09011	7.73471	7.56986	7.98014	7.47978	7.7211	7.88264	8.12928	7.45533	7.8009	7.6865	7.82018	7.5812	8.15482	7.49185	8.11374	7.77808	7.84549	5.04439	5.55459	6	6.37504
A_73_101807	LY6G6F	5.56986	6.10852	5.9542	6.10852	5.20945	6.08746	6.14975	5.35755	6.53138	6.39232	6.62936	6.56986	6.17991	6.33092	5.90689	6.59991	5.52356	5.71425	6.03342	6.29462	5.32193	5.16993	4.83289	5.12928	6.33985	6.58496	6.52356	6.70044	6.06609	6.08746	6.05528	6.04439	6.74819	6.49185	6.60733	6.83289	6.78136	6.56986	6.47573	6.99435	6.42626	6.64386	6.42626	6.59991	5.2854	4.90689	5.02237	5.58496
A_73_101808	SRCRB4D	7.33539	6.46761	7.03342	6.56986	6.66534	7.05528	6.89482	7.24793	4	5.10852	4.85798	5.16993	4.35755	4.42626	4.45943	4.24793	4.88264	4.70044	4.32193	4.39232	6.18982	5.16993	5.70044	5.67243	4.39232	4.45943	4.45943	4.80735	4.78136	4.24793	5.88264	6.13955	5.10852	5.72792	5.50779	5.74147	4.45943	4.24793	4.42626	5.49185	4.52356	4.12928	4.12928	4.2854	5.37504	5.50779	5.50779	6.06609
A_73_101809	TRIM62	5.2854	6.18982	5.89482	6.66534	4.93074	5.44294	6.90689	5.35755	7.43045	6.94251	7.13955	6.87036	6.24793	5.85798	5.44294	5.82018	6.03342	5.35755	5.75489	6.47573	6.44294	5.98868	5.62936	6.17991	7.18488	6.82655	7.30378	7.88874	6.54689	6.25739	6.2384	6.6865	7.98299	7.64386	7.50779	7.81378	6.04439	5.85798	6.04439	6.54689	5.82018	5.97728	5.58496	6.06609	6	5.83289	5.93074	6.3837
A_73_101811	APOBEC3A	4.35755	5.65821	4.9542	5.49185	5.67243	5.74147	5.91886	5.82018	6.57743	6.17991	6.32193	6.56986	5.40939	5.49185	4.9542	4.75489	5.32193	4.75489	5.2854	5.42626	4.58496	4.64386	4.12928	4.85798	5.94251	7.33092	5.39232	6.05528	5.26679	5.50779	6.07682	5.53916	6.40088	5.88264	5.98868	6.14975	6.32193	6.20945	5.61471	7.02791	5.16993	5.02237	5.14975	5	4.45943	4.85798	4.32193	5.16993
A_73_101812	GDPGP1	8.3837	8.13699	8.3837	7.94837	8.13186	7.54689	8.22159	8.00282	8.29921	8.33762	8.95128	8.83447	8.99577	8.31061	8.95855	7.99152	8.22641	8.29921	8.28077	8.56605	6.78136	7.26209	7.17493	7.02791	7.97441	8.17493	7.79442	7.92184	7.87652	7.85798	8.25503	8.02791	7.87036	7.94837	7.49586	7.96578	8.3837	8.68124	8.55459	9.62662	7.99435	8.49185	7.86728	7.99152	6.98299	7.26679	6.73471	7.82655
A_73_101813	ZNF383	5.14975	5.40939	5.58496	5.55459	5.18982	5.62936	5.37504	5.40939	6.04439	6.40939	6.08746	6.20945	6.73471	6.53916	6.42626	6.58496	6.78136	6.64386	6.65105	6.63662	4.64386	4.16993	4.08746	4.52356	6.26679	6.8009	6.14975	6.74147	6.78136	7.13955	6.27612	6.57743	7.2854	6.78136	6.79442	6.58496	6.78136	6.81378	6.61471	6.92481	6.14975	6.58496	6.53916	6.22882	3.52356	4.32193	4.12928	4.90689
A_73_101814	BPGM	5.80735	6.25739	6.04439	6.21917	5.97728	6.17991	6.60733	6.22882	4.9542	4.80735	4.39232	4.42626	3.52356	4.45943	3.45943	3.85798	4.39232	4.35755	4.35755	4	6.84549	5.9542	6.59991	6.14975	4.08746	4	3.45943	3.70044	4.39232	4.85798	6.15987	5.32193	4.32193	4.85798	5.2854	5.52356	4.61471	3.80735	3.80735	3.90689	3.85798	3.32193	3.80735	3.70044	5.59991	6.12928	5.88264	6.64386
A_73_101819	LACTB	10.444	10.2485	10.3106	10.1984	10.6631	10.2204	10.1706	10.3399	10.3509	10.4094	10.6257	10.4168	10.9837	10.2137	10.6618	10.1098	10.0721	9.94105	10.4346	10.2021	9.38802	9.00282	9.30378	9.21189	9.80655	10.1039	9.41151	9.49285	9.72451	9.75489	10.0369	9.72451	9.76653	9.93	9.76653	9.88264	10.6533	10.8269	10.2767	10.3095	10.1351	10.3734	9.88111	9.90011	9.05528	8.83289	9.05393	9.58684
A_73_101820	TNFRSF11A	9.05664	8.82018	8.79279	8.10329	8.14466	8.34873	8.24079	8.29002	9.90162	9.61379	10.633	10.2533	10.2784	10.1453	10.2058	10.0077	9.60363	9.82257	9.96	10.1561	8.11374	8.07414	7.69349	8.02237	9.93664	10.5167	9.98584	9.92926	9.74567	9.99859	9.45018	9.49586	10.4221	9.50581	10.6479	9.51964	9.50879	10.3691	9.99789	10.0458	10.1235	9.77808	9.88111	9.31515	7.86419	7.9542	8.22641	7.97154
A_73_101821	7SK	8.61287	8.52356	8.6865	8.98157	9.67243	9.5265	9.32755	9.00282	12.3883	13.2374	13.2039	13.0951	12.73	12.7979	12.2978	12.6519	12.236	12.2952	12.9507	13.0341	8.30378	7.96	8.29921	8.73809	12.2228	12.0795	12.0966	12.2877	11.3368	11.8335	10.5878	10.8202	11.2618	10.7368	10.9614	10.7155	12.3615	12.5182	12.3396	12.4795	12.3236	12.39	12.565	12.2073	7.70736	8.01123	7.56605	7.98014
A_73_101823	FOSB	13.7648	14.4348	13.2625	14.2299	13.9287	15.3405	15.0552	14.1726	13.6344	14.4531	14.0454	13.559	14.8625	14.7516	14.86	14.1203	14.1779	13.9269	14.5855	14.9639	14.3284	13.0534	13.379	13.6529	15.1177	16.3508	16.6269	15.5719	13.8391	14.1892	14.2342	14.7161	13.8614	13.8427	15.3748	14.8429	14.3185	15.1011	16.0056	15.0086	15.9075	15.2149	15.6477	15.6953	14.1657	14.2277	14.7244	14.7511
A_73_101824	PFAS	10.7099	10.6457	10.5216	10.8281	10.6493	10.6812	10.7903	10.7528	10.3399	10.3044	10.5859	10.2088	11.2883	11.0396	10.8777	11.0768	10.8424	10.1497	10.4147	10.8013	10.1687	9.82018	9.74819	9.96145	10.5741	10.672	10.5999	10.9091	10.5661	10.2515	10.9005	10.5113	10.941	10.6325	10.9996	10.7185	11.0175	11.0272	10.8796	10.9901	10.7415	10.9982	11.0119	11.0755	9.93737	10.0021	9.77149	9.88722
A_73_101825	MRPL13	11.8529	12.0725	12.6163	12.0358	12.3791	12.459	12.3799	12.3725	12.5101	13.0254	13.0972	12.5672	12.5206	12.5855	12.2694	12.3645	12.5326	12.446	12.8351	12.801	11.3146	11.332	11.4378	11.3236	12.4477	12.512	12.3233	12.5249	12.4244	12.463	12.6192	12.3707	12.2067	11.7497	12.3316	12.36	12.4831	12.6992	12.1912	12.4493	12.3419	12.2571	12.7292	12.0913	10.9425	11.042	11.1596	11.2033
[truncated: 33,227 more rows]
[truncated: 48 more columns]
