# Supplementary material for: Gene expression identifies metabolic and functional differences between intramuscular and subcutaneous adipocytes in cattle
Source: BMC Genomics. 2020 Jan 28;21:77. doi: 10.1186/s12864-020-6505-4 (PMC6986065; doi:10.1186/s12864-020-6505-4)
Supplement: Supplementary file 5 — Additional file 5. The genome-wide P values associated with differential expression between the IMF versus SC depots. Significance was established using t tests assuming equal variance. [file 12864_2020_6505_MOESM5_ESM.xlsx]

## Sheet: LD_IMF_SCrump_NME.Pval
Probe	GENE	LD	IMF	SC	P(LD_vs_IMF)	P(LD_vs_SC)	P(IMF_vs_SC)	P(LD_vs_IMF+SC)
A_73_P213087	MYH2	15.81	15.5	11.1	0.0763973	1.09095e-18	3.00973e-36	8.31166e-11
A_73_102717	MYL2	15.98	15.81	11.43	0.165454	1.43141e-17	6.2542e-36	8.76081e-10
A_73_P065381	MYH2	16.13	15.81	11.44	0.0718144	1.51215e-18	9.01549e-36	9.0101e-11
A_73_P253146	MYL1	15.56	15.23	11	0.0674468	1.22171e-17	1.35821e-33	2.34471e-10
A_73_104721	MYL1	15.56	15.48	11.34	0.248818	2.2048e-15	3.12929e-32	1.89175e-08
A_73_P042606	MYL1	15.23	15.12	11.08	0.218804	6.12355e-15	9.43053e-31	2.50043e-08
A_73_P047416	MYH1	14.76	14.45	10.43	0.0763973	4.28384e-16	1.84446e-30	1.60502e-09
A_73_P478241	CKM	14.38	14.12	10.11	0.102692	1.05231e-15	2.57626e-30	3.63296e-09
A_73_103281	SLN	14.39	13.89	9.95	0.0201549	7.99162e-17	2.61272e-29	1.57815e-10
A_73_P038406	ACTN2	14.64	14.17	10.24	0.0254377	1.47859e-16	3.62485e-29	2.74408e-10
A_73_P291106	TNNC1	14.11	13.69	9.9	0.0367945	2.55387e-15	3.25604e-27	1.73006e-09
A_73_105438	TNNC1	15.81	15.44	11.66	0.0519982	6.12355e-15	4.4608e-27	3.9096e-09
A_73_P366280	MYH1	14.79	14.25	10.53	0.0145821	1.22096e-15	2.89796e-26	4.73666e-10
A_73_101290	PGAM2	14.84	14.33	10.64	0.0186151	2.95697e-15	7.31083e-26	9.45462e-10
A_73_117207	TNNT1	13.94	13.43	9.75	0.0186151	3.42281e-15	9.93212e-26	1.02012e-09
A_73_P476593	MYH2	14.23	13.74	10.06	0.0218019	4.58126e-15	9.93212e-26	1.38077e-09
A_73_P445326	TNNT1	14.22	13.72	10.05	0.0201549	4.58126e-15	1.34819e-25	1.28047e-09
A_73_P508789	CKM	15.43	15.03	11.36	0.0423711	1.92861e-14	1.34819e-25	5.62959e-09
A_73_109196	TNNT3	14.24	13.73	10.08	0.0186151	5.29724e-15	2.47788e-25	1.28047e-09
A_73_100299	CKMT2	14.49	14.05	10.46	0.0318331	3.39496e-14	1.50925e-24	5.62959e-09
A_73_P369826	ACTA1	16.3	16.27	12.69	0.303333	9.31665e-12	2.03325e-24	1.39468e-06
A_73_P039446	CA3	13.54	13.02	9.45	0.0171762	1.45064e-14	2.73688e-24	2.00913e-09
A_73_114503	ACTA1	16.64	16.6	13.04	0.292013	1.05732e-11	3.68091e-24	1.39468e-06
A_73_P100526	TPM2	14.61	14.18	10.62	0.0342404	5.94466e-14	3.68091e-24	8.07671e-09
A_73_P154543	MB	15.56	15.3	11.74	0.102692	6.05502e-13	3.68091e-24	8.52009e-08
A_73_P094241	TTN	15.03	14.76	11.21	0.0969668	6.05502e-13	4.94643e-24	7.96901e-08
A_73_P329711	TNNT1	13.23	12.73	9.19	0.0201549	2.94893e-14	6.64146e-24	3.37538e-09
A_73_P109696	TNNT3	14.03	13.5	9.99	0.0158339	2.94893e-14	1.60066e-23	2.70489e-09
A_73_P332346	MYH1	13.52	13	9.49	0.0171762	3.39496e-14	1.60066e-23	3.13561e-09
A_73_P475968	TNNC1	13.37	12.89	9.39	0.0235606	6.83285e-14	2.14218e-23	6.05288e-09
A_73_P094561	NEB	13.77	13.33	9.84	0.0318331	1.36363e-13	2.86449e-23	1.1544e-08
A_73_P094236	TTN	15.79	15.44	11.97	0.0593292	6.05502e-13	5.10905e-23	4.64323e-08
A_73_P094556	NEB	13.53	12.91	9.47	0.00728993	2.22255e-14	1.20933e-22	1.18721e-09
A_73_P253286	CKM	12.97	12.51	9.09	0.0274378	2.69868e-13	2.13892e-22	1.42786e-08
A_73_P283936	MYOZ1	13.19	12.69	9.3	0.0201549	2.35594e-13	5.00007e-22	1.00116e-08
A_73_P034046	MYOZ1	13.38	12.91	9.58	0.0254377	7.90569e-13	2.67068e-21	2.33248e-08
A_73_118229	KBTBD10	13.82	13.35	10.04	0.0254377	1.03082e-12	4.63722e-21	2.67993e-08
A_73_P048951	MYH7	12.87	12.31	9	0.0123328	3.09047e-13	4.63722e-21	7.51634e-09
A_73_P094566	NEB	12.82	12.31	9	0.0186151	6.05502e-13	4.63722e-21	1.53217e-08
A_73_P251541	CKMT2	12.61	12.12	8.81	0.0218019	7.90569e-13	4.63722e-21	2.02876e-08
A_73_119736	MB	17.26	17.11	13.81	0.18222	6.77311e-11	6.1028e-21	1.77299e-06
A_73_P094256	TTN	12.75	12.34	9.04	0.0395032	2.58189e-12	6.1028e-21	6.51513e-08
A_73_P411146	RABEP2	15.69	15.32	12.02	0.0519982	4.33121e-12	6.1028e-21	1.11157e-07
A_73_P068061	MYBPC2	13.5	12.94	9.67	0.0123328	5.29665e-13	1.38408e-20	1.00116e-08
A_73_120367	MYOZ1	16.78	16.47	13.21	0.0763973	1.54214e-11	1.81541e-20	3.14506e-07
A_73_106724	DHRS7C	12.37	11.89	8.64	0.0235606	1.98943e-12	2.37918e-20	3.53172e-08
A_73_P065361	MYH13	13.48	12.94	9.7	0.0145821	1.03082e-12	3.11541e-20	1.64396e-08
A_73_P094251	TTN	12.23	11.79	8.55	0.0318331	3.8078e-12	3.11541e-20	6.51513e-08
A_73_P040946	CSRP3	12.77	12.13	8.94	0.00607083	5.29665e-13	1.1845e-19	5.62959e-09
A_73_P429966	TNNT3	13.34	12.83	9.64	0.0186151	2.93994e-12	1.1845e-19	3.53172e-08
A_73_117280	PDLIM3	11.94	11.51	8.34	0.0342404	1.05732e-11	2.009e-19	1.1875e-07
A_73_P317596	ACTN2	13.34	12.79	9.62	0.0134168	2.26684e-12	2.009e-19	2.33248e-08
A_73_P324276	NEB	12.17	11.72	8.55	0.0295681	8.20721e-12	2.009e-19	9.10744e-08
A_73_P040186	PYGM	12.62	12.05	8.89	0.0113252	1.98943e-12	2.61311e-19	1.89175e-08
A_73_P106046	RABEP2	12.02	11.49	8.36	0.0158339	4.92526e-12	5.72145e-19	4.05083e-08
A_73_P344101	MYH7	11.9	11.37	8.24	0.0158339	4.92526e-12	5.72145e-19	4.05083e-08
A_73_P316731	TNNT3	13.55	13	9.88	0.0134168	4.33121e-12	7.41701e-19	3.29694e-08
A_73_P129046	PGAM2	13.5	12.92	9.81	0.0103902	3.34629e-12	9.607e-19	2.33248e-08
A_73_P192482	KBTBD10	12.11	11.57	8.49	0.0145821	8.20721e-12	2.07722e-18	4.9702e-08
A_73_117442	FBP2	15.35	14.86	11.79	0.0218019	1.74768e-11	2.68156e-18	1.04029e-07
A_73_P030871	ATP2A1	12.69	12.06	8.99	0.00665566	2.93994e-12	2.68156e-18	1.53217e-08
A_73_115746	PPP1R27	11.85	11.38	8.34	0.0254377	3.25137e-11	5.74062e-18	1.64908e-07
A_73_P154377	SMPX	11.37	10.83	7.8	0.0145821	1.54214e-11	7.38601e-18	6.96838e-08
A_73_100988	MYH7	16.3	15.91	12.89	0.045406	1.09734e-10	9.49506e-18	5.21598e-07
A_73_P038191	PDLIM5	13.91	13.46	10.45	0.0295681	5.99813e-11	1.21961e-17	2.5953e-07
A_73_P101156	CAPN3	11.85	11.3	8.33	0.0134168	2.87358e-11	3.29221e-17	9.10744e-08
A_73_P329541	ACTA1	17.59	17.32	14.35	0.0969668	8.0392e-10	3.29221e-17	3.01635e-06
A_73_P319891	PYGM	11.77	11.26	8.3	0.0186151	5.3104e-11	4.2111e-17	1.64908e-07
A_73_P286289	MYBPC1	12.83	12.21	9.26	0.00728993	1.54214e-11	5.38197e-17	4.05083e-08
A_73_111223	TRIM63	11.99	11.56	8.62	0.0342404	1.76851e-10	6.87263e-17	5.21598e-07
A_73_P350016	TMOD4	12.77	12.25	9.33	0.0171762	7.64516e-11	1.11789e-16	1.87855e-07
A_73_P449291	LDB3	12.22	11.71	8.82	0.0186151	1.23706e-10	2.30456e-16	2.5953e-07
A_73_101508	MYOZ2	11.85	11.44	8.56	0.0395032	4.52053e-10	2.92839e-16	9.68732e-07
A_73_P058601	COX6A2	12.91	12.34	9.48	0.0113252	8.62718e-11	4.71572e-16	1.44671e-07
A_73_116501	PPP1R3A	11.63	11.11	8.26	0.0171762	1.76851e-10	5.97673e-16	2.95034e-07
A_73_P133201	FBP2	11.78	11.26	8.43	0.0171762	2.24064e-10	9.5765e-16	3.35214e-07
A_73_P433816	MYLPF	17.27	17.06	14.23	0.135016	7.40026e-09	9.5765e-16	1.30998e-05
A_73_P264421	LDB3	11.13	10.62	7.8	0.0186151	2.83502e-10	1.21069e-15	4.05503e-07
A_73_P403871	OBSCN	12.19	11.55	8.73	0.00607083	5.99813e-11	1.21069e-15	7.45247e-08
A_73_113434	TRDN	14.99	14.55	11.74	0.0318331	7.16982e-10	1.52932e-15	1.02978e-06
A_73_112907	ADCY2	11.73	11.15	8.35	0.0103902	1.57044e-10	1.9302e-15	1.87855e-07
A_73_116442	AMPD1	11.86	11.25	8.45	0.0079767	1.09734e-10	1.9302e-15	1.26849e-07
A_73_P124986	JPH1	11.78	11.25	8.45	0.0158339	2.83502e-10	1.9302e-15	3.57232e-07
A_73_P401331	ENO3	12.62	12.12	9.32	0.0201549	4.02496e-10	1.9302e-15	5.21598e-07
A_73_P321616	MYBPC1	11.03	10.46	7.71	0.0113252	3.18746e-10	6.10485e-15	2.95034e-07
A_73_P252721	CA3	11.32	10.72	7.98	0.00871995	2.52087e-10	7.6666e-15	2.1388e-07
A_73_P363401	NRAP	11.15	10.56	7.83	0.00952299	3.18746e-10	9.61984e-15	2.5953e-07
A_73_P416836	ACTN3	11.58	11.01	8.28	0.0113252	4.02496e-10	9.61984e-15	3.35214e-07
A_73_P094246	TTN	10.68	10.24	7.52	0.0318331	1.98498e-09	1.20606e-14	1.77299e-06
A_73_P273771	CMYA5	12.92	12.46	9.74	0.0274378	1.58667e-09	1.20606e-14	1.39468e-06
A_73_P049196	ITGB1BP3	11.49	10.9	8.2	0.00952299	4.52053e-10	1.89114e-14	3.14506e-07
A_73_115974	EEF1A2	11.01	10.49	7.8	0.0171762	1.13113e-09	2.36504e-14	8.0578e-07
A_73_106975	TTN	11.14	10.66	7.98	0.0235606	1.98498e-09	2.95524e-14	1.39468e-06
A_73_109996	MYL6B	13.77	13.24	10.56	0.0158339	1.13113e-09	2.95524e-14	7.57564e-07
A_73_101897	CMYA5	14.8	14.23	11.56	0.0113252	8.0392e-10	3.68964e-14	4.89882e-07
A_73_P484178	ADCY2	11.62	11.02	8.36	0.00871995	6.39233e-10	4.60271e-14	3.57232e-07
A_73_P031326	TUBA4A	14.79	14.33	11.68	0.0274378	3.45474e-09	5.73696e-14	2.11936e-06
A_73_108371	COX6A2	13.2	12.68	10.04	0.0171762	1.98498e-09	7.14476e-14	1.09452e-06
A_73_P039126	JSRP1	14.61	14.05	11.41	0.0123328	1.2666e-09	7.14476e-14	6.69352e-07
A_73_P040156	TNNT3	14.83	14.25	11.62	0.0103902	1.13113e-09	8.8906e-14	5.55287e-07
A_73_P266756	MYOZ2	11.02	10.57	7.95	0.0295681	5.34945e-09	1.10538e-13	2.84504e-06
A_73_P264121	ANKRD1	11.45	10.88	8.27	0.0113252	1.58667e-09	1.3732e-13	7.12164e-07
A_73_118617	RPL3L	11.8	11.23	8.63	0.0113252	1.77504e-09	1.70448e-13	7.57564e-07
A_73_P308246	HPCAL1	12.58	12.12	9.52	0.0274378	5.96267e-09	1.70448e-13	2.84504e-06
A_73_P136371	JSRP1	10.5	9.91	7.32	0.00952299	1.58667e-09	2.11392e-13	6.29021e-07
A_73_P262561	ART3	10.42	10.05	7.46	0.0519982	1.73263e-08	2.11392e-13	8.42542e-06
A_73_P348591	RPL3L	10.73	10.18	7.63	0.0134168	3.85566e-09	4.95972e-13	1.31296e-06
A_73_112251	NEB	10.88	10.33	7.79	0.0134168	4.30193e-09	6.126e-13	1.39468e-06
A_73_P252346	ENO3	15.34	14.84	12.32	0.0201549	9.17226e-09	9.32115e-13	2.84504e-06
A_73_P344886	TXLNB	10.39	9.84	7.33	0.0134168	5.96267e-09	1.14835e-12	1.67009e-06
A_73_P050046	CASQ1	11.19	10.62	8.12	0.0113252	5.34945e-09	1.41357e-12	1.39468e-06
A_73_P351126	NRAP	10.53	9.96	7.48	0.0113252	6.6436e-09	2.13657e-12	1.57292e-06
A_73_P409356	ANKRD1	10.43	9.89	7.41	0.0145821	9.17226e-09	2.13657e-12	2.24863e-06
A_73_P039651	PDLIM3	15	14.6	12.13	0.0423711	4.39868e-08	2.62347e-12	1.17418e-05
A_73_P329141	UPK2	12.98	12.38	9.91	0.00871995	5.34945e-09	2.62347e-12	1.16316e-06
A_73_103476	ANKRD1	14.94	14.39	11.93	0.0134168	1.02062e-08	3.21866e-12	2.24863e-06
A_73_102057	KBTBD5	11.71	11.29	8.85	0.0367945	4.87024e-08	4.83267e-12	1.11139e-05
A_73_120603	LDB3	16.78	16.33	13.9	0.0295681	3.97125e-08	5.91429e-12	8.42542e-06
A_73_P051036	GADL1	10.57	9.99	7.56	0.0103902	1.02062e-08	5.91429e-12	1.88187e-06
A_73_P100026	DES	11.98	11.74	9.31	0.114874	3.16823e-07	5.91429e-12	7.70399e-05
A_73_P316201	CLCN1	10.58	9.96	7.53	0.00728993	6.6436e-09	5.91429e-12	1.16316e-06
A_73_106455	RYR1	11.15	10.54	8.13	0.0079767	9.17226e-09	8.83587e-12	1.4812e-06
A_73_P032361	COBL	10.32	9.79	7.38	0.0158339	2.13615e-08	8.83587e-12	3.8054e-06
A_73_P031046	C14H8orf22	10.12	9.86	7.46	0.102692	3.48496e-07	1.07865e-11	7.33028e-05
A_73_104331	ATP1A2	12.89	12.39	10.02	0.0201549	4.39868e-08	1.95274e-11	6.73338e-06
A_73_120317	ACTN3	14.8	14.21	11.84	0.00952299	1.73263e-08	1.95274e-11	2.38531e-06
A_73_P079091	MYH7	10	9.46	7.12	0.0145821	3.97125e-08	3.50858e-11	5.07132e-06
A_73_117742	ENO3	16.89	16.5	14.17	0.045406	1.95807e-07	4.25833e-11	2.77287e-05
A_73_P259561	PDLIM3	15.46	15.04	12.73	0.0367945	1.77658e-07	6.25713e-11	2.24463e-05
A_73_P381326	ACTA1	17.43	17.07	14.76	0.0555678	3.16823e-07	6.25713e-11	4.20212e-05
A_73_102755	DUSP26	15.8	15.35	13.07	0.0295681	1.77658e-07	1.10759e-10	1.9127e-05
A_73_113691	KLK15	10.98	10.56	8.29	0.0367945	2.61605e-07	1.33759e-10	2.77287e-05
A_73_P034976	MYOM2	15.74	15.17	12.9	0.0113252	5.96484e-08	1.33759e-10	5.36857e-06
A_73_P105616	XIRP1	10.39	9.78	7.51	0.0079767	3.97125e-08	1.33759e-10	3.38905e-06
A_73_120738	DUSP27	12	11.45	9.2	0.0134168	8.91192e-08	1.94598e-10	7.53441e-06
A_73_108245	TMOD4	14.34	13.74	11.5	0.00871995	5.96484e-08	2.34426e-10	4.52288e-06
A_73_105976	DES	15.86	15.59	13.36	0.0969668	1.52986e-06	2.82172e-10	0.000152192
A_73_116984	MYH4	10.24	9.59	7.36	0.00553186	3.97125e-08	2.82172e-10	2.68319e-06
A_73_P048186	TUBA8	12.01	11.46	9.23	0.0134168	1.08717e-07	2.82172e-10	8.42542e-06
A_73_P473263	PFKM	11.55	11.11	8.88	0.0318331	3.16823e-07	2.82172e-10	2.77287e-05
A_73_P032601	SMYD1	10.26	9.54	7.32	0.00280798	2.13615e-08	3.39362e-10	1.23585e-06
A_73_P048021	SRPK3	11.88	11.37	9.16	0.0186151	1.95807e-07	4.07804e-10	1.46069e-05
A_73_P081071	CLVS2	10.16	9.65	7.44	0.0186151	1.95807e-07	4.07804e-10	1.46069e-05
A_73_P311141	CASQ1	10.11	9.54	7.33	0.0113252	1.08717e-07	4.07804e-10	7.53441e-06
A_73_P362601	PDLIM3	17.08	16.77	14.56	0.0763973	1.27744e-06	4.07804e-10	0.000114073
A_73_P339931	AMPD1	11.57	10.94	8.74	0.00665566	6.59811e-08	4.89674e-10	4.03158e-06
A_73_P047566	HHATL	9.28	8.76	6.57	0.0171762	2.15726e-07	5.87458e-10	1.46069e-05
A_73_103569	HHATL	9.1	8.61	6.43	0.0218019	3.16823e-07	7.04185e-10	2.1284e-05
A_73_P031851	KBTBD5	9.11	8.67	6.49	0.0318331	5.08449e-07	7.04185e-10	3.59952e-05
A_73_P293951	MYOM2	16.13	15.55	13.37	0.0103902	1.32448e-07	7.04185e-10	7.96823e-06
A_73_P113921	CDNF	9.58	9.04	6.87	0.0145821	2.15726e-07	8.43407e-10	1.30998e-05
A_73_P461081	ASB16	10.31	9.68	7.51	0.00665566	8.91192e-08	8.43407e-10	4.78961e-06
A_73_100702	ABRA	9.62	8.96	6.81	0.00503596	8.06502e-08	1.20687e-09	3.8054e-06
A_73_P032901	ART3	9.2	8.81	6.66	0.045406	1.06527e-06	1.20687e-09	6.97368e-05
A_73_P258931	PFKM	10.39	9.94	7.81	0.0295681	7.37881e-07	1.72127e-09	4.20212e-05
A_73_P329466	DHRS7C	9.15	8.66	6.53	0.0218019	5.08449e-07	1.72127e-09	2.77287e-05
A_73_P036301	U1	9.92	9.22	7.1	0.003425	7.29579e-08	2.05307e-09	2.84504e-06
A_73_P260186	UCP3	11.02	10.58	8.46	0.0318331	8.87176e-07	2.05307e-09	4.89921e-05
A_73_105020	ASB12	12.04	11.44	9.33	0.00871995	2.15726e-07	2.44681e-09	9.41673e-06
A_73_P049681	MURC	11.33	10.74	8.63	0.00952299	2.37606e-07	2.44681e-09	1.0518e-05
A_73_115121	PPP1R14C	11.06	10.58	8.49	0.0235606	8.09246e-07	3.4667e-09	3.79072e-05
A_73_114223	TCAP	15.48	15.17	13.09	0.0763973	4.02857e-06	4.12132e-09	0.000211653
A_73_P254761	PFKM	14.19	13.71	11.63	0.0235606	8.87176e-07	4.12132e-09	3.99133e-05
A_73_P050301	PFKM	14.87	14.45	12.38	0.0367945	1.67341e-06	4.89551e-09	7.70399e-05
A_73_P403906	MYPN	9.23	8.68	6.61	0.0134168	5.08449e-07	4.89551e-09	2.01782e-05
A_73_P477493	ATP2A1	11.41	10.85	8.78	0.0123328	4.62848e-07	4.89551e-09	1.81287e-05
A_73_104020	MYLK2	9.45	8.88	6.83	0.0113252	5.08449e-07	6.89041e-09	1.81287e-05
A_73_109260	PTH1R	12.66	12.13	10.08	0.0158339	7.37881e-07	6.89041e-09	2.77287e-05
A_73_P263601	LRRC39	9.89	9.31	7.26	0.0103902	4.62848e-07	6.89041e-09	1.62772e-05
A_73_P376086	DUSP26	9.82	9.39	7.34	0.0342404	1.82974e-06	6.89041e-09	7.70399e-05
A_73_P391231	XIRP1	9.11	8.64	6.59	0.0254377	1.27744e-06	6.89041e-09	5.15496e-05
A_73_112134	KLHL33	11.76	11.32	9.28	0.0318331	1.82974e-06	8.16454e-09	7.33028e-05
A_73_113419	PDE4DIP	16.93	16.46	14.43	0.0254377	1.52986e-06	9.66685e-09	5.70472e-05
A_73_P070211	ADCY2	10.5	9.85	7.82	0.00553186	2.87948e-07	9.66685e-09	8.42542e-06
A_73_P088576	PPP1R3A	9.87	9.25	7.22	0.00728993	3.8319e-07	9.66685e-09	1.17418e-05
A_73_120617	RBFOX1	11.53	11.02	9	0.0186151	1.16676e-06	1.14355e-08	3.99133e-05
A_73_P461271	ARPP21	8.9	8.52	6.5	0.0486123	3.69526e-06	1.14355e-08	0.000145103
A_73_109334	STAC3	13.96	13.49	11.48	0.0254377	1.82974e-06	1.35166e-08	6.30919e-05
A_73_P035756	YIPF7	9.56	9.05	7.04	0.0186151	1.27744e-06	1.35166e-08	4.20212e-05
A_73_P092606	PDE4DIP	10.61	10.12	8.11	0.0218019	1.52986e-06	1.35166e-08	5.15496e-05
A_73_P253586	PFKM	9.18	8.73	6.73	0.0295681	2.38748e-06	1.59632e-08	8.09559e-05
A_73_P252801	SMTNL2	10.74	10.25	8.26	0.0218019	1.82974e-06	1.88372e-08	5.70472e-05
A_73_P349296	TPM1	16.78	16.29	14.3	0.0218019	1.82974e-06	1.88372e-08	5.70472e-05
A_73_109169	OBSCN	13.78	13.14	11.16	0.00607083	5.08449e-07	2.22103e-08	1.24029e-05
A_73_P047896	ASB5	9.51	9.06	7.08	0.0295681	2.84612e-06	2.22103e-08	8.93528e-05
A_73_P100636	PKM	10.65	10.1	8.12	0.0134168	1.16676e-06	2.22103e-08	3.24428e-05
A_73_101264	SMTNL2	11.49	11.02	9.05	0.0254377	2.60709e-06	2.61659e-08	7.70399e-05
A_73_109282	MPZ	8.37	9.27	7.3	0.00580272	0.021366	2.61659e-08	0.344121
A_73_P064081	DTNA	10.21	9.76	7.79	0.0295681	3.10589e-06	2.61659e-08	9.38539e-05
A_73_106877	OBSCN	9.71	9.1	7.14	0.0079767	8.09246e-07	3.08006e-08	1.9127e-05
A_73_109046	LRRC2	8.97	8.51	6.55	0.0274378	3.10589e-06	3.08006e-08	8.93528e-05
A_73_P378211	FABP3	11.02	10.83	8.88	0.149719	3.13993e-05	3.62264e-08	0.00107655
A_73_P419516	DES	18.3	18.11	16.16	0.149719	3.13993e-05	3.62264e-08	0.00107655
A_73_P109826	ZNF750	8.21	7.96	6.02	0.108659	2.11668e-05	4.25729e-08	0.000677474
A_73_P268507	EEF1A2	9.23	8.62	6.68	0.0079767	9.72339e-07	4.25729e-08	2.1284e-05
A_73_106510	HRC	12.17	11.62	9.7	0.0134168	2.00012e-06	5.86513e-08	4.42341e-05
A_73_P047766	KCNJ11	12.34	11.76	9.84	0.0103902	1.52986e-06	5.86513e-08	3.24428e-05
A_73_P051986	TPM3	14.22	13.76	11.84	0.0274378	4.39071e-06	5.86513e-08	0.000108665
A_73_P038361	MYOZ3	11.18	10.56	8.65	0.00728993	1.16676e-06	6.87565e-08	2.24463e-05
A_73_P109351	FABP3	12.95	12.77	10.87	0.157458	4.98646e-05	8.05367e-08	0.00143266
A_73_P142236	MYOM1	15.53	15.04	13.14	0.0218019	4.02857e-06	8.05367e-08	8.93528e-05
A_73_P263901	PDLIM5	9.08	8.55	6.65	0.0158339	2.84612e-06	8.05367e-08	5.99966e-05
A_73_P336841	MYOZ3	9.99	9.35	7.45	0.00607083	1.06527e-06	8.05367e-08	1.9127e-05
A_73_107199	C13H20orf194	11.86	11.03	9.14	0.000877519	1.95807e-07	9.42576e-08	2.38531e-06
A_73_116871	CA14	8.47	7.83	5.94	0.00607083	1.16676e-06	9.42576e-08	2.01782e-05
A_73_101732	GMPR	9.47	8.92	7.04	0.0134168	2.84612e-06	1.10226e-07	5.42327e-05
A_73_P048086	APOBEC2	11.72	11.13	9.25	0.00952299	2.00012e-06	1.10226e-07	3.59952e-05
A_73_P034951	MYF6	10.01	9.41	7.54	0.00871995	2.00012e-06	1.28793e-07	3.41746e-05
A_73_P276826	LDB3	11.29	10.74	8.87	0.0134168	3.10589e-06	1.28793e-07	5.70472e-05
A_73_113180	IGFN1	18.2	17.71	15.85	0.0218019	5.67275e-06	1.50372e-07	0.000108665
A_73_P264261	APOBEC2	11.42	10.82	8.96	0.00871995	2.18554e-06	1.50372e-07	3.59952e-05
A_73_P139661	ZIC4	8.77	8.55	6.7	0.128049	5.37983e-05	1.75414e-07	0.0012686
A_73_P402176	COX8B	14.49	14.01	12.17	0.0235606	7.30791e-06	2.04458e-07	0.000131847
A_73_P253295	TPM3	14.38	13.95	12.12	0.0342404	1.20205e-05	2.38115e-07	0.000221739
A_73_P042901	TDH	5.99	6.49	8.11	0.111815	5.57909e-05	2.75708e-07	0.00116863
A_73_P300426	RTN2	10.03	9.42	7.6	0.0079767	2.84612e-06	2.77086e-07	3.99133e-05
A_73_102282	ASB2	14.95	14.51	12.7	0.0318331	1.30455e-05	3.2217e-07	0.000221739
A_73_P253591	TPM1	16.76	16.42	14.61	0.0632861	2.90374e-05	3.2217e-07	0.000545757
A_73_P034856	ART5	9.76	9.25	7.47	0.0186151	9.38632e-06	5.03924e-07	0.000131847
A_73_114447	ADPRHL1	8.71	8.23	6.46	0.0235606	1.30455e-05	5.84001e-07	0.000183915
A_73_118832	EMC10	8.92	8.56	6.79	0.0555678	3.39438e-05	5.84001e-07	0.000545757
A_73_P046851	C16H1orf170	8.3	7.72	5.96	0.0103902	6.1746e-06	6.76249e-07	7.33028e-05
A_73_118955	TPM1	18.12	17.86	16.11	0.102692	8.428e-05	7.82428e-07	0.00137596
A_73_P192542	MURC	8.77	8.09	6.34	0.00416123	2.84612e-06	7.82428e-07	2.77287e-05
A_73_109935	COX8B	14.82	14.32	12.58	0.0201549	1.41526e-05	9.04539e-07	0.000175449
A_73_P081536	EYA4	8.02	7.47	5.73	0.0134168	9.38632e-06	9.04539e-07	0.000108665
A_73_115892	FRZB	8.33	7.85	6.12	0.0235606	1.80367e-05	1.04485e-06	0.000221739
A_73_120589	ITGA8	6.39	7.34	5.61	0.00360172	0.0680018	1.04485e-06	0.492594
A_73_P048061	KCNJ12	9.76	9.12	7.39	0.00607083	4.78362e-06	1.04485e-06	4.65567e-05
A_73_P048371	SGCG	10.81	10.35	8.62	0.0274378	2.11668e-05	1.04485e-06	0.000266727
A_73_P252336	ENO3	15.91	15.41	13.68	0.0201549	1.53494e-05	1.04485e-06	0.000183915
A_73_P369946	MLIP	7.38	7.25	5.52	0.20001	0.000246041	1.04485e-06	0.00404309
A_73_P406296	EEF1A2	8.16	7.6	5.88	0.0123328	1.01967e-05	1.20594e-06	0.000108665
A_73_101909	HRASLS	10.57	10.07	8.36	0.0201549	1.80367e-05	1.39074e-06	0.000202005
A_73_111582	FABP3	12.39	12.26	10.55	0.20001	0.000282272	1.39074e-06	0.00434825
A_73_119224	LINGO1	12.12	11.55	9.84	0.0113252	1.01967e-05	1.39074e-06	0.000103499
A_73_119447	TCEA3	14.53	14.05	12.34	0.0235606	2.11668e-05	1.39074e-06	0.00024326
A_73_P032316	CAMK2A	8.68	8.05	6.34	0.00665566	6.1746e-06	1.39074e-06	5.70472e-05
A_73_P045966	SYPL2	10.59	10	8.29	0.00952299	8.63793e-06	1.39074e-06	8.50552e-05
A_73_P069591	DLK1	11.84	11.27	9.58	0.0113252	1.20205e-05	1.84518e-06	0.000114073
A_73_P262671	TPM3	14.22	13.78	12.09	0.0318331	3.39438e-05	1.84518e-06	0.000383287
A_73_110381	TNMD	6.16	7.19	5.51	0.00159562	0.105504	2.12272e-06	0.390561
A_73_P209407	PFKM	13.63	13.17	11.49	0.0274378	3.13993e-05	2.12272e-06	0.000334926
A_73_P251641	ACTC1	9.07	8.34	6.66	0.00253871	3.38826e-06	2.12272e-06	2.36696e-05
A_73_P254441	ATP2A2	9.6	9.16	7.48	0.0318331	3.66811e-05	2.12272e-06	0.000400788
A_73_107600	NEURL	13.04	12.39	10.72	0.00553186	7.30791e-06	2.44002e-06	5.70472e-05
A_73_P265751	ANK3	10.6	10.18	8.51	0.0367945	4.62016e-05	2.44002e-06	0.00050003
A_73_112744	MYPN	10.01	9.45	7.79	0.0123328	1.66412e-05	2.80246e-06	0.000145103
A_73_118183	RBM24	13.24	12.79	11.13	0.0295681	3.96278e-05	2.80246e-06	0.000400788
A_73_120915	RTN2	13.83	13.27	11.61	0.0123328	1.66412e-05	2.80246e-06	0.000145103
A_73_P035951	PPP1R1A	17.21	16.76	15.1	0.0295681	3.96278e-05	2.80246e-06	0.000400788
A_73_P048506	CAMK2B	8.19	7.68	6.02	0.0186151	2.48078e-05	2.80246e-06	0.000232272
A_73_P056661	PEBP4	8.31	7.87	6.21	0.0318331	4.27956e-05	2.80246e-06	0.000438066
A_73_P382346	TPM2	16.04	15.7	14.04	0.0632861	9.07265e-05	2.80246e-06	0.00103289
A_73_P105481	TF	8.45	9.72	11.17	9.46476e-05	3.31671e-07	3.20158e-06	1.09403e-06
A_73_106171	ARSG	7.85	7.51	5.86	0.0632861	9.76305e-05	3.21611e-06	0.00107655
A_73_P073086	RSPO2	9.01	8.48	6.83	0.0158339	2.29184e-05	3.21611e-06	0.000202005
A_73_P122386	SRL	9.84	9.3	7.65	0.0145821	2.11668e-05	3.21611e-06	0.000183915
A_73_P313286	TPM2	14.92	14.56	12.91	0.0555678	8.428e-05	3.21611e-06	0.000911496
A_73_P290166	TF	8.61	10.14	11.58	2.29802e-06	2.7642e-08	3.67126e-06	4.04881e-08
A_73_109609	TF	9.57	11.04	12.47	5.76264e-06	5.65934e-08	4.20641e-06	9.72965e-08
A_73_P089886	WC1.3	5.87	6.52	7.95	0.0439064	7.53055e-05	4.20641e-06	0.000737723
A_73_P035856	TMEM182	9.7	9.15	7.52	0.0134168	2.29184e-05	4.22527e-06	0.000183915
A_73_118812	KRT18	5.99	7.39	5.77	1.60762e-05	0.323901	4.8371e-06	0.102821
A_73_103625	ANK3	9.55	9.18	7.57	0.0519982	0.00010503	5.53303e-06	0.000990888
A_73_119720	PKIA	13.1	12.56	10.95	0.0145821	2.90374e-05	5.53303e-06	0.000221739
A_73_P102971	PDLIM5	10.7	10.23	8.63	0.0254377	5.37983e-05	6.32394e-06	0.000438066
A_73_P091466	CD163	7.18	7.81	9.2	0.0503261	0.000116951	7.19057e-06	0.00103261
A_73_P100481	MYOG	8.63	7.96	6.37	0.00457992	1.20205e-05	7.22203e-06	6.97368e-05
A_73_P297766	TMEM38A	9.18	8.61	7.02	0.0113252	2.68432e-05	7.22203e-06	0.000183915
A_73_P495288	PTP4A1	9.83	9.18	7.59	0.00553186	1.41526e-05	7.22203e-06	8.50552e-05
A_73_115488	ACTG2	11.02	11.71	10.13	0.0330496	0.0451374	8.24097e-06	0.33059
A_73_P043356	RAMP3	6.56	7.92	6.34	2.82513e-05	0.323901	8.24097e-06	0.111945
A_73_P046151	UNC93A	9.29	8.79	7.21	0.0201549	4.98646e-05	8.24097e-06	0.000366485
A_73_P063956	MBP	9.36	9.84	8.26	0.124747	0.0186845	8.24097e-06	0.169316
A_73_P436401	SMTNL1	11.21	10.65	9.07	0.0123328	3.13993e-05	8.24097e-06	0.000211653
A_73_P252936	TF	7.26	8.04	9.41	0.0165108	4.43996e-05	9.35601e-06	0.000305797
A_73_120864	PPM1J	9.84	9.35	7.78	0.0218019	5.80259e-05	9.39602e-06	0.000419043
A_73_P045126	MLIP	8.74	8.23	6.66	0.0186151	4.98646e-05	9.39602e-06	0.000350369
A_73_P099801	ACTG2	16.89	16.48	14.91	0.0395032	0.00010503	9.39602e-06	0.000838016
A_73_117984	CAV3	8.09	7.5	5.94	0.00952299	2.90374e-05	1.07043e-05	0.000175449
A_73_P047156	ART1	9.95	9.44	7.89	0.0186151	5.80259e-05	1.21848e-05	0.000383287
A_73_P098551	INHBA	6.18	7.31	5.76	0.000527488	0.204371	1.21848e-05	0.246572
A_73_P101291	ACTB	18.33	17.97	16.42	0.0555678	0.000173548	1.21848e-05	0.00137596
A_73_P089866	CD163L1	5.93	6.44	7.78	0.105723	0.000382205	1.38009e-05	0.00323833
A_73_110378	PMP2	3.74	5.44	3.9	1.38905e-07	0.40329	1.38589e-05	0.0176343
A_73_P386356	MYF6	7.7	7.18	5.64	0.0171762	5.80259e-05	1.38589e-05	0.000366485
A_73_117013	SH3BGR	14.41	13.93	12.4	0.0235606	8.428e-05	1.57501e-05	0.000545757
A_73_P102311	ACACB	7.29	6.9	5.37	0.045406	0.000161686	1.57501e-05	0.00116898
A_73_P493248	GPBP1	13.57	13.07	11.54	0.0201549	7.26611e-05	1.57501e-05	0.000457888
A_73_106828	FLNC	16.12	15.59	14.07	0.0158339	6.25628e-05	1.7885e-05	0.000366485
A_73_113925	CH25H	9.18	10.53	9.01	3.24442e-05	0.357745	1.7885e-05	0.102821
A_73_P076651	SMTNL1	11.63	11	9.48	0.00665566	2.90374e-05	1.7885e-05	0.000145103
A_73_P123006	FGFR4	6.96	6.51	4.99	0.0295681	0.00011295	1.7885e-05	0.000737952
A_73_P327461	RBM20	10.3	9.75	8.23	0.0134168	5.37983e-05	1.7885e-05	0.000305898
A_73_102480	TRIM54	9.87	9.47	7.96	0.0423711	0.000173548	2.02937e-05	0.00116898
A_73_103273	JPH2	9.47	8.91	7.4	0.0123328	5.37983e-05	2.02937e-05	0.000292279
A_73_118002	FNDC5	9.32	8.87	7.36	0.0295681	0.000121432	2.02937e-05	0.000769996
A_73_P036651	RBM24	8.27	7.78	6.27	0.0218019	9.07265e-05	2.02937e-05	0.000545757
A_73_P040676	WFIKKN2	7.92	7.35	5.84	0.0113252	4.98646e-05	2.02937e-05	0.000266727
A_73_P200327	TPM1	16.19	15.7	14.19	0.0218019	9.07265e-05	2.02937e-05	0.000545757
A_73_P370886	MYH14	10.94	10.47	8.96	0.0254377	0.00010503	2.02937e-05	0.000648981
A_73_108833	KRT8	7.38	8.52	7.02	0.000469623	0.237205	2.30072e-05	0.220132
A_73_P034546	HRASLS	9.5	8.97	7.47	0.0158339	7.26611e-05	2.30072e-05	0.000400788
A_73_P040371	TPM2	9.12	8.68	7.18	0.0318331	0.000140214	2.30072e-05	0.000874061
A_73_P096526	USP13	11.55	11.01	9.51	0.0145821	6.74354e-05	2.30072e-05	0.000366485
A_73_P102286	ACACB	7.65	7.32	5.82	0.0674468	0.000302202	2.30072e-05	0.00212925
A_73_P413806	MYPN	7.58	7.05	5.55	0.0158339	7.26611e-05	2.30072e-05	0.000400788
A_73_115333	CXHXorf64	7.41	7.11	5.62	0.0811978	0.000395722	2.60624e-05	0.00278634
A_73_P128601	PEX5L	10.58	9.96	8.47	0.00728993	3.96278e-05	2.60624e-05	0.000183915
A_73_P316131	MPZ	5.31	6.25	4.76	0.00396989	0.143178	2.60624e-05	0.38583
A_73_P064251	MYOM1	7.8	7.35	5.87	0.0295681	0.000150592	2.94994e-05	0.000874061
A_73_P082186	ACTB	10.63	12.12	10.64	4.25906e-06	0.487185	2.94994e-05	0.0483818
A_73_P291386	ALPK2	9.17	8.65	7.17	0.0171762	9.07265e-05	2.94994e-05	0.000478521
A_73_P304656	DDIT4L	9.21	8.76	7.28	0.0295681	0.000150592	2.94994e-05	0.000874061
A_73_P432031	CORO6	7.62	7.1	5.62	0.0171762	9.07265e-05	2.94994e-05	0.000478521
A_73_104555	IRX5	4.07	4.54	5.81	0.131591	0.000782749	3.3228e-05	0.0055838
A_73_108688	CXCL3	11.34	12.09	13.36	0.0209859	0.000116951	3.3228e-05	0.000621424
A_73_119299	DAD1	6.53	7.07	8.34	0.0888887	0.000498238	3.3228e-05	0.00336142
A_73_P101286	SCD	9.41	10.49	11.76	0.000928902	8.98974e-06	3.3228e-05	2.62981e-05
A_73_107737	ACTRT2	7.99	9.25	7.78	0.000107711	0.330566	3.33627e-05	0.134552
A_73_112243	MYF6	10.6	9.98	8.51	0.00728993	4.62016e-05	3.33627e-05	0.000202005
A_73_P252846	TPM2	16.62	16.31	14.84	0.0763973	0.000422968	3.33627e-05	0.00278634
A_73_106401	CLDN10	6.23	7.42	8.68	0.000258789	3.8518e-06	3.75503e-05	8.42238e-06
A_73_108840	INHBA	8.04	9.18	7.72	0.000469623	0.260611	3.77015e-05	0.205784
A_73_P044946	HSPB2	10.7	10.26	8.8	0.0318331	0.000186213	3.77015e-05	0.00103289
A_73_P076816	OR5A1	6.96	6.69	5.23	0.0969668	0.000587274	3.77015e-05	0.00389776
A_73_P150236	CAND2	12.54	12.03	10.57	0.0186151	0.00011295	3.77015e-05	0.000570024
A_73_100736	ANKRD23	8.65	7.76	6.31	0.000442299	6.1746e-06	4.25702e-05	1.46069e-05
A_73_103553	C1H3orf43	7.65	7.14	5.69	0.0186151	0.000121432	4.25702e-05	0.000595305
A_73_104554	C10orf71	8.48	7.99	6.54	0.0218019	0.000140214	4.25702e-05	0.000707117
A_73_117479	USP13	12.79	12.28	10.83	0.0186151	0.000121432	4.25702e-05	0.000595305
A_73_P273091	CLDN10	6.17	7.25	8.49	0.000928902	1.15184e-05	4.78387e-05	3.07813e-05
A_73_117092	ASB15	7.9	7.22	5.78	0.00416123	3.66811e-05	4.80288e-05	0.000131847
A_73_P366546	DUSP13	7.6	7.1	5.66	0.0201549	0.000140214	4.80288e-05	0.000677474
A_73_P454026	CORO6	7.59	7.08	5.64	0.0186151	0.000130504	4.80288e-05	0.000621619
A_73_P032876	TNMD	4.68	5.67	4.24	0.00241627	0.194058	5.41438e-05	0.31286
A_73_P037766	RBFOX1	7.36	6.83	5.4	0.0158339	0.000121432	5.41438e-05	0.000545757
A_73_P057451	HSPB7	7.46	7	5.57	0.0274378	0.000199745	5.41438e-05	0.000990888
A_73_P092611	PDE4DIP	7.15	6.81	5.38	0.0632861	0.000451961	5.41438e-05	0.00258201
A_73_P322711	SMTNL1	9.42	8.87	7.44	0.0134168	0.00010503	5.41438e-05	0.000457888
A_73_P347831	TNC	7.69	8.9	7.47	0.000202472	0.323901	5.41438e-05	0.151261
A_73_P048251	PARVB	15.07	14.56	13.14	0.0186151	0.000150592	6.09881e-05	0.000677474
A_73_P103801	SCD	12.3	13.5	14.71	0.000229025	5.42753e-06	6.83788e-05	9.9491e-06
A_73_104129	TMEM38A	13.14	12.53	11.12	0.0079767	7.82694e-05	6.86423e-05	0.000292279
A_73_110983	SCN1B	13.17	12.64	11.23	0.0158339	0.000140214	6.86423e-05	0.000595305
A_73_112549	THBS4	12.68	13.06	11.65	0.204734	0.0254418	6.86423e-05	0.160133
A_73_120384	OR5A1	7.68	7.13	5.72	0.0134168	0.000121432	6.86423e-05	0.00050003
A_73_P037716	TRDN	7.12	6.81	5.4	0.0763973	0.000626527	6.86423e-05	0.00348955
A_73_P325476	AMPD1	7.59	7.01	5.6	0.0103902	9.76305e-05	6.86423e-05	0.000383287
A_73_P349531	CNN1	5.18	6.57	5.16	1.85375e-05	0.465128	6.86423e-05	0.0667761
A_73_P048226	FAM71A	4.36	4.19	5.39	0.165454	0.0320654	7.69007e-05	0.192006
A_73_108252	TNC	8.03	9.22	7.83	0.000258789	0.337284	8.67434e-05	0.151261
A_73_111100	CILP2	5.82	6.78	5.39	0.00326439	0.199174	8.67434e-05	0.321658
A_73_120842	SCHIP1	13.51	13.08	11.69	0.0342404	0.000323424	8.67434e-05	0.00149152
A_73_P046646	OTOR	5.05	5.75	4.36	0.0307128	0.092642	8.67434e-05	0.428972
A_73_P162622	PRKAB1	7.02	6.53	5.14	0.0218019	0.000214184	8.67434e-05	0.000911496
A_73_P459726	TF	6.78	6.93	8.11	0.470781	0.00808159	9.70285e-05	0.0509135
A_73_116127	CNN1	12.93	14.22	12.84	7.28636e-05	0.414191	9.73947e-05	0.0984663
A_73_P035431	MYH11	9.59	10.78	9.4	0.000258789	0.344054	9.73947e-05	0.148384
A_73_P106956	CD163	4.22	4.49	5.66	0.320821	0.00454939	0.000108858	0.0274258
A_73_100260	PITX2	7.86	7.2	5.83	0.00503596	7.26611e-05	0.000109266	0.000221739
A_73_105199	MKX	5.25	6.34	4.97	0.000831173	0.285152	0.000109266	0.209318
A_73_P096841	ZIC4	6.89	6.69	5.32	0.14224	0.00159119	0.000109266	0.00873154
A_73_120460	ANKRD2	9.23	8.69	7.33	0.0145821	0.000186213	0.000122486	0.000677474
A_73_P065646	TBX21	12.33	11.88	10.52	0.0295681	0.000346037	0.000122486	0.00143266
A_73_P123951	ZNF710	9.93	9.48	8.12	0.0295681	0.000346037	0.000122486	0.00143266
A_73_P471318	PARVB	8	7.49	6.13	0.0186151	0.000229602	0.000122486	0.000874061
A_73_107519	COL28A1	4.9	6.28	4.93	2.13549e-05	0.498085	0.000137195	0.0606152
A_73_P091611	FOXM1	8.45	8.02	6.67	0.0342404	0.000422968	0.000137195	0.00174965
A_73_P094091	MYO7B	6.95	6.42	5.07	0.0158339	0.000214184	0.000137195	0.000769996
A_73_P252739	SCD	14.46	15.33	16.47	0.00763545	0.00012571	0.000152986	0.000383162
A_73_106763	STRA6	4.22	5.33	3.99	0.000663467	0.317293	0.000153554	0.185334
A_73_108292	FBXO32	13.28	12.96	11.62	0.0718144	0.000917451	0.000153554	0.00419325
A_73_117667	AQP4	7.4	6.91	5.57	0.0218019	0.000302202	0.000153554	0.00112189
A_73_P111516	COL2A1	3.93	4.94	3.6	0.00196741	0.25465	0.000153554	0.258403
A_73_P252701	PLN	9.3	9.12	7.78	0.157458	0.00213678	0.000153554	0.0109996
A_73_P253786	PKIA	7.37	6.76	5.42	0.0079767	0.000130504	0.000153554	0.000400788
A_73_P460156	MYOM1	6.37	6	4.66	0.0519982	0.000668168	0.000153554	0.00289379
A_73_P089856	WC1.3	4.8	5.06	6.19	0.332605	0.00593476	0.000171088	0.032449
A_73_P050201	SEMA4D	13.64	13.2	11.87	0.0318331	0.000451961	0.000171718	0.00174965
A_73_P130071	ATP2A2	16.36	15.97	14.64	0.045406	0.000626527	0.000171718	0.00258201
A_73_P163017	PDE4C	8.39	7.91	6.58	0.0235606	0.000346037	0.000171718	0.0012686
A_73_110576	C18H19orf47	11.91	11.36	10.04	0.0134168	0.000229602	0.000191878	0.000737952
A_73_114228	LCN1	3.56	4.71	3.39	0.000417702	0.357745	0.000191878	0.154175
A_73_P037381	PLN	12.26	12.03	10.71	0.121335	0.00179205	0.000191878	0.00844347
A_73_P045726	FRMD3	8.46	8.12	6.8	0.0632861	0.000917451	0.000191878	0.00389776
A_73_P060786	ANO5	7.34	6.76	5.44	0.0103902	0.000186213	0.000191878	0.000570024
A_73_P258006	ATP2A2	15.83	15.42	14.1	0.0395032	0.000587274	0.000191878	0.00230091
A_73_P467703	AGL	10.34	9.86	8.54	0.0235606	0.000370099	0.000191878	0.00132128
A_73_102848	RBM20	9.02	8.57	7.26	0.0295681	0.00048277	0.000214233	0.00174965
A_73_109148	MYH7B	6.86	6.63	5.32	0.121335	0.00190087	0.000214233	0.00873154
A_73_P049061	SLC7A10	7.25	7.1	5.79	0.18222	0.0030123	0.000214233	0.0146566
A_73_P065691	CACNB1	9.37	8.94	7.63	0.0342404	0.000550323	0.000214233	0.00204782
A_73_P252306	ATP2A2	13.78	13.32	12.01	0.0274378	0.000451961	0.000214233	0.00161587
A_73_P285671	SCD	13.98	14.83	15.93	0.00912393	0.000192601	0.000238143	0.000545584
A_73_100158	S100A1	12.25	12.24	10.94	0.326539	0.00676567	0.000239001	0.0342898
A_73_103577	MYH11	13.12	14.33	13.03	0.000202472	0.414191	0.000239001	0.116717
A_73_P033161	S100A1	12.89	12.87	11.57	0.314845	0.00642445	0.000239001	0.0324548
A_73_P056341	ULBP17	11.23	10.88	9.58	0.0593292	0.000976559	0.000239001	0.00389776
A_73_P258396	ASB5	8.01	7.59	6.29	0.0367945	0.000626527	0.000239001	0.00230091
A_73_P471108	RBM20	8.57	8.07	6.77	0.0201549	0.000370099	0.000239001	0.00121784
A_73_104882	HOXA10	6.99	6.94	8.03	0.280894	0.0307607	0.000265471	0.151261
A_73_109977	S100A8	7.4	8.05	9.14	0.0439064	0.000782749	0.000265471	0.00289308
A_73_105482	CLDN1	7.76	8.54	7.25	0.0165108	0.160527	0.00026642	0.443525
A_73_P046446	EPM2A	8.99	8.48	7.19	0.0186151	0.000370099	0.00026642	0.00116898
A_73_P265536	COQ10A	11.19	10.77	9.48	0.0367945	0.000668168	0.00026642	0.0023914
A_73_P273901	NR4A1	11.11	11.22	9.93	0.477117	0.0128927	0.00026642	0.0652034
A_73_101179	VSIG4	7.2	7.94	9.02	0.0226897	0.000466513	0.000295698	0.00149108
A_73_117402	PRKCZ	8.86	8.73	7.45	0.20001	0.00397578	0.000296747	0.0181826
A_73_P423871	RYR1	7.16	6.56	5.28	0.00871995	0.000214184	0.000296747	0.000570024
A_73_P091506	CD163	4.63	4.74	5.81	0.477117	0.0166586	0.000329104	0.0805383
A_73_105356	PLCD4	7.78	7.41	6.14	0.0519982	0.00103918	0.000330263	0.00375724
A_73_P104071	AQP4	7.14	6.66	5.39	0.0235606	0.000515514	0.000330263	0.00161587
A_73_P254991	GADL1	7.47	6.96	5.69	0.0186151	0.000422968	0.000330263	0.0012686
A_73_P107766	CD163	4.39	4.68	5.74	0.297794	0.00730024	0.000365993	0.0333552
A_73_105370	GMPPA	4.62	5.53	4.27	0.00528519	0.242946	0.000367272	0.308499
A_73_114629	CPXM2	12.81	12.87	11.61	0.412637	0.0117147	0.000367272	0.0549181
A_73_114656	BTBD11	8.59	8.5	7.24	0.238577	0.00549007	0.000367272	0.0244565
A_73_P035916	SLC16A3	12.86	12.29	11.03	0.0113252	0.000302202	0.000367272	0.000803344
A_73_P048986	EYA2	6.64	7.08	5.82	0.153656	0.0588266	0.000367272	0.254455
A_73_P071081	ACACB	6.63	6.45	5.19	0.157458	0.00336913	0.000367272	0.0142042
A_73_P111136	AGL	15.21	14.7	13.44	0.0186151	0.000451961	0.000367272	0.00132128
A_73_P042631	FCN1	6.88	7.4	8.45	0.0998722	0.00219726	0.000406691	0.00844163
A_73_118948	MYOG	10.68	10.06	8.81	0.00728993	0.000229602	0.000408103	0.000545757
A_73_P041286	BTC	11.44	11.04	9.79	0.0423711	0.000976559	0.000408103	0.00323921
A_73_P118316	AK1	15.01	14.4	13.15	0.0079767	0.000246041	0.000408103	0.000595305
A_73_P254006	SCHIP1	10.42	9.88	8.63	0.0145821	0.000395722	0.000408103	0.00107655
A_73_P272511	PPRC1	7.5	6.92	5.67	0.0103902	0.000302202	0.000408103	0.000769996
A_73_102722	MYOM3	7.68	7.25	6.01	0.0342404	0.000861617	0.000453111	0.00268242
A_73_109158	RAPSN	8.96	8.49	7.25	0.0254377	0.000668168	0.000453111	0.00196922
A_73_112422	CAP2	10.55	10.03	8.79	0.0171762	0.00048277	0.000453111	0.00132128
A_73_115510	WBSCR16	14.47	13.86	12.62	0.0079767	0.000263582	0.000453111	0.000621619
A_73_P092016	HSPA6	5.59	6.09	4.85	0.111815	0.0782444	0.000453111	0.31289
A_73_P247181	S100A12	8.38	9.24	10.27	0.00835061	0.000291686	0.00050099	0.000677262
A_73_101774	AK1	17.17	16.63	15.4	0.0145821	0.000451961	0.000502684	0.00116898
A_73_105520	AGL	13.29	12.74	11.51	0.0134168	0.000422968	0.000502684	0.00107655
A_73_113700	CORO6	13.64	13.12	11.89	0.0171762	0.000515514	0.000502684	0.00137596
A_73_116119	RRAGD	9.7	9.19	7.96	0.0186151	0.000550323	0.000502684	0.00149152
A_73_P045256	FBXO32	15.15	14.87	13.64	0.0914778	0.00226446	0.000502684	0.008164
A_73_P063096	ARPP21	6.91	6.41	5.18	0.0201549	0.000587274	0.000502684	0.00161587
A_73_P081366	RRAGD	12.76	12.21	10.98	0.0134168	0.000422968	0.000502684	0.00107655
A_73_P301376	MYADML2	6.89	6.33	5.1	0.0123328	0.000395722	0.000502684	0.000990888
A_73_P491853	TMPRSS2	14.94	14.25	13.02	0.003777	0.000161686	0.000502684	0.000320106
A_73_P260916	VSIG4	5.9	6.6	7.62	0.0307128	0.000888028	0.000555374	0.00258137
A_73_100440	ZNF750	9.37	9.06	7.84	0.0763973	0.00201573	0.000557238	0.00688439
A_73_116086	TUBAL3	6.56	5.99	4.77	0.0113252	0.000395722	0.000557238	0.000950431
A_73_P043576	CREM	8.47	8.19	6.97	0.0914778	0.00239894	0.000557238	0.00844347
A_73_P044391	UCP2	12.66	12.23	11.01	0.0342404	0.000976559	0.000557238	0.00289379
A_73_P059316	DUSP13	8.14	7.76	6.54	0.0486123	0.00132812	0.000557238	0.00419325
A_73_P049501	CFB	10.02	11.01	12.02	0.00241627	0.00013508	0.000615173	0.000232193
A_73_P069136	LINGO1	7.77	7.2	5.99	0.0113252	0.000422968	0.000617221	0.000990888
A_73_P071076	ACACB	6.25	5.97	4.76	0.0914778	0.00254068	0.000617221	0.00873154
A_73_P115991	BIN1	10.95	10.48	9.27	0.0254377	0.000808951	0.000617221	0.00221354
A_73_P260271	FBXO32	8.56	8.32	7.11	0.114874	0.00318627	0.000617221	0.0113624
A_73_P407091	MAP2K6	7.18	6.78	5.57	0.0423711	0.00124972	0.000617221	0.00375724
A_73_118840	CFB	10.91	11.98	12.98	0.00103712	8.11021e-05	0.00068087	0.000114033
A_73_P038001	SPP1	8.33	9.66	10.66	4.26606e-05	1.06086e-05	0.00068087	7.53133e-06
A_73_P052636	ZNF215	7.46	6.76	5.56	0.003425	0.000186213	0.00068312	0.000334926
A_73_P069461	CCDC88C	9.13	8.52	7.32	0.0079767	0.000346037	0.00068312	0.000737952
A_73_P363701	TPM1	17.04	16.59	15.39	0.0295681	0.000976559	0.00068312	0.00268242
A_73_P377106	XIRP1	7.08	6.54	5.34	0.0145821	0.000550323	0.00068312	0.00132128
A_73_107425	COQ10A	15.41	14.94	13.75	0.0254377	0.000917451	0.000755455	0.0023914
A_73_111960	MAPT	12.54	12.09	10.9	0.0295681	0.00103918	0.000755455	0.00278634
A_73_112764	GFAP	4.93	5.8	4.61	0.00763545	0.260611	0.000755455	0.31286
A_73_P034071	USP2	8.38	7.89	6.7	0.0218019	0.000808951	0.000755455	0.00204782
A_73_P039026	MPP7	8.5	8.51	7.32	0.350437	0.0128927	0.000755455	0.0509229
A_73_P233464	CACNA1S	6.73	6.25	5.06	0.0235606	0.000861617	0.000755455	0.00221354
A_73_P268106	HSPA1A	11.82	11.85	10.66	0.374943	0.0141717	0.000755455	0.0563039
A_73_P298171	NDRG4	4.95	5.93	4.74	0.00267375	0.330566	0.000755455	0.223806
A_73_P379786	RRAGD	11.09	10.53	9.34	0.0123328	0.000515514	0.000755455	0.00116898
A_73_117359	ENPP5	6.12	6.83	7.81	0.0285137	0.00107051	0.000832082	0.00278557
A_73_P050466	S100A12	8.57	9.38	10.36	0.0128787	0.000567781	0.000832082	0.00126822
A_73_116973	SDR9C7	9.21	8.88	7.7	0.0674468	0.00226446	0.000834788	0.00688439
A_73_P040226	MLLT11	8.81	9.16	7.98	0.233673	0.0566925	0.000834788	0.216517
A_73_P090191	NR4A1	14.33	14.34	13.16	0.350437	0.0135193	0.000834788	0.0522274
A_73_P107191	KRT18	3.54	4.54	3.36	0.00218136	0.350875	0.000834788	0.205784
A_73_P111676	NDRG4	9.38	10.42	9.24	0.00143481	0.378623	0.000834788	0.178808
A_73_P292781	ANK3	5.51	5.29	4.11	0.128049	0.00419882	0.000834788	0.0142042
A_73_P304216	COPG2	6.85	7.64	6.46	0.015213	0.220437	0.000834788	0.381116
A_73_P500153	PFKFB4	15.22	14.81	13.63	0.0395032	0.00141105	0.000834788	0.00389776
A_73_100042	MEST	7.27	7.79	6.62	0.0998722	0.105504	0.000921753	0.362474
A_73_102989	FAM184A	7.39	6.91	5.74	0.0235606	0.000976559	0.000921753	0.0023914
A_73_106148	RRAD	15.65	15.24	14.07	0.0395032	0.00149862	0.000921753	0.00404309
A_73_107013	ATP2A2	10.85	10.44	9.27	0.0395032	0.00149862	0.000921753	0.00404309
A_73_109411	NDRG4	9.76	10.8	9.63	0.00143481	0.385665	0.000921753	0.1756
A_73_116640	MYBPH	7.66	6.99	5.82	0.00457992	0.000282272	0.000921753	0.00050003
A_73_P269751	LDHA	17.86	17.37	16.2	0.0218019	0.000917451	0.000921753	0.00221354
A_73_P337546	CREM	9.48	9.22	8.05	0.102692	0.00356138	0.000921753	0.0113624
A_73_P362966	MIR764	14.98	14.45	13.28	0.0158339	0.000712374	0.000921753	0.00161587
A_73_P446281	ANK3	6.16	5.85	4.68	0.0763973	0.00268987	0.000921753	0.008164
A_73_100952	KCNH2	5.37	6.02	4.86	0.0439064	0.160527	0.00101694	0.492629
A_73_108054	PFKFB4	15.03	14.59	13.43	0.0318331	0.00132812	0.00101694	0.00336223
A_73_120177	METRN	7.99	8.17	7.01	0.431981	0.0314336	0.00101694	0.119175
A_73_P043896	DAPL1	3.48	4.75	3.59	9.46476e-05	0.439389	0.00101694	0.0651919
A_73_P075251	ABCC8	5.94	6	4.84	0.412637	0.0186845	0.00101694	0.0700445
A_73_P096196	FBXO40	7.19	6.69	5.53	0.0201549	0.000917451	0.00101694	0.00212925
A_73_P111606	STRA6	3.81	4.86	3.7	0.00128897	0.399862	0.00101694	0.166196
A_73_P162402	FBXO32	9.8	9.5	8.34	0.0811978	0.0030123	0.00101694	0.00902819
A_73_P419024	TPM1	18.01	17.54	16.38	0.0254377	0.00110543	0.00101694	0.00268242
A_73_P456771	NDRG4	7.25	8.23	7.07	0.00267375	0.350875	0.00101694	0.212887
A_73_116362	DMBT1	6.79	7.42	8.37	0.0503261	0.00207303	0.00111749	0.0055838
A_73_P030646	CD163L1	5.11	5.25	6.2	0.483794	0.0248778	0.00111749	0.0921915
A_73_P102501	PCK2	12.44	13.49	14.44	0.00128897	0.00013508	0.00111749	0.000175395
A_73_P150241	WBSCR16	7.36	6.8	5.65	0.0123328	0.000668168	0.00112107	0.00137596
A_73_P357951	SLC16A3	10.73	10.2	9.05	0.0158339	0.000808951	0.00112107	0.00174965
A_73_P079071	PCK2	11.2	12.61	13.55	1.39268e-05	8.98974e-06	0.00123097	4.26879e-06
A_73_114314	CLDN1	6.24	6.9	5.76	0.0409541	0.174405	0.00123489	0.48767
A_73_114533	CHMP4C	6.06	5.83	4.69	0.121335	0.0049363	0.00123489	0.0151209
A_73_P045016	MAPT	9.82	9.37	8.23	0.0295681	0.00141105	0.00123489	0.00336223
A_73_P051906	PSTPIP2	12.2	11.72	10.58	0.0235606	0.00117557	0.00123489	0.00268242
A_73_P064076	DTNA	7.72	7.26	6.12	0.0274378	0.00132812	0.00123489	0.00312015
A_73_P082136	SLC9A2	7.78	7.21	6.07	0.0113252	0.000668168	0.00123489	0.00132128
A_73_P106816	MYH11	4.37	5.55	4.41	0.000292139	0.490719	0.00123489	0.0942499
A_73_P196117	CMYA5	5.87	5.55	4.41	0.0718144	0.0030123	0.00123489	0.00844347
A_73_P335511	PARVB	8.01	7.47	6.33	0.0145821	0.000808951	0.00123489	0.00168155
A_73_P425716	SCHIP1	8.41	7.98	6.84	0.0342404	0.00159119	0.00123489	0.00389776
A_73_P474283	HSPA1A	11.02	11.16	10.02	0.483794	0.02891	0.00123489	0.105065
A_73_P496078	RRAD	12.07	11.64	10.5	0.0342404	0.00159119	0.00123489	0.00389776
A_73_P103411	CD1B	6.51	7.14	8.07	0.0503261	0.00232813	0.00135491	0.00599022
A_73_P104671	NCR1	6.11	6.66	7.59	0.0837471	0.0036572	0.00135491	0.0103021
A_73_P110026	LBP	7.79	9.01	9.94	0.000178825	4.43996e-05	0.00135491	3.59816e-05
A_73_101325	LGI2	3.26	4.54	3.41	8.30881e-05	0.410454	0.00135919	0.0577067
A_73_108866	SLC6A6	6.73	6.78	5.65	0.399964	0.0204383	0.00135919	0.0717186
A_73_110536	CACNG6	7.49	6.94	5.81	0.0134168	0.000808951	0.00135919	0.00161587
A_73_112034	ANGPTL7	3.66	4.78	3.65	0.000591869	0.472472	0.00135919	0.119157
A_73_114017	CTNNA3	6.26	6.11	4.98	0.18222	0.00788772	0.00135919	0.0251737
A_73_119375	MIR764	17.64	17.2	16.07	0.0318331	0.00159119	0.00135919	0.00375724
A_73_P051676	PTP4A3	12.41	11.75	10.62	0.00503596	0.000395722	0.00135919	0.000648981
A_73_P073731	C1QL3	4.91	5.77	4.64	0.00835061	0.291454	0.00135919	0.295582
A_73_P081321	KLHL32	5.89	6.57	5.44	0.0355319	0.189022	0.00135919	0.463092
A_73_P095056	PRKAG3	8.49	7.91	6.78	0.0103902	0.000668168	0.00135919	0.0012686
A_73_P275126	HSPA1A	11.87	11.91	10.78	0.387395	0.0195444	0.00135919	0.0684018
A_73_P421106	PDLIM7	13.03	12.5	11.37	0.0158339	0.000917451	0.00135919	0.00189338
A_73_104341	HOMER2	13.04	12.52	11.4	0.0171762	0.00103918	0.00149483	0.00212925
A_73_104724	FHL3	15.58	15.05	13.93	0.0158339	0.000976559	0.00149483	0.00196922
A_73_105783	MPP7	7.67	7.66	6.54	0.326539	0.0162949	0.00149483	0.0549181
A_73_111030	CALM	6.57	7.38	6.26	0.0128787	0.266643	0.00149483	0.335045
A_73_114416	GRB14	5.13	5.73	4.61	0.0613341	0.156066	0.00149483	0.463126
A_73_118864	BAI1	7.09	6.88	5.76	0.135016	0.00609838	0.00149483	0.0181826
A_73_P042321	C4H7orf53	12.48	11.92	10.8	0.0123328	0.000808951	0.00149483	0.00155259
A_73_P102486	SNCA	3.98	4.99	3.87	0.00196741	0.399862	0.00149483	0.178808
A_73_P135541	ZIC3	6.76	6.21	5.09	0.0134168	0.000861617	0.00149483	0.00168155
A_73_P251486	MAP2K6	9.01	8.57	7.45	0.0318331	0.00168887	0.00149483	0.00389776
A_73_P294141	TPM3	17.05	16.65	15.53	0.0423711	0.00213678	0.00149483	0.00520327
A_73_P360741	DUSP13	7.13	6.67	5.55	0.0274378	0.00149862	0.00149483	0.00336223
A_73_109293	WWC1	5.72	6.75	7.66	0.00159562	0.000206558	0.00163762	0.000254656
A_73_P094696	EN1	4.64	4.7	5.61	0.412637	0.0408874	0.00163762	0.139975
A_73_120980	SGCD	7.14	6.69	5.58	0.0295681	0.00168887	0.0016427	0.00375724
A_73_P041116	PPAPDC3	12.23	11.69	10.58	0.0145821	0.000976559	0.0016427	0.00189338
A_73_P050061	NPY1R	5.65	6.34	5.23	0.0330496	0.204371	0.0016427	0.443525
A_73_P148856	SHISA3	8.6	9.27	8.16	0.0381641	0.194058	0.0016427	0.463092
A_73_104413	RAB9B	12.83	14.19	15.09	2.82513e-05	1.87448e-05	0.00179826	9.41292e-06
A_73_112283	FCN2	9.83	10.22	11.12	0.195583	0.00986746	0.00179826	0.0298495
A_73_P037091	ACSS2	12.58	13.11	14.01	0.0942634	0.00480075	0.00179826	0.0129159
A_73_102355	ACTA2	15.75	16.79	15.69	0.00143481	0.435896	0.00180379	0.154175
A_73_116484	DKK1	6.32	6.24	5.14	0.248818	0.0128927	0.00180379	0.04031
A_73_P068996	ALPK3	6.79	6.31	5.21	0.0235606	0.00149862	0.00180379	0.00312015
A_73_P083836	CIB3	6.88	6.22	5.12	0.00503596	0.00048277	0.00180379	0.000737952
A_73_P468173	PLP1	4.46	5.04	3.94	0.0696597	0.156066	0.00180379	0.453329
A_73_117770	KLK9	8.94	8.44	9.33	0.0201549	0.251579	0.0019731	0.371773
A_73_P039061	CHRNA3	5.99	5.87	6.76	0.209283	0.0851579	0.0019731	0.270522
A_73_106916	KLHL34	8.12	7.44	6.35	0.00416123	0.000451961	0.00197912	0.000648981
A_73_P107956	MAPT	9.52	9.06	7.97	0.0274378	0.00179205	0.00197912	0.00375724
A_73_P253611	AQP4	6.65	6.23	5.14	0.0367945	0.00226446	0.00197912	0.00502114
A_73_P256636	FEM1A	12.96	12.43	11.34	0.0158339	0.00117557	0.00197912	0.00221354
A_73_P399776	DLK1	7.81	7.19	6.1	0.00728993	0.000668168	0.00197912	0.00107655
A_73_106141	SCD	17.12	18.11	18.99	0.00241627	0.000334106	0.00216325	0.000418907
A_73_109841	CD36	11.16	11.76	12.64	0.0613341	0.0036572	0.00216325	0.00872941
A_73_P035469	KIAA1715	4.47	4.66	5.54	0.419174	0.0271065	0.00216325	0.0862177
A_73_P037461	S100A3	5.93	6.72	7.6	0.015213	0.00121064	0.00216325	0.00221298
A_73_P134436	HCK	5.35	5.84	6.72	0.118157	0.00658627	0.00216325	0.0176343
A_73_100847	TRPC2	6.54	6.07	4.99	0.0254377	0.00179205	0.0021698	0.00362118
A_73_117598	KCNAB1	3.81	4.87	3.79	0.00115677	0.465128	0.0021698	0.137245
A_73_120969	CTNNA3	6.32	6.1	5.02	0.128049	0.007123	0.0021698	0.0193139
A_73_P032686	SGCA	10.36	9.88	8.8	0.0235606	0.00168887	0.0021698	0.00336223
A_73_P112341	ANK3	8.74	8.47	7.39	0.0969668	0.00549007	0.0021698	0.0142042
A_73_P265776	UGT8	3.64	4.41	3.33	0.0179018	0.266643	0.0021698	0.353222
A_73_P270151	LMOD2	7.89	7.26	6.18	0.00665566	0.000668168	0.0021698	0.00103289
A_73_P307761	METRN	4.56	4.75	3.67	0.419174	0.0451374	0.0021698	0.145564
A_73_P317431	PGM1	17.56	17.07	15.99	0.0218019	0.00159119	0.0021698	0.00312015
A_73_P324666	HSPB8	13.1	12.71	11.63	0.045406	0.00284701	0.0021698	0.00642427
A_73_P365236	IDH2	9.5	9.09	8.01	0.0395032	0.00254068	0.0021698	0.00558524
A_73_P494813	NR4A3	5.57	6.19	5.11	0.053806	0.184068	0.0021698	0.49752
A_73_P091541	WC1.3	3.45	3.59	4.46	0.483794	0.0348127	0.00236994	0.109611
A_73_102753	DDIT4L	12.86	12.38	11.31	0.0235606	0.00179205	0.00237697	0.00348955
A_73_104141	ASB18	6.32	5.91	4.84	0.0395032	0.00268987	0.00237697	0.00578524
A_73_116618	PKIA	11.57	11.02	9.95	0.0134168	0.00117557	0.00237697	0.00204782
A_73_P033761	CYP4B1	7.54	8.12	7.05	0.0696597	0.169697	0.00237697	0.468034
A_73_P034391	MBNL1	10.86	10.57	9.5	0.086224	0.00520671	0.00237697	0.0129189
A_73_P047706	MLF1	12.61	12.13	11.06	0.0235606	0.00179205	0.00237697	0.00348955
A_73_P072946	TRIM55	6.69	6.13	5.06	0.0123328	0.00110543	0.00237697	0.00189338
A_73_P275196	BAG2	11.16	10.74	9.67	0.0367945	0.00254068	0.00237697	0.00539125
A_73_P331481	KRT80	5	5.78	4.71	0.0165108	0.278914	0.00237697	0.339555
A_73_118582	DGAT2	14.51	15.86	16.72	3.24442e-05	2.78766e-05	0.00259426	1.30946e-05
A_73_100104	WBSCR16	7.03	6.41	5.35	0.00728993	0.000808951	0.0026019	0.00121784
A_73_101167	TFRC	13.65	13.13	12.07	0.0171762	0.00149862	0.0026019	0.00268242
A_73_111352	RRAGD	6.32	5.81	4.75	0.0186151	0.00159119	0.0026019	0.00289379
A_73_111546	SLC22A16	6.74	6.26	5.2	0.0235606	0.00190087	0.0026019	0.00362118
A_73_P046131	SORBS2	10.85	12.12	11.06	9.46476e-05	0.367996	0.0026019	0.0509135
A_73_P083971	IL27RA	9.24	8.75	7.69	0.0218019	0.00179205	0.0026019	0.00336223
A_73_P282791	LY6G6E	3.78	4.55	3.49	0.0179018	0.278914	0.0026019	0.344089
A_73_P439956	PHKG1	6.33	5.92	4.86	0.0395032	0.00284701	0.0026019	0.00599175
A_73_101305	CACNG4	5.92	5.74	4.69	0.157458	0.0101232	0.00284588	0.0266606
A_73_102353	CREM	10.39	10.33	9.28	0.269983	0.0178565	0.00284588	0.0509229
A_73_103734	BFSP1	4.5	5.33	4.28	0.0108608	0.323901	0.00284588	0.287111
A_73_104832	WNK2	7.21	6.57	5.52	0.00607083	0.000759236	0.00284588	0.00107655
A_73_115466	PLLP	5.43	6.13	5.08	0.0307128	0.242946	0.00284588	0.404849
A_73_117951	SP2	10.46	10.17	9.12	0.086224	0.00578722	0.00284588	0.0137639
A_73_119975	SLC25A4	15.17	14.81	13.76	0.0555678	0.00397578	0.00284588	0.00873154
A_73_P067431	COX7A1	15.78	15.3	14.25	0.0235606	0.00201573	0.00284588	0.00375724
A_73_P329921	MEST	5.9	6.39	5.34	0.118157	0.139045	0.00284588	0.390594
A_73_P359866	VWA7	17.47	17.46	16.41	0.326539	0.0223296	0.00284588	0.0652034
A_73_P438321	BTC	7.33	6.88	5.83	0.0295681	0.00239894	0.00284588	0.00467397
A_73_P467608	BIN1	10.95	10.53	9.48	0.0367945	0.00284701	0.00284588	0.00578524
A_73_101342	C2	9.69	10.25	11.09	0.0788308	0.00563104	0.00310134	0.0129159
A_73_115208	S100A12	11.37	11.73	12.57	0.223783	0.0151873	0.00310134	0.0413846
A_73_P038926	ACACA	6.13	6.9	7.74	0.0179018	0.00173773	0.00310134	0.00300422
A_73_P093026	CCBL2	6.95	7.42	8.26	0.131591	0.0089355	0.00310134	0.0224025
A_73_P100786	DEFB5	6.32	7.29	8.13	0.00295584	0.000498238	0.00310134	0.000595117
A_73_P106966	CD163	3.46	3.64	4.48	0.431981	0.0334154	0.00310134	0.0984663
A_73_P251036	SCD	14.28	15.02	15.86	0.0226897	0.00207303	0.00310134	0.00375624
A_73_P319411	DGAT2	14.42	15.78	16.62	2.82513e-05	3.01492e-05	0.00310134	1.30946e-05
A_73_110617	COX7A1	16.81	16.34	15.3	0.0254377	0.00226446	0.00311031	0.00419325
A_73_114337	IYD	8.13	7.95	6.91	0.157458	0.0106313	0.00311031	0.0274315
A_73_120902	MASP1	6.97	6.5	5.46	0.0254377	0.00226446	0.00311031	0.00419325
A_73_121264	AKAP6	9.22	8.99	7.95	0.121335	0.00829637	0.00311031	0.0205049
A_73_P041911	RNF207	4.99	4.81	3.77	0.157458	0.0106313	0.00311031	0.0274315
A_73_P107996	AK2	13.66	13.23	12.19	0.0342404	0.00284701	0.00311031	0.00558524
A_73_P162437	U6	6.66	6.09	5.05	0.0113252	0.00124972	0.00311031	0.00196922
A_73_P321636	PKM	12.09	11.56	10.52	0.0158339	0.00159119	0.00311031	0.00268242
A_73_P485828	EBAG9	5.74	6.71	5.67	0.00295584	0.428636	0.00311031	0.178808
A_73_120605	SLC16A7	7.12	8.28	9.11	0.000371149	0.000145108	0.00338695	0.000108627
A_73_P039036	DEFB4A	7.27	8.11	8.94	0.0099595	0.00121064	0.00338695	0.00181973
A_73_103679	FAM40B	10.17	9.72	8.69	0.0295681	0.00268987	0.00339666	0.00502114
A_73_104168	CCK	6.63	6.41	5.38	0.128049	0.00917003	0.00339666	0.0224073
A_73_104693	MOXD1	4.16	5.09	4.06	0.00437154	0.407011	0.00339666	0.202285
A_73_P035676	FBXL22	8.16	8.28	7.25	0.49014	0.0417366	0.00339666	0.12165
A_73_P064051	FHOD3	6.23	5.76	4.73	0.0254377	0.00239894	0.00339666	0.00434825
A_73_P310201	TPM1	18.78	18.39	17.36	0.045406	0.00376352	0.00339666	0.00762893
A_73_P338001	TNFRSF11B	3.77	4.44	3.41	0.0381641	0.237205	0.00339666	0.424096
A_73_P439231	MACROD1	14.36	13.81	12.78	0.0134168	0.00149862	0.00339666	0.0023914
A_73_P031116	DEFB4A	7.29	8.07	8.89	0.0165108	0.00184355	0.00369598	0.00300422
A_73_P039661	QPRT	11.69	12.8	13.62	0.000663467	0.000221464	0.00369598	0.000183852
A_73_P066971	IRX5	4.79	5.14	5.96	0.233673	0.0174387	0.00369598	0.0459509
A_73_P094306	KIAA1715	3.12	3.01	3.83	0.218804	0.103763	0.00369598	0.291332
A_73_P184987	CDHR4	4.23	4.56	5.38	0.254161	0.0190931	0.00369598	0.0509135
A_73_P287219	SCD	17.32	18.3	19.12	0.00267375	0.000531968	0.00369598	0.000595117
A_73_P441456	CCDC80	12.03	12.85	13.67	0.0118326	0.00145248	0.00369598	0.00221298
A_73_P466088	FAM71A	3.39	3.29	4.11	0.22857	0.100473	0.00369598	0.282919
A_73_P070831	MLXIP	6.7	6.23	5.21	0.0254377	0.00254068	0.00370648	0.00450849
A_73_P075036	TMPRSS5	3.41	4.22	3.2	0.0128787	0.330566	0.00370648	0.291332
A_73_P102276	ACACB	4.92	4.89	3.87	0.303333	0.0233291	0.00370648	0.0636483
A_73_P249031	CNKSR2	5.52	5.2	4.18	0.0718144	0.00578722	0.00370648	0.0125134
A_73_P328111	PPP1R39	5.74	5.51	4.49	0.121335	0.00917003	0.00370648	0.0217571
A_73_P500853	KRT8	3.07	4.04	3.02	0.00295584	0.443178	0.00370648	0.172429
A_73_119167	CLSTN3	6.81	7.35	8.16	0.0888887	0.00730024	0.00403007	0.0160847
A_73_P033021	GSTT3	8.48	10	10.81	2.68536e-06	1.06086e-05	0.00403007	2.52897e-06
A_73_P111416	CYP2B6	5.87	6.42	7.23	0.0837471	0.00693525	0.00403007	0.0151178
A_73_103533	SNORA3	7	6.52	5.51	0.0235606	0.00254068	0.00404142	0.00434825
A_73_105010	GYS1	14.71	14.18	13.17	0.0158339	0.00190087	0.00404142	0.00300505
A_73_107050	SHROOM3	7.99	7.71	6.7	0.0914778	0.00749667	0.00404142	0.0165916
A_73_108126	NCAM1	7.69	7.9	6.89	0.393827	0.0632848	0.00404142	0.178831
A_73_108130	COL4A6	7.4	8.38	7.37	0.00267375	0.457796	0.00404142	0.163135
A_73_118091	PEBP4	12.22	11.8	10.79	0.0367945	0.00356138	0.00404142	0.00665081
A_73_120538	GJA5	4.51	5.46	4.45	0.00360172	0.435896	0.00404142	0.182053
A_73_120764	NTRK3	7.84	8.65	7.64	0.0128787	0.337284	0.00404142	0.287111
A_73_P050951	PLEKHB1	10.08	10.16	9.15	0.438247	0.0385463	0.00404142	0.107329
A_73_P082956	LPIN1	7.37	7.18	6.17	0.149719	0.0117147	0.00404142	0.0282208
A_73_P113926	SVIL	13.14	12.68	11.67	0.0274378	0.00284701	0.00404142	0.00502114
A_73_P154497	ATP1B1	11.83	11.48	10.47	0.0593292	0.00520671	0.00404142	0.010647
A_73_P179912	SLC35F1	7.21	7.56	6.55	0.233673	0.102174	0.00404142	0.282948
A_73_100290	CIDEA	12.16	12.84	13.64	0.0355319	0.0036572	0.00439095	0.00664914
A_73_P326996	ACSS2	5.6	6.24	7.04	0.047029	0.00454939	0.00439095	0.00872941
A_73_104159	PDZRN3	12.14	11.65	10.65	0.0218019	0.00254068	0.00440333	0.00419325
A_73_111385	C11orf52	9.04	8.86	7.86	0.157458	0.0128927	0.00440333	0.0307024
A_73_118045	KCNMA1	10.11	10.11	9.11	0.338407	0.02891	0.00440333	0.0769241
A_73_P033876	C25H7orf61	5.5	5.17	4.17	0.0674468	0.00609838	0.00440333	0.0125134
A_73_P047051	CHMP4C	7.22	7.64	6.64	0.169655	0.131027	0.00440333	0.348677
A_73_P047191	CLDN1	5.03	5.73	4.73	0.0307128	0.272744	0.00440333	0.381116
A_73_P261806	MLF1	12.86	12.35	11.35	0.0186151	0.00226446	0.00440333	0.00362118
A_73_P282981	LRRN1	6.83	6.42	5.42	0.0395032	0.00397578	0.00440333	0.00737316
A_73_P300801	FHL3	8.96	8.44	7.44	0.0171762	0.00213678	0.00440333	0.00336223
A_73_P372681	PKM	10.66	10.19	9.19	0.0254377	0.00284701	0.00440333	0.00484486
A_73_P407946	FHL3	9.06	8.53	7.53	0.0158339	0.00201573	0.00440333	0.00312015
A_73_115109	PTCH2	10.29	11.11	11.9	0.0118326	0.00173773	0.00478043	0.0024844
A_73_P043196	MMP19	9.53	10.09	10.88	0.0788308	0.00730024	0.00478043	0.0151178
A_73_104568	SVIL	12.14	11.65	10.66	0.0218019	0.00268987	0.00479378	0.00434825
A_73_105145	GIMAP5	8.67	8.08	7.09	0.00952299	0.00149862	0.00479378	0.00204782
A_73_109115	PDLIM7	17.64	17.15	16.16	0.0218019	0.00268987	0.00479378	0.00434825
A_73_112201	KLF5	6.48	6.86	5.87	0.204734	0.11961	0.00479378	0.317277
A_73_119692	PGM1	18	17.57	16.58	0.0342404	0.00376352	0.00479378	0.00665081
A_73_P043016	ATP1B1	13.19	12.81	11.82	0.0486123	0.0049363	0.00479378	0.00933338
A_73_P069011	FSD2	7.2	6.67	5.68	0.0158339	0.00213678	0.00479378	0.00323921
A_73_P073451	ISM1	8.92	9.05	8.06	0.496825	0.0506525	0.00479378	0.137265
A_73_P088461	RELN	6.58	7.27	6.28	0.0330496	0.272744	0.00479378	0.38583
A_73_P095411	CEP85	6.03	5.61	4.62	0.0367945	0.00397578	0.00479378	0.00712517
A_73_P189357	MLLT11	4.59	4.81	3.82	0.381314	0.0704591	0.00479378	0.19203
A_73_P243620	GSTCD	14.98	14.58	13.59	0.0423711	0.00443285	0.00479378	0.008164
A_73_P259316	HSPB8	13.32	12.89	11.9	0.0342404	0.00376352	0.00479378	0.00665081
A_73_P398411	TMOD1	7.9	7.47	6.48	0.0342404	0.00376352	0.00479378	0.00665081
A_73_P456736	CSRP2	8.48	9.36	8.37	0.00697458	0.399862	0.00479378	0.223806
A_73_104455	FASN	8.93	9.93	10.71	0.00218136	0.000605832	0.00520042	0.000595117
A_73_111051	CATHL5	6.22	6.61	7.39	0.195583	0.0174387	0.00520042	0.0413846
A_73_P043826	GRP	9.46	11.42	12.2	1.06578e-09	2.73952e-07	0.00520042	1.00064e-08
A_73_P393111	MPEG1	7.72	8.08	8.86	0.223783	0.0199695	0.00520042	0.0483818
A_73_105883	GRTP1	9.65	9.25	8.27	0.0423711	0.0046786	0.00521481	0.00844347
A_73_111500	LGI1	3.4	4.15	3.17	0.0209859	0.317293	0.00521481	0.326096
A_73_114248	NEXN	14.51	14.4	13.42	0.218804	0.0195444	0.00521481	0.0471627
A_73_115966	EBAG9	6.44	7.27	6.29	0.0108608	0.371621	0.00521481	0.258403
A_73_120105	IDH2	14.6	14.19	13.21	0.0395032	0.00443285	0.00521481	0.00789248
A_73_P276181	DBNDD2	8.93	8.55	7.57	0.0486123	0.00520671	0.00521481	0.00964781
A_73_P292136	PRKCQ	9.26	8.78	7.8	0.0235606	0.0030123	0.00521481	0.00484486
A_73_P301951	UBE2G1	10.66	10.14	9.16	0.0171762	0.00239894	0.00521481	0.00362118
A_73_P315431	PGM1	9.44	8.9	7.92	0.0145821	0.00213678	0.00521481	0.00312015
A_73_P388456	MBP	4.11	4.56	3.58	0.146044	0.151688	0.00521481	0.385863
A_73_P037436	CD1B	6.95	7.67	8.44	0.0264479	0.00346021	0.00565293	0.0055838
A_73_104683	TMEM184A	7.17	6.75	5.78	0.0367945	0.00443285	0.00566844	0.00762893
A_73_108976	PRKCQ	7.69	7.22	6.25	0.0254377	0.00336913	0.00566844	0.00539125
A_73_111426	KLHL23	9.58	9.15	8.18	0.0342404	0.00419882	0.00566844	0.00712517
A_73_P099681	MRPL19	16.5	16.05	15.08	0.0295681	0.00376352	0.00566844	0.00620476
A_73_P120021	SYNM	13.89	13.45	12.48	0.0318331	0.00397578	0.00566844	0.00665081
A_73_P147861	GALNT14	6.12	5.69	4.72	0.0342404	0.00419882	0.00566844	0.00712517
A_73_P255771	NDRG4	6.27	7.13	6.16	0.00835061	0.399862	0.00566844	0.231259
A_73_106271	CD68	6.48	7.19	7.95	0.0285137	0.00386409	0.00614008	0.00620318
A_73_108314	IRX3	6.03	6.61	7.37	0.0696597	0.00768207	0.00614008	0.0146532
A_73_112376	TIMP4	14.43	14.97	15.73	0.0888887	0.00939125	0.00614008	0.0187371
A_73_120862	RBM4B	5.48	5.9	6.66	0.169655	0.0166586	0.00614008	0.0371932
A_73_P034721	IGFBP5	11.8	11.79	12.55	0.326539	0.0910593	0.00614008	0.235037
A_73_P106276	SLC11A1	4.6	5.09	5.85	0.118157	0.0119887	0.00614008	0.0251684
A_73_107572	CAMKMT	6.93	6.73	5.77	0.14224	0.0141717	0.00615676	0.0307024
A_73_109837	GJA5	9.77	10.73	9.77	0.00326439	0.479825	0.00615676	0.160111
A_73_115176	REEP1	11.31	11.01	10.05	0.0811978	0.0087235	0.00615676	0.0171079
A_73_115178	CDH15	10.33	9.81	8.85	0.0171762	0.00268987	0.00615676	0.00389776
A_73_116792	DSP	4.93	5.38	4.42	0.146044	0.160527	0.00615676	0.395342
A_73_116931	METTL7A	10.98	10.59	9.63	0.045406	0.00549007	0.00615676	0.00964781
A_73_120730	GLRB	3.34	4.34	3.38	0.00218136	0.490719	0.00615676	0.137245
A_73_P031026	FEM1A	16.51	15.98	15.02	0.0158339	0.00254068	0.00615676	0.00362118
A_73_P033741	RAMP1	12.06	11.87	10.91	0.149719	0.0148514	0.00615676	0.0324548
A_73_P037531	DBX2	4.41	4.96	4	0.0837471	0.209647	0.00615676	0.492629
A_73_P038156	FAM70A	7.96	8.52	7.56	0.0788308	0.215003	0.00615676	0.49752
A_73_P045711	TMOD1	14.71	14.26	13.3	0.0295681	0.00397578	0.00615676	0.00642427
A_73_P072421	PROX1	5.01	5.04	4.08	0.374943	0.0385463	0.00615676	0.0963557
A_73_P149826	TMEM61	5.6	6.13	5.17	0.0942634	0.199174	0.00615676	0.472946
A_73_P253311	TMED9	10.57	9.99	9.03	0.0103902	0.00190087	0.00615676	0.00248509
A_73_P316181	SORBS2	5.34	6.47	5.51	0.000527488	0.396157	0.00615676	0.0787088
A_73_P358386	SYNPO	6.53	6.13	5.17	0.0423711	0.00520671	0.00615676	0.00902819
A_73_P412806	PDE4D	7.62	7.45	6.49	0.165454	0.0162949	0.00615676	0.0362083
A_73_100218	KAZN	7.75	8.7	9.45	0.00360172	0.00100619	0.00666405	0.00103261
A_73_100624	G0S2	13.72	15.16	15.91	8.99986e-06	3.25979e-05	0.00666405	8.90434e-06
A_73_101554	BRCA2	5.12	5.79	6.54	0.0381641	0.00506456	0.00666405	0.00844163
A_73_108467	TNFRSF21	11.79	12.45	13.2	0.0409541	0.00534105	0.00666405	0.009026
A_73_P044636	ECM1	9.3	10.01	10.76	0.0285137	0.00408153	0.00666405	0.00642283
A_73_P084276	DOCK6	10.75	11.63	12.38	0.00697458	0.00154244	0.00666405	0.00181973
A_73_P274581	FOSB	5.56	6.09	6.84	0.0942634	0.0103643	0.00666405	0.0205005
A_73_103707	MAP2K6	11.49	11.04	10.09	0.0295681	0.00419882	0.00668198	0.00665081
A_73_104833	PDE4D	7.65	7.3	6.35	0.0593292	0.007123	0.00668198	0.0129189
A_73_110588	LRP4	5.66	5.68	4.73	0.36262	0.0385463	0.00668198	0.094265
A_73_P054846	NCAM1	7.37	7.62	6.67	0.344558	0.0896166	0.00668198	0.227541
A_73_P105971	ZCCHC17	7.65	7.56	6.61	0.238577	0.0243665	0.00668198	0.0563039
A_73_P194192	PHKA1	7.7	7.25	6.3	0.0295681	0.00419882	0.00668198	0.00665081
A_73_P206027	METTL7A	8.52	8.09	7.14	0.0342404	0.0046786	0.00668198	0.00762893
A_73_P250571	MAPT	6.18	5.67	4.72	0.0186151	0.0030123	0.00668198	0.00434825
A_73_P402791	PDZRN3	6.82	6.61	5.66	0.135016	0.0141717	0.00668198	0.0298556
A_73_112366	ZNF274	5.44	5.85	6.59	0.178042	0.0190931	0.00722716	0.0413846
A_73_118302	PAK6	6.78	6.97	7.71	0.419174	0.047795	0.00722716	0.116717
A_73_P404941	LBP	4.26	4.48	5.22	0.381314	0.0425329	0.00722716	0.102821
A_73_P426106	PC	12.09	12.46	13.2	0.214135	0.0228047	0.00722716	0.0509135
A_73_100498	PKM	16.31	15.78	14.84	0.0158339	0.00284701	0.00724642	0.00389776
A_73_102793	TAGLN3	8.5	8.19	7.25	0.0763973	0.00917003	0.00724642	0.0171079
A_73_105610	GFRA1	10.28	10.47	9.53	0.419174	0.0755795	0.00724642	0.188675
A_73_111190	CTXN3	5.92	5.66	4.72	0.102692	0.0117147	0.00724642	0.0230738
A_73_113698	HSPB8	18.15	17.82	16.88	0.0674468	0.00829637	0.00724642	0.0151209
A_73_115115	HIST1H2AC	11.26	10.84	9.9	0.0367945	0.00520671	0.00724642	0.00844347
A_73_116577	FIBIN	10.02	10.39	9.45	0.214135	0.134996	0.00724642	0.33059
A_73_P040636	SLC27A6	7.55	7.43	6.49	0.209283	0.0223296	0.00724642	0.0496435
A_73_P048666	ACTN4	13.46	12.97	12.03	0.0218019	0.00356138	0.00724642	0.00520327
A_73_P065946	AARSD1	11.2	10.86	9.92	0.0632861	0.00788772	0.00724642	0.0142042
A_73_P108891	MAP2K6	11.06	10.56	9.62	0.0201549	0.00336913	0.00724642	0.00484486
A_73_P134861	PARVB	12.69	12.19	11.25	0.0201549	0.00336913	0.00724642	0.00484486
A_73_P138226	MKX	3.76	4.51	3.57	0.0209859	0.344054	0.00724642	0.308499
A_73_P149851	ALPK3	6.25	5.86	4.92	0.045406	0.00609838	0.00724642	0.0103046
A_73_P154562	RCAN2	7.88	8.22	7.28	0.243801	0.123334	0.00724642	0.304196
A_73_P195967	PTPRN	16.29	15.84	14.9	0.0295681	0.00443285	0.00724642	0.00688439
A_73_P439071	PFKFB4	7.15	6.8	5.86	0.0593292	0.00749667	0.00724642	0.0133358
A_73_101356	IL1RN	7.23	7.83	8.56	0.0613341	0.00808159	0.00783182	0.0142009
A_73_106226	BTK	6.6	7.3	8.03	0.0307128	0.00480075	0.00783182	0.00737153
A_73_114976	TSKS	6.24	7.02	7.75	0.0165108	0.00309465	0.00783182	0.00419214
A_73_P092181	CD1B	4.84	5.18	5.91	0.243801	0.0271065	0.00783182	0.0606152
A_73_P102136	DGAT2	15.62	16.78	17.51	0.000371149	0.000291686	0.00783182	0.000175395
A_73_P137486	RMI2	4.65	5.3	6.03	0.0439064	0.00625309	0.00783182	0.0103021
A_73_P451976	G0S2	13.34	14.78	15.51	8.99986e-06	3.80677e-05	0.00783182	9.9491e-06
A_73_114429	TMEM130	5.03	4.98	4.05	0.280894	0.0314336	0.0078525	0.0717186
A_73_115454	SLC29A2	12.68	12.15	11.22	0.0158339	0.0030123	0.0078525	0.00404309
A_73_119296	MIR2314	5.65	6.48	5.55	0.0108608	0.407011	0.0078525	0.238848
A_73_P030121	PANX2	7.83	7.25	6.32	0.0103902	0.00226446	0.0078525	0.00278634
A_73_P041901	TNC	5.31	6.22	5.29	0.00528519	0.465128	0.0078525	0.182053
A_73_P046766	H1FOO	7.95	7.56	6.63	0.045406	0.00642445	0.0078525	0.010647
A_73_P086266	FAM189A2	8.27	7.76	6.83	0.0186151	0.00336913	0.0078525	0.00467397
A_73_P087431	SEL1L3	7.93	7.41	6.48	0.0171762	0.00318627	0.0078525	0.00434825
A_73_P105921	NCAM1	6.81	7.03	6.1	0.381314	0.0866637	0.0078525	0.212912
A_73_P203871	NUDT12	18.91	18.52	17.59	0.045406	0.00642445	0.0078525	0.010647
A_73_P305726	PDE4DIP	7.41	6.98	6.05	0.0342404	0.00520671	0.0078525	0.008164
A_73_P328821	SRPK3	6.41	5.97	5.04	0.0318331	0.0049363	0.0078525	0.00762893
A_73_P357621	SMTNL1	8.35	7.87	6.94	0.0235606	0.00397578	0.0078525	0.00578524
A_73_P373726	TGFB3	7.78	7.87	6.94	0.451156	0.0546187	0.0078525	0.131914
A_73_P459491	CKB	12	11.61	10.68	0.045406	0.00642445	0.0078525	0.010647
A_73_106384	SRGN	11.79	12.39	13.11	0.0613341	0.00849902	0.00848055	0.0146532
A_73_112394	S100A5	9.4	9.52	10.24	0.49014	0.0667502	0.00848055	0.160111
A_73_112930	RSAD2	6.66	6.87	7.59	0.393827	0.047795	0.00848055	0.111945
A_73_118304	ACER3	10	10.84	11.56	0.0099595	0.00232813	0.00848055	0.00278557
A_73_118908	S100A5	9.95	10.92	11.64	0.00295584	0.00107051	0.00848055	0.000990587
A_73_P047976	SRGN	9.14	9.64	10.36	0.111815	0.0138291	0.00848055	0.0266557
A_73_P050441	MPEG1	9.59	10.03	10.75	0.153656	0.0182501	0.00848055	0.0371932
A_73_P088926	ZNF800	6.91	7.09	7.81	0.431981	0.0535648	0.00848055	0.126692
A_73_P418361	ENTPD2	8.79	9.21	9.93	0.169655	0.0199695	0.00848055	0.0413846
A_73_P472288	CIDEA	7.35	8.08	8.8	0.0245081	0.00430973	0.00848055	0.00620318
A_73_100564	PHKG1	7.99	7.56	6.64	0.0342404	0.00549007	0.00850272	0.00844347
A_73_100833	ATF3	14.51	14.67	13.75	0.457798	0.0729856	0.00850272	0.175623
A_73_105654	MACROD1	15.62	15.04	14.12	0.0103902	0.00239894	0.00850272	0.00289379
A_73_111472	IGF2BP2	6.17	6.13	5.21	0.292013	0.0341366	0.00850272	0.0769241
A_73_P036796	ITGB6	5.95	5.51	4.59	0.0318331	0.00520671	0.00850272	0.00789248
A_73_P038301	HIF3A	8.36	9.49	8.57	0.000527488	0.367996	0.00850272	0.0717063
A_73_P086501	NR4A3	5.86	6.21	5.29	0.233673	0.134996	0.00850272	0.321689
A_73_P086831	WNK2	12.14	11.45	10.53	0.003777	0.00124972	0.00850272	0.00121784
A_73_P087836	STBD1	9.33	8.75	7.83	0.0103902	0.00239894	0.00850272	0.00289379
A_73_P148506	BTG2	8.83	8.69	7.77	0.190988	0.0223296	0.00850272	0.0471627
A_73_P249721	PROX1	4.73	4.75	3.83	0.36262	0.0434096	0.00850272	0.100642
A_73_P291026	TAGLN	9.36	10.43	9.51	0.00103712	0.410454	0.00850272	0.0942499
A_73_P308496	RAMP1	11.55	11.32	10.4	0.121335	0.0148514	0.00850272	0.0290283
A_73_P320891	SLC27A6	5.77	5.65	4.73	0.209283	0.0243665	0.00850272	0.0522274
A_73_P381656	ACACB	4.85	4.71	3.79	0.190988	0.0223296	0.00850272	0.0471627
A_73_P421251	CACNA2D1	9.69	9.31	8.39	0.0486123	0.007123	0.00850272	0.0117355
A_73_P468273	EPM2A	7.53	7.05	6.13	0.0235606	0.00419882	0.00850272	0.00599175
A_73_100651	PC	12.57	12.89	13.6	0.264747	0.0320654	0.00917596	0.0700337
A_73_105538	ANPEP	7.76	8.7	9.41	0.00396989	0.00136737	0.00917596	0.00132089
A_73_P035251	CCDC80	15.24	16.08	16.79	0.0099595	0.00246609	0.00917596	0.00289308
A_73_P047946	IRX3	10.78	11.19	11.9	0.178042	0.0218243	0.00917596	0.0447728
A_73_P109341	ACACA	7.08	7.86	8.57	0.0165108	0.00346021	0.00917596	0.0045073
A_73_P174332	FASN	16.08	17.23	17.94	0.000417702	0.000357398	0.00917596	0.00021159
A_73_P275096	SLC16A7	7.79	9.13	9.84	3.7223e-05	9.39807e-05	0.00917596	3.24305e-05
A_73_103792	KCNN3	5.71	5.5	4.59	0.135016	0.0170605	0.00919972	0.0333619
A_73_103923	SGCD	7.69	7.38	6.47	0.0763973	0.0106313	0.00919972	0.0187412
A_73_103929	CMTM5	4.29	5.13	4.22	0.0099595	0.428636	0.00919972	0.223806
A_73_110694	PRRT1	3.75	4.29	3.38	0.0888887	0.231539	0.00919972	0.492594
A_73_118851	TFRC	7.15	6.72	5.81	0.0342404	0.00578722	0.00919972	0.00873154
A_73_P031406	NOL3	15.38	15.03	14.12	0.0593292	0.0087235	0.00919972	0.0146566
A_73_P032616	KANK4	7.3	7.75	6.84	0.146044	0.184068	0.00919972	0.419299
A_73_P036766	PTRF	11.96	11.36	10.45	0.00871995	0.00226446	0.00919972	0.00258201
A_73_P038881	PTHLH	4.36	5.32	4.41	0.00326439	0.483357	0.00919972	0.145543
A_73_P043441	BIN1	14.2	13.71	12.8	0.0218019	0.00419882	0.00919972	0.00578524
A_73_P082516	MRPL19	17.9	17.5	16.59	0.0423711	0.00676567	0.00919972	0.010647
A_73_P115306	GSTCD	15.09	14.72	13.81	0.0519982	0.00788772	0.00919972	0.0129189
A_73_P436871	SYNM	10.46	10.05	9.14	0.0395032	0.00642445	0.00919972	0.00997146
A_73_116397	CCL8	7.1	8.24	8.94	0.000469623	0.000408589	0.00992106	0.000243188
A_73_P036551	IFI27	10.91	11.13	11.83	0.381314	0.0496599	0.00992106	0.111945
A_73_P148946	PAK6	7.13	7.35	8.05	0.381314	0.0496599	0.00992106	0.111945
A_73_P495343	C1orf168	7.56	9.03	9.73	5.76264e-06	3.80677e-05	0.00992106	8.42238e-06
A_73_100073	ZMYND17	12.18	11.59	10.69	0.00952299	0.00254068	0.00994623	0.00289379
A_73_111652	SCYL1	10.88	11.53	10.63	0.0439064	0.304252	0.00994623	0.381116
A_73_113566	ATP2B2	5.94	5.42	4.52	0.0171762	0.00376352	0.00994623	0.00484486
A_73_115638	EDN3	5.61	6.2	5.3	0.0653942	0.266643	0.00994623	0.438653
A_73_P035901	LMOD1	12.97	13.23	12.33	0.332605	0.108913	0.00994623	0.254455
A_73_P037686	LMO3	3.84	4.88	3.98	0.00143481	0.417649	0.00994623	0.102821
A_73_P056437	CFH	7.8	8.53	7.63	0.0245081	0.357745	0.00994623	0.308499
A_73_P067006	GNAO1	5.56	5.86	4.96	0.286571	0.123334	0.00994623	0.28714
A_73_P077661	DCUN1D2	9.88	9.36	8.46	0.0171762	0.00376352	0.00994623	0.00484486
A_73_P107976	SLC25A4	18.93	18.6	17.7	0.0674468	0.0101232	0.00994623	0.0171079
A_73_P108926	KIF21A	17.3	16.86	15.96	0.0318331	0.00578722	0.00994623	0.00844347
A_73_P125746	PRKCQ	9.66	9.15	8.25	0.0186151	0.00397578	0.00994623	0.00520327
A_73_P154517	DBNDD2	11.73	11.32	10.42	0.0395032	0.00676567	0.00994623	0.0103046
A_73_P272971	BAIAP2L2	7.6	6.89	5.99	0.00310266	0.00124972	0.00994623	0.00112189
A_73_P329441	CHMP4C	5.61	5.74	4.84	0.496825	0.0704591	0.00994623	0.163157
A_73_P340471	DNAJB5	6.36	5.94	5.04	0.0367945	0.00642445	0.00994623	0.00964781
A_73_P371486	BIN1	13.59	13.16	12.26	0.0342404	0.00609838	0.00994623	0.00902819
A_73_103570	IGFBP5	7.22	7.35	8.04	0.496825	0.0716639	0.0107182	0.163135
A_73_104810	PHLDA1	8.15	9.11	9.8	0.00326439	0.00136737	0.0107182	0.00121752
A_73_113522	KIT	7.29	7.88	8.57	0.0653942	0.0103643	0.0107182	0.0171045
A_73_121108	FABP5	14.15	14.48	15.17	0.254161	0.0334154	0.0107182	0.0700337
A_73_P033716	MGST1	13.23	14.58	15.27	3.24442e-05	0.000101121	0.0107182	3.24305e-05
A_73_P044481	SDC1	6.31	7	7.69	0.0330496	0.00625309	0.0107182	0.009026
A_73_P254587	APOE	9.85	10.71	11.4	0.00835061	0.00246609	0.0107182	0.00268167
A_73_P346756	CFP	8.96	9.54	10.23	0.0696597	0.0108832	0.0107182	0.0181786
A_73_101645	SMYD2	12.59	12.09	11.2	0.0201549	0.00443285	0.0107451	0.00578524
A_73_101707	BMX	4.55	5.52	4.63	0.00295584	0.461314	0.0107451	0.134552
A_73_102382	TOB1	14.12	13.62	12.73	0.0201549	0.00443285	0.0107451	0.00578524
A_73_104736	ZNF536	4.26	4.52	3.63	0.332605	0.112399	0.0107451	0.258431
A_73_106056	ARMC12	6.39	6.17	5.28	0.128049	0.0178565	0.0107451	0.0333619
A_73_106394	ZNF385B	6.33	6.33	5.44	0.338407	0.0451374	0.0107451	0.0984819
A_73_107704	ACYP2	11.66	11.24	10.35	0.0367945	0.00676567	0.0107451	0.00997146
A_73_109699	GPT	6.12	5.66	4.77	0.0274378	0.00549007	0.0107451	0.00762893
A_73_111903	PLP1	7.56	8.05	7.16	0.118157	0.215003	0.0107451	0.468034
A_73_112091	LMOD1	7.02	7.06	6.17	0.387395	0.0526065	0.0107451	0.116735
A_73_113074	TMEM38B	9.02	8.58	7.69	0.0318331	0.00609838	0.0107451	0.00873154
A_73_113699	NEURL	8.89	8.6	7.71	0.086224	0.0128927	0.0107451	0.0224073
A_73_115212	KCNT2	4.9	5.71	4.82	0.0128787	0.421401	0.0107451	0.238848
A_73_116575	GNAO1	4.47	4.77	3.88	0.286571	0.127141	0.0107451	0.291362
A_73_120836	RNF122	10.69	10.34	9.45	0.0593292	0.00963619	0.0107451	0.0155981
A_73_P032196	HTR4	3.03	3.92	3.03	0.00636491	0.479825	0.0107451	0.182053
A_73_P038061	TRAK1	12.88	12.3	11.41	0.0103902	0.00284701	0.0107451	0.00323921
A_73_P045841	ASB14	5.84	5.42	4.53	0.0367945	0.00676567	0.0107451	0.00997146
A_73_P048871	GJA5	9.66	10.69	9.8	0.00159562	0.417649	0.0107451	0.10505
A_73_P050191	REEP1	11.57	11.24	10.35	0.0674468	0.0106313	0.0107451	0.0176383
A_73_P052346	PRKCZ	5.92	5.65	4.76	0.0969668	0.0141717	0.0107451	0.0251737
A_73_P059986	DKK1	5.39	5.3	4.41	0.238577	0.0314336	0.0107451	0.0652034
A_73_P064031	CDH7	4.13	4.65	3.76	0.0998722	0.231539	0.0107451	0.497554
A_73_P073776	MKX	3.01	3.8	2.91	0.015213	0.407011	0.0107451	0.254427
A_73_P094586	KIF5C	4.61	4.8	3.91	0.419174	0.0896166	0.0107451	0.205809
A_73_P165627	KIF21A	17.62	17.16	16.27	0.0274378	0.00549007	0.0107451	0.00762893
A_73_P274686	SPOCK2	6.01	5.89	5	0.209283	0.0277125	0.0107451	0.0563039
A_73_P295431	UBE2G1	8.59	8.06	7.17	0.0158339	0.00376352	0.0107451	0.00467397
A_73_P044606	PLIN2	12.33	12.63	13.31	0.286571	0.039293	0.0115705	0.0823997
A_73_P062136	TNFRSF21	5.62	6.24	6.92	0.053806	0.00939125	0.0115705	0.0146532
A_73_P092381	S100A5	9.01	9.88	10.56	0.00763545	0.00246609	0.0115705	0.00258137
A_73_P132341	ZNF696	9.88	10.28	10.96	0.186685	0.0259725	0.0115705	0.0509135
A_73_P143766	RBM4B	7.62	7.94	8.62	0.264747	0.0362568	0.0115705	0.0751461
A_73_P381391	SDC1	4.8	5.47	6.15	0.0381641	0.00730024	0.0115705	0.0106448
A_73_P404726	ELOVL6	9.33	10.83	11.51	3.6558e-06	3.52325e-05	0.0115705	6.73092e-06
A_73_103703	PEX5L	3.89	4.29	3.41	0.186685	0.174405	0.0115992	0.385863
A_73_105915	SLC6A1	8.63	8.07	7.19	0.0123328	0.00336913	0.0115992	0.00389776
A_73_106000	TMEM59L	6.2	7.25	6.37	0.00128897	0.396157	0.0115992	0.0942499
A_73_111940	MGC148692	9.29	9.15	8.27	0.190988	0.0265572	0.0115992	0.0522274
A_73_112856	DTNA	7.62	7.36	6.48	0.102692	0.0155586	0.0115992	0.0274315
A_73_113496	NOL3	14.59	14.24	13.36	0.0593292	0.0101232	0.0115992	0.0160883
A_73_117227	FOXP2	5.38	5.49	4.61	0.477117	0.0704591	0.0115992	0.157145
A_73_P065011	RTN4RL1	8.65	8.2	7.32	0.0295681	0.00609838	0.0115992	0.00844347
A_73_P070186	CMBL	9.91	9.38	8.5	0.0158339	0.00397578	0.0115992	0.00484486
A_73_P077801	VGLL1	5.65	5.26	4.38	0.045406	0.00829637	0.0115992	0.0125134
A_73_P081106	FAM184A	6.36	5.89	5.01	0.0254377	0.00549007	0.0115992	0.00737316
A_73_P103276	MAPRE2	10.89	10.62	9.74	0.0969668	0.0148514	0.0115992	0.0259086
A_73_P123746	C5H12orf75	5.01	6.43	5.55	1.20531e-05	0.171947	0.0115992	0.0129159
A_73_P169932	SYT1	3.61	4.14	3.26	0.0942634	0.242946	0.0115992	0.48767
A_73_P325956	SORBS1	5.82	5.94	5.06	0.49014	0.0729856	0.0115992	0.163157
A_73_P380081	MAPT	6.39	5.98	5.1	0.0395032	0.00749667	0.0115992	0.0109996
A_73_P383396	PLP1	3.37	3.85	2.97	0.124747	0.215003	0.0115992	0.463126
A_73_P385746	DNAJB5	7.26	6.87	5.99	0.045406	0.00829637	0.0115992	0.0125134
A_73_P504373	RNF122	9.99	9.64	8.76	0.0593292	0.0101232	0.0115992	0.0160883
A_73_101920	FASN	7.4	8.18	8.85	0.0165108	0.00430973	0.012481	0.00520192
A_73_104775	CD1B	4.94	5.32	5.99	0.204734	0.0294996	0.012481	0.0577067
A_73_105440	ADCYAP1R1	9.09	9.53	10.2	0.153656	0.0228047	0.012481	0.0424904
A_73_118399	CCDC151	5.22	5.58	6.25	0.223783	0.0320654	0.012481	0.0636383
A_73_119372	ELOVL6	9.38	10.88	11.55	3.6558e-06	3.80677e-05	0.012481	7.12025e-06
A_73_P030636	TYROBP	9.3	9.86	10.53	0.0788308	0.0131904	0.012481	0.0217524
A_73_P042356	ISOC1	11.12	11.51	12.18	0.195583	0.0282823	0.012481	0.0549081
A_73_P245306	FASN	16.3	17.43	18.1	0.000527488	0.000531968	0.012481	0.000305797
A_73_P314776	C4H7orf41	8.44	9.48	10.15	0.00143481	0.000945398	0.012481	0.000677262
A_73_101502	CHRNB1	10.18	9.79	8.92	0.045406	0.0087235	0.0125117	0.0129189
A_73_107060	SPDEF	7.64	7.64	6.77	0.338407	0.0487577	0.0125117	0.102837
A_73_108310	SYNDIG1	5.75	6.09	5.22	0.243801	0.151688	0.0125117	0.335077
A_73_109150	TMEFF2	7.43	7.48	6.61	0.399964	0.0588266	0.0125117	0.12671
A_73_111225	RELN	7.57	8.35	7.48	0.0165108	0.414191	0.0125117	0.254427
A_73_115169	DDC	8.04	7.69	6.82	0.0593292	0.0106313	0.0125117	0.0165916
A_73_P032726	RCAN2	4.15	4.35	3.48	0.406452	0.09892	0.0125117	0.220157
A_73_P068676	ZNF548	7.89	7.41	6.54	0.0235606	0.00549007	0.0125117	0.00712517
A_73_P068866	SYNM	13.01	12.56	11.69	0.0295681	0.00642445	0.0125117	0.00873154
A_73_P113691	CFH	10.88	11.63	10.76	0.0209859	0.392746	0.0125117	0.278756
A_73_P121176	MUSTN1	14.62	14.27	13.4	0.0593292	0.0106313	0.0125117	0.0165916
A_73_P129256	PTH1R	12.43	12.1	11.23	0.0674468	0.0117147	0.0125117	0.0187412
A_73_P253661	CALM3	9.75	9.31	8.44	0.0318331	0.00676567	0.0125117	0.00933338
A_73_P274231	SRPK3	12.99	12.53	11.66	0.0274378	0.00609838	0.0125117	0.008164
A_73_P390871	CUTC	9.46	9.04	8.17	0.0367945	0.00749667	0.0125117	0.010647
A_73_105229	DNM3	4.64	5.27	5.93	0.0503261	0.00986746	0.013453	0.0146532
A_73_105767	DOK2	8.84	9.36	10.02	0.0998722	0.0166586	0.013453	0.028215
A_73_119583	PRSS23	11.12	11.24	11.9	0.49014	0.0823176	0.013453	0.178808
A_73_P035911	LCP1	10.93	11.48	12.14	0.0837471	0.0144947	0.013453	0.0237519
A_73_P049141	FAH	6.96	7.48	8.14	0.0998722	0.0166586	0.013453	0.028215
A_73_P069501	GSC	5.64	6.37	7.03	0.0245081	0.00593476	0.013453	0.00762704
A_73_P097026	C2CD2	13.79	14.72	15.38	0.00437154	0.00195527	0.013453	0.00174915
A_73_P110891	APOE	14.62	15.47	16.13	0.00912393	0.00309465	0.013453	0.00323833
A_73_P116901	C1QA	10.56	11.13	11.79	0.0741377	0.0131904	0.013453	0.0211189
A_73_P154567	S100A4	2.91	2.84	3.5	0.259289	0.149444	0.013453	0.326096
A_73_P248251	ANG	6.66	7.28	7.94	0.053806	0.0103643	0.013453	0.0155946
A_73_P376128	IGLL1	5.04	5.03	5.69	0.326539	0.125152	0.013453	0.274624
A_73_P406841	COL1A1	10.48	10.95	11.61	0.131591	0.0208792	0.013453	0.0371932
A_73_100864	SOX9	4.68	5.06	4.2	0.204734	0.174405	0.0134858	0.376452
A_73_108217	BAG2	12.67	12.29	11.43	0.0486123	0.00963619	0.0134858	0.0142042
A_73_116346	KIF5C	4.43	4.65	3.79	0.381314	0.108913	0.0134858	0.238875
A_73_P036246	UPK2	8.4	8.08	7.22	0.0718144	0.0128927	0.0134858	0.0205049
A_73_P038526	DHX33	5	5.65	4.79	0.0439064	0.330566	0.0134858	0.362441
A_73_P048491	DNAJB5	10.85	10.36	9.5	0.0218019	0.00549007	0.0134858	0.00688439
A_73_P102756	RELN	8.75	9.46	8.6	0.0285137	0.371621	0.0134858	0.308499
A_73_P104716	NPTX1	9.81	10.84	9.98	0.00159562	0.396157	0.0134858	0.0984663
A_73_P108296	AQP1	5.8	6.55	5.69	0.0209859	0.399862	0.0134858	0.274624
A_73_P154197	DLD	13.1	12.69	11.83	0.0395032	0.00829637	0.0134858	0.0117355
A_73_P263446	COBL	9.08	8.58	7.72	0.0201549	0.00520671	0.0134858	0.00642427
A_73_P314791	SNTA1	7.52	7.23	6.37	0.086224	0.0148514	0.0134858	0.0244565
A_73_102799	MSR1	6.59	7.3	7.95	0.0285137	0.00693525	0.0144896	0.009026
A_73_105462	NELL2	2.9	2.83	3.48	0.259289	0.153779	0.0144896	0.330558
A_73_116653	F5	5.07	5.34	5.99	0.320821	0.0496599	0.0144896	0.100626
A_73_117114	CCDC80	14.88	15.61	16.26	0.0245081	0.00625309	0.0144896	0.00789053
A_73_P068941	ANPEP	9.56	10.54	11.19	0.00267375	0.00154244	0.0144896	0.00121752
A_73_P106826	COL1A1	9.28	9.88	10.53	0.0613341	0.0119887	0.0144896	0.0181786
A_73_P107036	S100B	12.8	13.38	14.03	0.0696597	0.0131904	0.0144896	0.0205005
A_73_P108261	IGFBP5	9.3	9.36	10.01	0.412637	0.103763	0.0144896	0.223806
A_73_P118186	CCDC3	13.64	15.11	15.76	5.76264e-06	5.57909e-05	0.0144896	1.11095e-05
A_73_P410061	TALDO1	13.02	13.59	14.24	0.0741377	0.0138291	0.0144896	0.0217524
A_73_104629	HSPA1A	14.12	14.14	13.29	0.36262	0.0566925	0.0145245	0.116735
A_73_111088	C5H12orf75	4.95	6.4	5.55	7.76513e-06	0.14519	0.0145245	0.00964574
A_73_115011	CFH	7.18	7.81	6.96	0.0503261	0.323901	0.0145245	0.376419
A_73_120913	ERBB3	6.8	7.44	6.59	0.047029	0.330566	0.0145245	0.367081
A_73_P031571	SLC39A11	12.78	12.22	11.37	0.0123328	0.00397578	0.0145245	0.00434825
A_73_P048196	DBNDD2	11.91	11.47	10.62	0.0318331	0.00749667	0.0145245	0.00997146
A_73_P052036	HIST3H2A	4.73	5.51	4.66	0.0165108	0.428636	0.0145245	0.246572
A_73_P062121	RCAN2	4.68	4.97	4.12	0.297794	0.139045	0.0145245	0.29989
A_73_P073736	TPM4	6.29	5.81	4.96	0.0235606	0.00609838	0.0145245	0.00762893
A_73_P077221	RASL11A	6.52	7.59	6.74	0.00103712	0.361059	0.0145245	0.0805383
A_73_P081361	ANKRD6	8.38	8	7.15	0.0486123	0.0101232	0.0145245	0.0146566
A_73_P094386	KLHL23	6.43	6.01	5.16	0.0367945	0.00829637	0.0145245	0.0113624
A_73_P100186	BZW2	8.9	8.53	7.68	0.0519982	0.0106313	0.0145245	0.0155981
A_73_P130201	ACYP2	11.59	11.13	10.28	0.0274378	0.00676567	0.0145245	0.00873154
A_73_P150011	PHOSPHO1	7.73	7.3	6.45	0.0342404	0.00788772	0.0145245	0.010647
A_73_P212597	NCAM1	4.2	4.45	3.6	0.344558	0.123334	0.0145245	0.26648
A_73_P245131	ACYP2	12.34	11.88	11.03	0.0274378	0.00676567	0.0145245	0.00873154
A_73_P264976	KLF5	5.96	6.41	5.56	0.146044	0.215003	0.0145245	0.44844
A_73_P299336	CPEB3	11.47	11.09	10.24	0.0486123	0.0101232	0.0145245	0.0146566
A_73_P322021	RNF144B	10.83	10.35	9.5	0.0235606	0.00609838	0.0145245	0.00762893
A_73_P372326	FSD2	10.45	9.99	9.14	0.0274378	0.00676567	0.0145245	0.00873154
A_73_P421381	TMEM184A	7.07	6.62	5.77	0.0295681	0.007123	0.0145245	0.00933338
A_73_P504593	SMYD2	7.79	7.24	6.39	0.0134168	0.00419882	0.0145245	0.00467397
A_73_105005	ADIG	10.61	11.81	12.45	0.000229025	0.000408589	0.0155942	0.000183852
A_73_105101	PPP1R1B	9.83	10.97	11.61	0.000469623	0.000605832	0.0155942	0.000320001
A_73_112507	BAIAP2L1	4.39	4.98	5.62	0.0653942	0.0131904	0.0155942	0.0198975
A_73_P030561	EPCAM	7.15	7.51	8.15	0.223783	0.0362568	0.0155942	0.06839
A_73_P043661	MBL2	4.39	4.74	5.38	0.233673	0.0377504	0.0155942	0.0717063
A_73_P044128	OAS1X	4.58	4.88	5.52	0.286571	0.0459856	0.0155942	0.0901682
A_73_P062141	TNFRSF21	5.77	6.06	6.7	0.297794	0.047795	0.0155942	0.0942499
A_73_P110501	FCGR1A	8.4	9.07	9.71	0.0381641	0.0089355	0.0155942	0.0121163
A_73_P464446	LMO4	11.76	12.2	12.84	0.153656	0.0259725	0.0155942	0.0459509
A_73_101175	CAMK4	7.92	7.7	6.86	0.128049	0.0223296	0.0156315	0.0382147
A_73_107233	CYP1A1	7.72	7.7	6.86	0.314845	0.0506525	0.0156315	0.100642
A_73_110982	NTRK3	5.94	6.66	5.82	0.0264479	0.392746	0.0156315	0.291332
A_73_113413	SCN7A	4.05	5.05	4.21	0.00218136	0.40329	0.0156315	0.107312
A_73_116773	ADCY2	3.44	4.25	3.41	0.0128787	0.457796	0.0156315	0.220132
A_73_118163	CSRP2	10.18	11.06	10.22	0.00697458	0.490719	0.0156315	0.172429
A_73_118728	INHBA	5.82	6.29	5.45	0.131591	0.231539	0.0156315	0.472946
A_73_120042	WNT6	5.11	5.91	5.07	0.0140042	0.450478	0.0156315	0.227515
A_73_120920	SRPK3	7.14	6.75	5.91	0.045406	0.0101232	0.0156315	0.0142042
A_73_P038041	CDH19	4.94	5.93	5.09	0.00241627	0.410454	0.0156315	0.111945
A_73_P088951	FLNC	12.71	12.2	11.36	0.0186151	0.00549007	0.0156315	0.00642427
A_73_P102621	DLK1	8.04	7.54	6.7	0.0201549	0.00578722	0.0156315	0.00688439
A_73_P166107	SOX6	10.26	9.9	9.06	0.0555678	0.0117147	0.0156315	0.0171079
A_73_P391481	RBM20	5.52	5.25	4.41	0.0969668	0.0178565	0.0156315	0.0290283
A_73_P433396	KCNAB1	5.01	5.83	4.99	0.0118326	0.465128	0.0156315	0.212887
A_73_P477623	KCNAB1	5.5	6.38	5.54	0.00697458	0.490719	0.0156315	0.172429
A_73_100548	APOE	15.25	16.09	16.72	0.0099595	0.00386409	0.0167704	0.00389684
A_73_101063	F13A1	12.31	13.18	13.81	0.00763545	0.00327289	0.0167704	0.0031193
A_73_101924	ANGPTL4	14.5	14.41	15.04	0.238577	0.171947	0.0167704	0.357821
A_73_104928	DPEP1	5.69	6.11	6.74	0.169655	0.0294996	0.0167704	0.0522189
A_73_108910	TALDO1	14.88	15.48	16.11	0.0613341	0.0131904	0.0167704	0.0193101
A_73_111202	CD83	10.21	10.76	11.39	0.0837471	0.0166586	0.0167704	0.0259031
A_73_111280	FAH	12.23	12.84	13.47	0.0574726	0.012577	0.0167704	0.0181786
A_73_114330	HSD17B12	10.3	10.88	11.51	0.0696597	0.0144947	0.0167704	0.0217524
A_73_114844	ADTRP	6.58	7.79	8.42	0.000202472	0.000408589	0.0167704	0.000175395
A_73_118412	AGPAT2	17.8	18.26	18.89	0.138689	0.0248778	0.0167704	0.0424904
A_73_119493	ISG15	8.48	8.84	9.47	0.223783	0.0377504	0.0167704	0.0700337
A_73_P066906	GPT2	5.54	5.33	5.96	0.135016	0.23425	0.0167704	0.472911
A_73_P105176	C2orf72	5.85	6.11	6.74	0.332605	0.055607	0.0167704	0.109611
A_73_100231	B3GALT1	4.66	4.46	3.63	0.14224	0.0254418	0.0168104	0.0436274
A_73_103055	AP1G2	4.35	5.13	4.3	0.0165108	0.443178	0.0168104	0.238848
A_73_109537	PYGO1	8.15	7.64	6.81	0.0186151	0.00578722	0.0168104	0.00665081
A_73_111489	ARSG	5.79	5.47	4.64	0.0718144	0.0148514	0.0168104	0.0224073
A_73_112917	ADAMTSL2	8.9	9.07	8.24	0.444861	0.102174	0.0168104	0.212912
A_73_120757	MAPK6	13.58	13.15	12.32	0.0342404	0.0087235	0.0168104	0.0113624
A_73_P125381	SLC9A5	8.88	8.51	7.68	0.0519982	0.0117147	0.0168104	0.0165916
A_73_P171732	PTRF	11.99	11.46	10.63	0.0158339	0.00520671	0.0168104	0.00578524
A_73_P407911	USP28	10.52	10.17	9.34	0.0593292	0.0128927	0.0168104	0.0187412
A_73_102756	SCN3B	12.62	13.51	14.13	0.00636491	0.00309465	0.0180216	0.00278557
A_73_108385	EPCAM	7.09	7.43	8.05	0.243801	0.0425329	0.0180216	0.0787088
A_73_111873	SPI1	10.4	10.94	11.56	0.0888887	0.0182501	0.0180216	0.028215
A_73_113038	THRSP	10.06	11.58	12.2	2.68536e-06	4.79278e-05	0.0180216	7.53133e-06
A_73_114559	RBM47	8.4	9.27	9.89	0.00763545	0.00346021	0.0180216	0.00323833
A_73_114796	FCGR1A	5.79	6.41	7.03	0.053806	0.012577	0.0180216	0.0176343
A_73_117177	RRM2	4.78	5.13	5.75	0.233673	0.0408874	0.0180216	0.0751461
A_73_118905	S100A4	14.28	15.16	15.78	0.00697458	0.00327289	0.0180216	0.00300422
A_73_120914	NUDT14	12.14	12.37	12.99	0.368923	0.0643926	0.0180216	0.126692
A_73_120996	FGF1	11.68	12.4	13.02	0.0264479	0.00768207	0.0180216	0.00933137
A_73_P030286	FAM209B	2.99	3.17	3.79	0.431981	0.0768505	0.0180216	0.154175
A_73_P042021	GRO1	7.96	8.79	9.41	0.0108608	0.00430973	0.0180216	0.00434723
A_73_P042741	F2RL2	8.91	9.52	10.14	0.0574726	0.0131904	0.0180216	0.0187371
A_73_P074086	SIRPB1	6.35	7.02	7.64	0.0381641	0.00986746	0.0180216	0.0129159
A_73_P122361	CGN	6.42	6.95	7.57	0.0942634	0.0190931	0.0180216	0.0298495
A_73_P250771	GPNMB	9.01	10.29	10.91	8.30881e-05	0.000272404	0.0180216	9.38203e-05
A_73_P256071	TSKS	4.7	5.18	5.8	0.124747	0.0238226	0.0180216	0.0392438
A_73_P412506	IRX5	4.71	4.85	5.47	0.483794	0.0880726	0.0180216	0.178808
A_73_P486308	ACACA	5.91	6.47	7.09	0.0788308	0.0166586	0.0180216	0.0251684
A_73_116976	SNAP91	4.49	4.6	3.78	0.477117	0.0866637	0.0180642	0.175623
A_73_117523	OBSL1	5.46	5.14	4.32	0.0718144	0.0155586	0.0180642	0.0230738
A_73_120733	KLK10	6.95	8.04	7.22	0.000831173	0.327094	0.0180642	0.06839
A_73_P033501	ULBP3	8.62	8.32	7.5	0.0811978	0.0170605	0.0180642	0.0259086
A_73_P070896	CIT	9.54	10.19	9.37	0.0439064	0.357745	0.0180642	0.344089
A_73_P088421	CACNA2D1	8.73	8.25	7.43	0.0235606	0.007123	0.0180642	0.00844347
A_73_P250766	CPT1B	8.28	7.88	7.06	0.0423711	0.0106313	0.0180642	0.0142042
A_73_P289866	ZNF385B	4.97	4.96	4.14	0.326539	0.0566925	0.0180642	0.109628
A_73_P297136	CEP85	7.12	6.69	5.87	0.0342404	0.00917003	0.0180642	0.0117355
A_73_P352086	TRIM7	8.41	8.11	7.29	0.0811978	0.0170605	0.0180642	0.0259086
A_73_P365357	SLC25A4	18.74	18.36	17.54	0.0486123	0.0117147	0.0180642	0.0160883
A_73_P404139	TOB1	9.14	8.68	7.86	0.0274378	0.00788772	0.0180642	0.00964781
A_73_P477328	CMBL	12.96	12.45	11.63	0.0186151	0.00609838	0.0180642	0.00688439
A_73_100597	CALR3	3.36	3.42	4.03	0.412637	0.117705	0.0193515	0.238848
A_73_103272	SMPD3	5.34	5.68	6.29	0.243801	0.0442326	0.0193515	0.0805383
A_73_106508	DMRT2	10.24	10.66	11.27	0.169655	0.0320654	0.0193515	0.0549081
A_73_108243	TKT	15.41	16.43	17.04	0.00177264	0.00154244	0.0193515	0.00103261
A_73_109966	HK3	6.63	7.24	7.85	0.0574726	0.0138291	0.0193515	0.0193101
A_73_113207	F2RL2	8.17	8.83	9.44	0.0409541	0.0108832	0.0193515	0.0142009
A_73_118391	KCNK7	6.84	7.32	7.93	0.124747	0.0248778	0.0193515	0.0403031
A_73_120239	ADAM12	5.07	5.41	6.02	0.243801	0.0442326	0.0193515	0.0805383
A_73_P036081	FOLR2	11.64	12.34	12.95	0.0307128	0.0089355	0.0193515	0.010997
A_73_P044776	ANG	9.72	10.49	11.1	0.0179018	0.00625309	0.0193515	0.00688266
A_73_P050796	HCK	7.82	8.44	9.05	0.053806	0.0131904	0.0193515	0.0181786
A_73_P088071	C4orf48	9.6	9.92	10.53	0.264747	0.047795	0.0193515	0.0881765
A_73_P100116	B3GNT5	16.29	16.57	17.18	0.309214	0.055607	0.0193515	0.10505
A_73_P252351	THRSP	10.67	12.55	13.16	5.1398e-09	2.71925e-06	0.0193515	9.72965e-08
A_73_P279728	PGD	13.28	13.97	14.58	0.0330496	0.00939125	0.0193515	0.0117327
A_73_P344736	PON3	9.08	9.14	9.75	0.412637	0.117705	0.0193515	0.238848
A_73_P362844	THRSP	10.34	12.14	12.75	2.31911e-08	5.42753e-06	0.0193515	2.76611e-07
A_73_103583	CDH7	5.15	5.7	4.89	0.0837471	0.297822	0.0193968	0.43379
A_73_106702	LARGE	5.19	4.87	4.06	0.0718144	0.0162949	0.0193968	0.0237564
A_73_116904	DKK3	10.33	11.58	10.77	0.000122448	0.223074	0.0193968	0.029023
A_73_117987	CRISPLD1	5.25	6.03	5.22	0.0165108	0.457796	0.0193968	0.231259
A_73_120809	TGFB3	10.14	10.97	10.16	0.0108608	0.494549	0.0193968	0.195397
A_73_P044116	CPT1B	9.48	9.11	8.3	0.0519982	0.0128927	0.0193968	0.0176383
A_73_P059306	DUPD1	5.58	5.01	4.2	0.0113252	0.0046786	0.0193968	0.00467397
A_73_P060191	CUTC	13.45	13.01	12.2	0.0318331	0.00917003	0.0193968	0.0113624
A_73_P071596	CFH	11.13	11.79	10.98	0.0409541	0.371621	0.0193968	0.330558
A_73_P078196	COL4A5	5.93	6.54	5.73	0.0574726	0.337284	0.0193968	0.376419
A_73_P109486	AGRP	6	5.47	4.66	0.0158339	0.00578722	0.0193968	0.00620476
A_73_P122921	COL4A3	3.5	3.98	3.17	0.124747	0.25465	0.0193968	0.497554
A_73_P399216	MYL7	6.3	5.75	4.94	0.0134168	0.00520671	0.0193968	0.00539125
A_73_102741	CHRNA3	4.38	4.18	4.78	0.14224	0.245728	0.020764	0.477828
A_73_107400	PAPSS2	9.2	10.43	11.03	0.000157774	0.000436653	0.020764	0.000167297
A_73_115426	AIF1	9.71	10.27	10.87	0.0788308	0.0182501	0.020764	0.0266557
A_73_119087	RAB3C	4.01	4.19	4.79	0.431981	0.0823176	0.020764	0.160111
A_73_P034311	ITM2B	16.28	16.8	17.4	0.0998722	0.0218243	0.020764	0.0333552
A_73_P050916	OSMR	7.54	8.08	8.68	0.0888887	0.0199695	0.020764	0.0298495
A_73_P110571	CYP27A1	11.87	12.53	13.13	0.0409541	0.0114242	0.020764	0.0146532
A_73_P111036	C4orf48	9.89	10.22	10.82	0.254161	0.047795	0.020764	0.0862177
A_73_P123531	SRXN1	10.16	10.61	11.21	0.146044	0.0294996	0.020764	0.0483818
A_73_P257496	HSD17B12	8.7	9.23	9.83	0.0942634	0.0208792	0.020764	0.0315625
A_73_P347541	RBP4	8.62	10	10.6	2.13549e-05	0.000155824	0.020764	3.78929e-05
A_73_P348021	SRSF5	9.6	9.92	10.52	0.264747	0.0496599	0.020764	0.0901682
A_73_P396261	IFI30	8.71	9.3	9.9	0.0653942	0.0159086	0.020764	0.0224025
A_73_105211	USP25	13.71	13.28	12.48	0.0342404	0.0101232	0.020812	0.0125134
A_73_107440	AK1	15.64	15.13	14.33	0.0186151	0.00676567	0.020812	0.00737316
A_73_109752	CDC42EP3	10.95	10.96	10.16	0.350437	0.0656111	0.020812	0.124162
A_73_113091	KBTBD8	7.63	7.42	6.62	0.135016	0.0277125	0.020812	0.0447813
A_73_P060776	LUZP2	19.44	19.04	18.24	0.0423711	0.0117147	0.020812	0.0151209
A_73_P292851	FEZ1	3.03	3.99	3.19	0.00326439	0.40329	0.020812	0.116717
A_73_P393646	SOX6	7.51	7.14	6.34	0.0519982	0.0135193	0.020812	0.0181826
A_73_P404821	SVIL	7.52	7.08	6.28	0.0318331	0.00963619	0.020812	0.0117355
A_73_P406491	PTRF	9.29	8.69	7.89	0.00871995	0.00419882	0.020812	0.00389776
A_73_P408941	CPEB3	7.2	6.86	6.06	0.0632861	0.0155586	0.020812	0.0217571
A_73_105880	TMEM22	6.43	7.47	8.06	0.00143481	0.00154244	0.0222627	0.000950141
A_73_110179	IGFBP5	14.65	14.62	15.21	0.303333	0.162698	0.0222627	0.321658
A_73_113428	PGD	14.29	15.04	15.63	0.0209859	0.00768207	0.0222627	0.00844163
A_73_115102	SIGLEC1	6.92	7.95	8.54	0.00159562	0.00163741	0.0222627	0.00103261
A_73_115318	GREM1	6.94	7.6	8.19	0.0409541	0.0119887	0.0222627	0.0151178
A_73_115691	CCNB1	4.37	4.54	5.13	0.444861	0.0880726	0.0222627	0.169294
A_73_115901	TFPI	7.25	8.03	8.62	0.0165108	0.00658627	0.0222627	0.00688266
A_73_115905	PDP2	6.48	7.53	8.12	0.00128897	0.00145248	0.0222627	0.000873794
A_73_116582	IGFBP4	10.99	11.92	12.51	0.00437154	0.00292529	0.0222627	0.00230027
A_73_116648	HOXA2	6.2	6.23	6.82	0.374943	0.136929	0.0222627	0.270522
A_73_116908	C4H7orf41	12.51	13.65	14.24	0.000469623	0.000833847	0.0222627	0.000400672
A_73_118249	VSTM1	5.29	5.81	6.4	0.0998722	0.0228047	0.0222627	0.0342829
A_73_118342	CXCL12	13.26	13.44	14.03	0.431981	0.0851579	0.0222627	0.163135
A_73_P039211	EDC3	7.47	7.59	8.18	0.49014	0.103763	0.0222627	0.202285
A_73_P045136	MCAM	14.93	15.68	16.27	0.0209859	0.00768207	0.0222627	0.00844163
A_73_P047791	C2CD4B	11.58	11.41	12	0.165454	0.23425	0.0222627	0.453294
A_73_P052316	ATP4A	4.09	4.59	5.18	0.111815	0.0248778	0.0222627	0.0382072
A_73_P105156	COL5A2	11.41	12.18	12.77	0.0179018	0.00693525	0.0222627	0.00737153
A_73_P109671	THRSP	11.86	13.86	14.45	4.7334e-10	1.11291e-06	0.0222627	2.17438e-08
A_73_P184937	LIPA	10.03	10.61	11.2	0.0696597	0.0174387	0.0222627	0.0244513
A_73_P251376	PPP1R1B	6.78	7.83	8.42	0.00128897	0.00145248	0.0222627	0.000873794
A_73_P252711	HSD17B12	7.28	7.78	8.37	0.111815	0.0248778	0.0222627	0.0382072
A_73_P258281	SRSF5	10.07	10.4	10.99	0.254161	0.0496599	0.0222627	0.0881765
A_73_P258781	CIDEC	10.77	12.55	13.14	3.34507e-08	7.60793e-06	0.0222627	4.05316e-07
A_73_P277656	CYP27A1	11.89	12.56	13.15	0.0381641	0.0114242	0.0222627	0.0142009
A_73_P280966	CXCL12	9.7	9.98	10.57	0.309214	0.0598743	0.0222627	0.109611
A_73_P311426	F13A1	11.22	11.98	12.57	0.0193921	0.00730024	0.0222627	0.00789053
A_73_P322811	ELTD1	6.4	6.81	7.4	0.178042	0.0362568	0.0222627	0.0606152
A_73_P350336	ITM2B	14.95	15.48	16.07	0.0942634	0.0218243	0.0222627	0.032449
A_73_P445026	ANXA2	14.9	15.84	16.43	0.00396989	0.00276433	0.0222627	0.00212865
A_73_101863	ST8SIA1	7.39	7.43	6.64	0.387395	0.0755795	0.0223137	0.14276
A_73_102497	ASB14	5.41	4.98	4.19	0.0342404	0.0106313	0.0223137	0.0129189
A_73_103121	B3GALT2	5.78	6.45	5.66	0.0381641	0.392746	0.0223137	0.31286
A_73_103456	MAFF	12.62	12.82	12.03	0.406452	0.127141	0.0223137	0.250511
A_73_104537	SNTA1	11.06	10.61	9.82	0.0295681	0.00963619	0.0223137	0.0113624
A_73_104734	COMP	5.96	6.85	6.06	0.00636491	0.44668	0.0223137	0.151261
A_73_105125	C16H1orf105	9.58	9.32	8.53	0.102692	0.0233291	0.0223137	0.0352387
A_73_106689	KCNA6	5.32	5.22	4.43	0.22857	0.0451374	0.0223137	0.0787221
A_73_110129	FEZ1	7.97	8.89	8.1	0.00480898	0.424871	0.0223137	0.134552
A_73_110505	FADS2	9.52	9.6	8.81	0.438247	0.0866637	0.0223137	0.166218
A_73_116156	OR1M1	4.88	4.59	3.8	0.086224	0.0204383	0.0223137	0.0298556
A_73_120190	PPP1CB	11.72	11.38	10.59	0.0632861	0.0162949	0.0223137	0.0224073
A_73_120381	CCBE1	6.51	7.23	6.44	0.0264479	0.428636	0.0223137	0.270522
A_73_121159	COL4A3	4.31	4.61	3.82	0.286571	0.169697	0.0223137	0.335077
A_73_P050401	KLHDC8B	11.27	11.69	10.9	0.169655	0.231539	0.0223137	0.44844
A_73_P065266	FXR2	8.14	7.9	7.11	0.114874	0.0254418	0.0223137	0.0392506
A_73_P102281	ACACB	4.85	4.52	3.73	0.0674468	0.0170605	0.0223137	0.0237564
A_73_P116406	NTS	4.34	5.44	4.65	0.000742958	0.300901	0.0223137	0.0606152
A_73_P262171	PTHLH	4.43	5.45	4.66	0.00177264	0.354167	0.0223137	0.0881765
A_73_P278011	ALDOC	12.72	12.28	11.49	0.0318331	0.0101232	0.0223137	0.0121189
A_73_P289726	ADCK3	11.26	10.79	10	0.0254377	0.0087235	0.0223137	0.00997146
A_73_100910	ADCY5	8.74	9.75	10.33	0.00196741	0.00195527	0.0238518	0.00126822
A_73_101156	IFI30	10.17	10.8	11.38	0.0503261	0.0144947	0.0238518	0.0187371
A_73_102804	ACER3	7.3	8.29	8.87	0.00241627	0.00219726	0.0238518	0.00149108
A_73_103040	ZC3H12C	5.68	5.75	6.33	0.425403	0.125152	0.0238518	0.242693
A_73_105177	CD14	10.23	10.78	11.36	0.0837471	0.0208792	0.0238518	0.0298495
A_73_108676	SH3GL2	7.93	8.78	9.36	0.00912393	0.00480075	0.0238518	0.00434723
A_73_110032	PDP2	10.25	11.28	11.86	0.00159562	0.00173773	0.0238518	0.00107626
A_73_110301	NIPSNAP1	13.15	13.47	14.05	0.264747	0.0535648	0.0238518	0.0942499
A_73_114465	ANXA1	8.37	9.53	10.11	0.000371149	0.000782749	0.0238518	0.000350267
A_73_116002	CD14	8.48	8.92	9.5	0.153656	0.0334154	0.0238518	0.0535506
A_73_118275	C1QA	14.62	15.27	15.85	0.0439064	0.0131904	0.0238518	0.0165879
A_73_119561	PON3	11.49	11.6	12.18	0.477117	0.110576	0.0238518	0.212887
A_73_P042296	ANXA1	13.27	14.36	14.94	0.000831173	0.00121064	0.0238518	0.0006488
A_73_P045346	FABP5	13.96	14.22	14.8	0.332605	0.0667502	0.0238518	0.121633
A_73_P048136	FGGY	10.24	11.04	11.62	0.0140042	0.00625309	0.0238518	0.00620318
A_73_P074078	SIRPB1	5.41	6.03	6.61	0.053806	0.0151873	0.0238518	0.0198975
A_73_P110981	SRSF11	8.46	9.2	9.78	0.0226897	0.00849902	0.0238518	0.00933137
A_73_P122741	ISG15	9.13	9.42	10	0.297794	0.0598743	0.0238518	0.107312
A_73_P300606	SPARC	17.1	17.85	18.43	0.0209859	0.00808159	0.0238518	0.00872941
A_73_P336581	APBB1IP	8.49	9.14	9.72	0.0439064	0.0131904	0.0238518	0.0165879
A_73_P440231	SPARC	11.02	11.84	12.42	0.0118326	0.00563104	0.0238518	0.00538986
A_73_P465193	DAGLA	4.14	4.32	4.9	0.431981	0.0880726	0.0238518	0.166196
A_73_104899	FAM174B	11.53	11.33	10.55	0.14224	0.0314336	0.0239058	0.0496435
A_73_104907	COL4A5	7.38	8.1	7.32	0.0264479	0.435896	0.0239058	0.266451
A_73_105006	NR4A1	16.07	16.14	15.36	0.425403	0.0866637	0.0239058	0.163157
A_73_110964	ASS1	4.6	4.68	3.9	0.438247	0.0896166	0.0239058	0.169316
A_73_113546	SLMAP	9.34	9.09	8.31	0.108659	0.0254418	0.0239058	0.0382147
A_73_117206	RGS2	12.87	12.91	12.13	0.387395	0.0782444	0.0239058	0.145564
A_73_119734	RCAN1	6.91	6.78	6	0.20001	0.0417366	0.0239058	0.0700445
A_73_P039866	BZW2	14.69	14.25	13.47	0.0318331	0.0106313	0.0239058	0.0125134
A_73_P046301	TOB1	15.11	14.65	13.87	0.0274378	0.00963619	0.0239058	0.0109996
A_73_P063586	C3orf45	7.85	7.35	6.57	0.0201549	0.00788772	0.0239058	0.00844347
A_73_P102296	ACACB	4.65	4.5	3.72	0.18222	0.0385463	0.0239058	0.0636483
A_73_P113661	GGT5	4.82	5.63	4.85	0.0128787	0.498085	0.0239058	0.198823
A_73_P135546	FBN2	4.15	4.94	4.16	0.015213	0.487185	0.0239058	0.212887
A_73_P149311	MYO18B	7.62	7.19	6.41	0.0342404	0.0111617	0.0239058	0.0133358
A_73_P265641	DNAJA4	7.06	6.86	6.08	0.14224	0.0314336	0.0239058	0.0496435
A_73_P386496	FAM70A	4.13	4.61	3.83	0.124747	0.272744	0.0239058	0.48767
A_73_P449346	TRAF5	4.74	5.16	4.38	0.169655	0.237205	0.0239058	0.453329
A_73_102119	RBM3	9.89	10.28	10.85	0.195583	0.0425329	0.0255351	0.0700337
A_73_104190	HP	7.39	9.01	9.58	5.39896e-07	3.25979e-05	0.0255351	3.19615e-06
A_73_108113	ELTD1	8.19	8.6	9.17	0.178042	0.039293	0.0255351	0.0636383
A_73_109346	SIRPA	12.04	12.64	13.21	0.0613341	0.0174387	0.0255351	0.0230689
A_73_110316	CYP27A1	12.38	13.04	13.61	0.0409541	0.0131904	0.0255351	0.0160847
A_73_110720	TNFAIP8L2	8.53	8.93	9.5	0.186685	0.0408874	0.0255351	0.0667761
A_73_111540	SKA1	5.22	5.86	6.43	0.047029	0.0144947	0.0255351	0.0181786
A_73_115992	PPP1R36	7.55	8.44	9.01	0.00636491	0.00408153	0.0255351	0.00336142
A_73_116305	ADCY5	9.77	10.99	11.56	0.000178825	0.000567781	0.0255351	0.00021159
A_73_117930	LMO4	14.29	14.72	15.29	0.161527	0.0362568	0.0255351	0.0577067
A_73_119603	TLCD2	8.56	8.55	9.12	0.326539	0.162698	0.0255351	0.31286
A_73_P031211	PGD	9.84	10.52	11.09	0.0355319	0.0119887	0.0255351	0.0142009
A_73_P040251	EPHB2	12.66	13.25	13.82	0.0653942	0.0182501	0.0255351	0.0244513
A_73_P045981	GTSE1	8.18	8.77	9.34	0.0653942	0.0182501	0.0255351	0.0244513
A_73_P058771	ZCWPW1	6.02	6.4	6.97	0.204734	0.0442326	0.0255351	0.0734108
A_73_P061636	PC	3.58	3.67	4.24	0.451156	0.121387	0.0255351	0.231259
A_73_P087626	KIT	3.78	4.29	4.86	0.105723	0.0259725	0.0255351	0.0382072
A_73_P092371	S100A4	14.65	15.53	16.1	0.00697458	0.00430973	0.0255351	0.0036202
A_73_P430916	RBM3	10.13	10.54	11.11	0.178042	0.039293	0.0255351	0.0636383
A_73_P434501	MMP19	5.94	6.35	6.92	0.178042	0.039293	0.0255351	0.0636383
A_73_P504893	CCBL2	6.44	7.05	7.62	0.0574726	0.0166586	0.0255351	0.0217524
A_73_102807	FITM1	13.09	12.63	11.86	0.0274378	0.0101232	0.0255922	0.0113624
A_73_103607	NEDD4L	10.51	10.2	9.43	0.0763973	0.0204383	0.0255922	0.0282208
A_73_107327	TGM2	14.27	14.78	14.01	0.105723	0.297822	0.0255922	0.453294
A_73_113638	PLCL2	13.5	12.98	12.21	0.0171762	0.00749667	0.0255922	0.00762893
A_73_115645	FOXC2	5.67	5.87	5.1	0.406452	0.134996	0.0255922	0.258431
A_73_118168	UBE2D1	11.19	10.74	9.97	0.0295681	0.0106313	0.0255922	0.0121189
A_73_119876	LYPD1	3.3	4.1	3.33	0.0140042	0.498085	0.0255922	0.202285
A_73_P031596	ADSSL1	13.27	12.75	11.98	0.0171762	0.00749667	0.0255922	0.00762893
A_73_P032921	P2RY1	7.26	6.68	5.91	0.0103902	0.00549007	0.0255922	0.00502114
A_73_P038576	MAPK12	13.91	13.52	12.75	0.045406	0.0141717	0.0255922	0.0176383
A_73_P047101	GAPDHS	19.04	18.68	17.91	0.0555678	0.0162949	0.0255922	0.0211229
A_73_P073361	SNTB1	5.42	5.02	4.25	0.0423711	0.0135193	0.0255922	0.0165916
A_73_P081831	FNDC1	4.85	5.27	4.5	0.169655	0.242946	0.0255922	0.458224
A_73_P136161	IFITM10	9.18	8.82	8.05	0.0555678	0.0162949	0.0255922	0.0211229
A_73_P169192	MBNL1	5.32	5.48	4.71	0.457798	0.11961	0.0255922	0.227541
A_73_P281941	C5H12orf75	5.12	6.26	5.49	0.000469623	0.263497	0.0255922	0.0471538
A_73_P354181	LPPR1	4.67	4.81	4.04	0.483794	0.112399	0.0255922	0.212912
A_73_P391856	KLHDC8B	4.67	5.14	4.37	0.131591	0.272744	0.0255922	0.492594
A_73_117799	CEBPA	15.33	16.36	16.92	0.00159562	0.00195527	0.0273167	0.00116863
A_73_121019	LIPA	10.35	11.01	11.57	0.0409541	0.0138291	0.0273167	0.0165879
A_73_P044521	CIDEA	10.13	11.16	11.72	0.00159562	0.00195527	0.0273167	0.00116863
A_73_P045231	S100B	14.11	14.6	15.16	0.118157	0.0294996	0.0273167	0.04362
A_73_P051851	CCL8	6.63	7.15	7.71	0.0998722	0.0259725	0.0273167	0.0371932
A_73_P052451	GSS	6.6	6.84	7.4	0.356667	0.0768505	0.0273167	0.137245
A_73_P100971	TIMP4	8.74	9.4	9.96	0.0409541	0.0138291	0.0273167	0.0165879
A_73_P233112	SLC16A13	6.2	6.52	7.08	0.264747	0.0577091	0.0273167	0.0984663
A_73_P253411	HSD17B12	6.37	6.84	7.4	0.131591	0.0320654	0.0273167	0.0483818
A_73_P377756	TKT	13.49	14.48	15.04	0.00241627	0.00246609	0.0273167	0.00161545
A_73_P389491	DUSP6	8.84	9.37	9.93	0.0942634	0.0248778	0.0273167	0.0352317
A_73_P432746	ISOC1	7.01	7.38	7.94	0.214135	0.047795	0.0273167	0.0787088
A_73_P437986	CXCL12	13.19	13.38	13.94	0.419174	0.0910593	0.0273167	0.166196
A_73_P466570	CIRBP	9.82	9.99	10.55	0.444861	0.0972588	0.0273167	0.178808
A_73_104309	ZFAND5	15.28	14.9	14.14	0.0486123	0.0155586	0.0273772	0.0193139
A_73_105448	TTLL7	7.34	7.19	6.43	0.18222	0.0417366	0.0273772	0.0667878
A_73_107025	SFRP1	7.25	7.83	7.07	0.0696597	0.350875	0.0273772	0.381116
A_73_108356	RET	8.52	8.38	7.62	0.190988	0.0434096	0.0273772	0.0700445
A_73_113540	NOC2L	8.7	8.22	7.46	0.0235606	0.00963619	0.0273772	0.0103046
A_73_113558	ADAMTS20	4.46	4.27	3.51	0.149719	0.0355577	0.0273772	0.0549181
A_73_115757	C16H1orf158	5.21	5.15	4.39	0.269983	0.0588266	0.0273772	0.100642
A_73_117809	PTPRZ1	3.42	3.98	3.22	0.0788308	0.337284	0.0273772	0.400071
A_73_118410	ETS2	9.84	9.83	9.07	0.326539	0.0704591	0.0273772	0.124162
A_73_118473	BZW2	14.84	14.42	13.66	0.0367945	0.0128927	0.0273772	0.0151209
A_73_120439	KLHL32	3.64	4.23	3.47	0.0653942	0.357745	0.0273772	0.371741
A_73_P039401	KRT80	5.78	6.41	5.65	0.0503261	0.385665	0.0273772	0.335045
A_73_P040961	PHLDA2	6.79	7.7	6.94	0.00528519	0.410454	0.0273772	0.131897
A_73_P052286	LRRC20	6.8	6.37	5.61	0.0342404	0.0122916	0.0273772	0.0142042
A_73_P054066	CAMK4	4.74	4.62	3.86	0.209283	0.0469191	0.0273772	0.0769241
A_73_P066761	ATP2C2	8.9	9.34	8.58	0.153656	0.260611	0.0273772	0.482782
A_73_P096271	TFRC	7.66	7.24	6.48	0.0367945	0.0128927	0.0273772	0.0151209
A_73_P097411	TRIM7	14.31	13.98	13.22	0.0674468	0.0195444	0.0273772	0.0259086
A_73_P103376	KIF1A	4.46	4.56	3.8	0.464117	0.102174	0.0273772	0.188675
A_73_P143321	OTUD1	12.71	12.15	11.39	0.0123328	0.00642445	0.0273772	0.00599175
A_73_P182002	CALM3	9.57	9.14	8.38	0.0342404	0.0122916	0.0273772	0.0142042
A_73_P238945	CFH	10.03	10.65	9.89	0.053806	0.378623	0.0273772	0.344089
A_73_P254809	RELN	5.6	6.25	5.49	0.0439064	0.399862	0.0273772	0.317246
A_73_P276041	MPZ	3.26	4.03	3.27	0.0179018	0.487185	0.0273772	0.220132
A_73_P368981	C11orf52	5.47	5.32	4.56	0.18222	0.0417366	0.0273772	0.0667878
A_73_P386066	CFH	5.04	5.74	4.98	0.0307128	0.435896	0.0273772	0.274624
A_73_P430486	MYH3	6.21	5.67	4.91	0.0145821	0.007123	0.0273772	0.00688439
A_73_104256	SLC1A3	11.96	12.43	12.98	0.131591	0.0334154	0.0292009	0.0496343
A_73_105982	ADAMTS16	6.31	6.22	6.77	0.238577	0.212208	0.0292009	0.395308
A_73_108876	FABP5	14.86	15.2	15.75	0.243801	0.055607	0.0292009	0.0921915
A_73_115967	GPNMB	8	9.29	9.84	7.28636e-05	0.000408589	0.0292009	0.000119691
A_73_119079	CDC25A	5.77	6.23	6.78	0.138689	0.0348127	0.0292009	0.0522189
A_73_119885	CD53	8.54	8.99	9.54	0.146044	0.0362568	0.0292009	0.0549081
A_73_121135	SH3D21	10.35	11.37	11.92	0.00177264	0.00219726	0.0292009	0.00132089
A_73_P031971	FCER1G	8.69	9.02	9.57	0.254161	0.0577091	0.0292009	0.096342
A_73_P033596	DDR1	12.77	13.21	13.76	0.153656	0.0377504	0.0292009	0.0577067
A_73_P051501	WNT2	4.78	5.35	5.9	0.0741377	0.0218243	0.0292009	0.029023
A_73_P051766	RAB3C	4.79	5.14	5.69	0.233673	0.0535648	0.0292009	0.0881765
A_73_P080396	PPP1R36	8.68	9.56	10.11	0.00697458	0.00480075	0.0292009	0.00389684
A_73_P124101	BCAP31	9.42	9.86	10.41	0.153656	0.0377504	0.0292009	0.0577067
A_73_P126951	F13A1	7.95	8.64	9.19	0.0330496	0.012577	0.0292009	0.0142009
A_73_P361926	C4H7orf41	6.41	7.37	7.92	0.00326439	0.00309465	0.0292009	0.00212865
A_73_P362856	PGD	13.71	14.43	14.98	0.0264479	0.0108832	0.0292009	0.0117327
A_73_P436496	CIDEA	10.27	11.33	11.88	0.00115677	0.00173773	0.0292009	0.000950141
A_73_P441246	PLEK	6.4	6.14	6.69	0.102692	0.31388	0.0292009	0.438687
A_73_P504133	ELOVL6	6.9	8.17	8.72	9.46476e-05	0.000466513	0.0292009	0.000145058
A_73_112777	TRIM41	5.83	5.31	4.56	0.0171762	0.00829637	0.0292648	0.008164
A_73_117785	FGF16	5.79	5.61	4.86	0.157458	0.0385463	0.0292648	0.059157
A_73_118648	CHRND	6.17	5.71	4.96	0.0274378	0.0111617	0.0292648	0.0121189
A_73_P071031	HNF1A	5.43	5.07	4.32	0.0555678	0.0178565	0.0292648	0.0224073
A_73_P083734	PDE4C	5.02	4.64	3.89	0.0486123	0.0162949	0.0292648	0.0199019
A_73_P102301	ACACB	5.11	4.79	4.04	0.0718144	0.021366	0.0292648	0.0282208
A_73_P128986	SOX10	3.38	3.91	3.16	0.0942634	0.323901	0.0292648	0.424096
A_73_P130846	GATAD2B	5.48	5.02	4.27	0.0274378	0.0111617	0.0292648	0.0121189
A_73_P168932	MPP6	7.04	6.83	6.08	0.135016	0.0341366	0.0292648	0.0509229
A_73_P255286	UBE2D4	11.04	10.62	9.87	0.0367945	0.0135193	0.0292648	0.0155981
A_73_P402706	TGM2	10.33	10.81	10.06	0.124747	0.291454	0.0292648	0.472911
A_73_P449921	RILPL1	8.5	8.21	7.46	0.086224	0.0243665	0.0292648	0.0333619
A_73_102626	MELK	4.08	4.35	4.89	0.320821	0.0742219	0.0311918	0.126692
A_73_107911	CHDH	4.95	5.53	6.07	0.0696597	0.0218243	0.0311918	0.028215
A_73_109651	HNF4A	7.34	8.54	9.08	0.000229025	0.000782749	0.0311918	0.000292193
A_73_110932	GSTT1	13.82	14.06	14.6	0.356667	0.0823176	0.0311918	0.142742
A_73_111866	FCER1G	7.31	7.66	8.2	0.233673	0.055607	0.0311918	0.0901682
A_73_113331	CD180	3.59	3.49	4.03	0.22857	0.223074	0.0311918	0.409641
A_73_114798	SLC4A4	7.66	8.35	8.89	0.0330496	0.0131904	0.0311918	0.0146532
A_73_115350	SLC16A7	7.58	8.84	9.38	0.000107711	0.000531968	0.0311918	0.000167297
A_73_116721	OAS1Y	8.67	8.89	9.43	0.381314	0.0880726	0.0311918	0.154175
A_73_120093	THY1	13.32	13.94	14.48	0.053806	0.0182501	0.0311918	0.0224025
A_73_P046006	MAP3K8	5.07	5.47	6.01	0.186685	0.0459856	0.0311918	0.0717063
A_73_P048826	CLIC3	7.06	6.92	7.46	0.190988	0.245728	0.0311918	0.448406
A_73_P082641	RETSAT	6.35	6.99	7.53	0.047029	0.0166586	0.0311918	0.0198975
A_73_P095526	EPHB2	12.27	12.94	13.48	0.0381641	0.0144947	0.0311918	0.0165879
A_73_P108951	MCAM	14.63	15.87	16.41	0.000139066	0.000605832	0.0311918	0.000201937
A_73_P130326	FAM83H	4.63	5.07	5.61	0.153656	0.039293	0.0311918	0.0591464
A_73_P244120	SBDS	13.56	13.78	14.32	0.381314	0.0880726	0.0311918	0.154175
A_73_P251476	CD53	8.98	9.43	9.97	0.146044	0.0377504	0.0311918	0.0562937
A_73_P285156	CXCL12	11.94	12.11	12.65	0.444861	0.103763	0.0311918	0.185334
A_73_P317591	LRRC8E	3.87	4.31	4.85	0.153656	0.039293	0.0311918	0.0591464
A_73_P338311	PGD	8.85	9.51	10.05	0.0409541	0.0151873	0.0311918	0.0176343
A_73_P353001	NUP160	4.98	5.16	5.7	0.431981	0.100473	0.0311918	0.178808
A_73_P421306	HCK	5.24	5.67	6.21	0.161527	0.0408874	0.0311918	0.0621124
A_73_P447406	S100B	13.33	13.87	14.41	0.0888887	0.0259725	0.0311918	0.0352317
A_73_P484923	APBB1IP	7.9	8.55	9.09	0.0439064	0.0159086	0.0311918	0.0187371
A_73_101654	AQP1	15.1	15.86	15.12	0.0193921	0.494549	0.0312593	0.220132
A_73_104223	SLMAP	6.6	6.35	5.61	0.108659	0.0301496	0.0312593	0.0424985
A_73_110690	DDO	11.73	11.42	10.68	0.0763973	0.0233291	0.0312593	0.0307024
A_73_113443	RCAN1	13.62	13.4	12.66	0.128049	0.0341366	0.0312593	0.0496435
A_73_116012	RILPL1	15.7	15.39	14.65	0.0763973	0.0233291	0.0312593	0.0307024
A_73_119198	PYGO1	11.81	11.34	10.6	0.0254377	0.0111617	0.0312593	0.0117355
A_73_120356	PDE4B	8.25	7.92	7.18	0.0674468	0.021366	0.0312593	0.0274315
A_73_P035071	TPPP2	4.45	4.32	3.58	0.20001	0.0487577	0.0312593	0.0769241
A_73_P035941	SLC25A48	3.54	4.13	3.39	0.0653942	0.371621	0.0312593	0.362441
A_73_P050371	GJB6	5.52	6.26	5.52	0.0226897	0.479825	0.0312593	0.235037
A_73_P067141	SLC9A5	6.79	6.66	5.92	0.20001	0.0487577	0.0312593	0.0769241
A_73_P075276	SOX6	8.34	7.98	7.24	0.0555678	0.0186845	0.0312593	0.0230738
A_73_P095151	COL4A3	3.77	4.24	3.5	0.131591	0.291454	0.0312593	0.477828
A_73_P110371	NDUFA4	13.6	13.13	12.39	0.0254377	0.0111617	0.0312593	0.0117355
A_73_P191767	ADAM23	4.78	5.6	4.86	0.0118326	0.461314	0.0312593	0.178808
A_73_P215792	C16H1orf105	6.92	6.64	5.9	0.0914778	0.0265572	0.0312593	0.0362083
A_73_P320726	ST3GAL3	9.76	9.4	8.66	0.0555678	0.0186845	0.0312593	0.0230738
A_73_P324326	SMTN	7.92	8.25	7.51	0.254161	0.209647	0.0312593	0.385863
A_73_P332341	CSDA	14.87	14.43	13.69	0.0318331	0.0128927	0.0312593	0.0142042
A_73_P433346	SLC6A12	7.56	7.25	6.51	0.0763973	0.0233291	0.0312593	0.0307024
A_73_100236	LHFPL4	4.6	4.88	5.41	0.309214	0.0742219	0.0332944	0.124144
A_73_101046	MBOAT7	11.43	11.62	12.15	0.419174	0.100473	0.0332944	0.1756
A_73_103849	CHAF1A	9.6	9.78	10.31	0.431981	0.103763	0.0332944	0.182053
A_73_106618	E2F1	3.32	3.38	3.91	0.412637	0.149444	0.0332944	0.270522
A_73_106637	COTL1	12.23	12.82	13.35	0.0653942	0.0218243	0.0332944	0.0274258
A_73_107958	FCRL1	10.65	11.78	12.31	0.000527488	0.0012868	0.0332944	0.000569863
A_73_114382	CDCA3	6.92	7.08	7.61	0.457798	0.110576	0.0332944	0.195397
A_73_115241	MSR1	6.25	6.78	7.31	0.0942634	0.0282823	0.0332944	0.0382072
A_73_115526	COL1A1	15.17	15.77	16.3	0.0613341	0.0208792	0.0332944	0.0259031
A_73_115690	NCF2	6.16	6.93	7.46	0.0179018	0.00939125	0.0332944	0.009026
A_73_118621	CD86	5.68	6.3	6.83	0.053806	0.0190931	0.0332944	0.0230689
A_73_P030861	SKA1	5.83	6.51	7.04	0.0355319	0.0144947	0.0332944	0.0160847
A_73_P041326	CD86	8.03	8.34	8.87	0.275553	0.0667502	0.0332944	0.109611
A_73_P044096	GSTT1	13.58	13.78	14.31	0.406452	0.0972588	0.0332944	0.169294
A_73_P049796	C22H3orf14	6.99	7.78	8.31	0.015213	0.00849902	0.0332944	0.00789053
A_73_P052021	CXCR7	11.08	11.54	12.07	0.138689	0.0377504	0.0332944	0.0549081
A_73_P111931	CHI3L1	8.65	9.7	10.23	0.00128897	0.00207303	0.0332944	0.00112156
A_73_P163377	U6	11.54	12.51	13.04	0.00295584	0.00327289	0.0332944	0.00212865
A_73_P206882	WWOX	5.48	5.7	6.23	0.381314	0.0910593	0.0332944	0.157124
A_73_P259141	CHAF1A	7.11	7.25	7.78	0.483794	0.117705	0.0332944	0.209318
A_73_P268281	SFXN1	7.65	8.84	9.37	0.000258789	0.000888028	0.0332944	0.000334816
A_73_P326441	SPARC	12.09	12.87	13.4	0.0165108	0.0089355	0.0332944	0.00844163
A_73_P352541	FAM49B	9.9	9.9	10.43	0.338407	0.176695	0.0332944	0.321658
A_73_P468608	DMKN	5.16	5.7	6.23	0.0888887	0.0271065	0.0332944	0.036202
A_73_P504913	DECR1	11.59	11.75	12.28	0.457798	0.110576	0.0332944	0.195397
A_73_105750	STAC2	5.68	6.05	5.32	0.214135	0.237205	0.0333649	0.428972
A_73_108617	TAGLN	12.54	13.49	12.76	0.00360172	0.361059	0.0333649	0.10505
A_73_115240	MTTP	4.69	4.77	4.04	0.438247	0.105504	0.0333649	0.185357
A_73_115885	SPEG	11.07	11.36	10.63	0.297794	0.194058	0.0333649	0.353254
A_73_116092	NXN	13.93	13.68	12.95	0.108659	0.0314336	0.0333649	0.0436274
A_73_118665	PPFIA1	8.72	8.11	7.38	0.0079767	0.00578722	0.0333649	0.00467397
A_73_P036491	ST3GAL3	10.18	9.83	9.1	0.0593292	0.0204383	0.0333649	0.0251737
A_73_P037076	NDP	2.98	3.69	2.96	0.0285137	0.465128	0.0333649	0.254427
A_73_P039441	CRYAB	17.7	17.35	16.62	0.0593292	0.0204383	0.0333649	0.0251737
A_73_P046701	MUSTN1	17.08	16.8	16.07	0.0914778	0.0277125	0.0333649	0.0372005
A_73_P066551	RECQL5	4.36	5.03	4.3	0.0381641	0.435896	0.0333649	0.287111
A_73_P071601	KCNT2	3.82	4.42	3.69	0.0613341	0.385665	0.0333649	0.348644
A_73_P088716	JAZF1	4.98	5.61	4.88	0.0503261	0.407011	0.0333649	0.321658
A_73_P091446	FOXJ2	6.53	6.13	5.4	0.0423711	0.0162949	0.0333649	0.0187412
A_73_P100761	EMC6	4.83	4.57	3.84	0.102692	0.0301496	0.0333649	0.0413925
A_73_P108311	SFRP1	5.28	5.88	5.15	0.0613341	0.385665	0.0333649	0.348644
A_73_P128816	VIPR2	9.87	10.55	9.82	0.0355319	0.443178	0.0333649	0.278756
A_73_P145041	TSPAN5	3.74	4.5	3.77	0.0193921	0.498085	0.0333649	0.216492
A_73_P253491	AGPAT5	12.31	11.8	11.07	0.0186151	0.00963619	0.0333649	0.00933338
A_73_P254341	IMMP2L	11.06	11.05	10.32	0.326539	0.0782444	0.0333649	0.131914
A_73_P310996	GOT1	8.22	7.91	7.18	0.0763973	0.0243665	0.0333649	0.0315689
A_73_P311631	HEPACAM	7.9	7.36	6.63	0.0145821	0.00829637	0.0333649	0.00762893
A_73_P374236	CDH15	13.8	13.13	12.4	0.00457992	0.00419882	0.0333649	0.00300505
A_73_P463606	MYO18B	6.42	5.99	5.26	0.0342404	0.0141717	0.0333649	0.0155981
A_73_100227	FAM49B	12.83	12.87	13.39	0.387395	0.162698	0.0355115	0.291332
A_73_105516	CLEC12A	8.1	8.74	9.26	0.047029	0.0182501	0.0355115	0.0211189
A_73_108736	LDHB	17.47	17.86	18.38	0.195583	0.0515835	0.0355115	0.0787088
A_73_110542	STXBP2	7.71	7.74	8.26	0.374943	0.167281	0.0355115	0.29986
A_73_110706	PAK7	5.07	5.77	6.29	0.0307128	0.0138291	0.0355115	0.0146532
A_73_115997	TLR2	6.51	7.04	7.56	0.0942634	0.0294996	0.0355115	0.0392438
A_73_118619	ME1	11.23	11.5	12.02	0.320821	0.0795478	0.0355115	0.131897
A_73_120210	ITM2B	15.14	15.8	16.32	0.0409541	0.0166586	0.0355115	0.0187371
A_73_P040866	SEC61A1	10.04	10.48	11	0.153656	0.0425329	0.0355115	0.0621124
A_73_P051666	CCDC85C	10.87	10.95	11.47	0.438247	0.14519	0.0355115	0.258403
A_73_P066226	POLG2	4.63	5.14	5.66	0.105723	0.0320654	0.0355115	0.04362
A_73_P089871	CD163L1	4.26	4.51	5.03	0.344558	0.0851579	0.0355115	0.142742
A_73_P091261	LDHB	17.28	17.66	18.18	0.204734	0.0535648	0.0355115	0.0823997
A_73_P110396	TBXAS1	4.93	5.45	5.97	0.0998722	0.0307607	0.0355115	0.0413846
A_73_P150601	PKIB	4.22	4.62	5.14	0.186685	0.0496599	0.0355115	0.0751461
A_73_P164422	LIMA1	10.6	11.32	11.84	0.0264479	0.012577	0.0355115	0.0129159
A_73_P250781	ITGB2	10.57	11.18	11.7	0.0574726	0.0208792	0.0355115	0.0251684
A_73_P371671	ITGB2	9.62	10.22	10.74	0.0613341	0.0218243	0.0355115	0.0266557
A_73_P445276	EPHB2	12.91	13.55	14.07	0.047029	0.0182501	0.0355115	0.0211189
A_73_P468228	ANXA1	12.19	13.29	13.81	0.000742958	0.00163741	0.0355115	0.000769784
A_73_P491298	ZFP161	5.3	5.54	6.06	0.356667	0.0880726	0.0355115	0.148384
A_73_100238	TM6SF1	11.51	11.03	10.31	0.0235606	0.0117147	0.0355859	0.0117355
A_73_104217	GPR182	10.58	10.29	9.57	0.086224	0.0277125	0.0355859	0.0362083
A_73_104768	SLC25A12	10.57	10.09	9.37	0.0235606	0.0117147	0.0355859	0.0117355
A_73_111819	UBE2D4	14.1	13.71	12.99	0.045406	0.0178565	0.0355859	0.0205049
A_73_112717	SAMD13	6.35	6.06	5.34	0.086224	0.0277125	0.0355859	0.0362083
A_73_117923	SNCA	7.72	8.23	7.51	0.105723	0.330566	0.0355859	0.428938
A_73_120678	UTP11L	8.71	8.35	7.63	0.0555678	0.0204383	0.0355859	0.0244565
A_73_P033476	NTM	5.06	5.67	4.95	0.0574726	0.399862	0.0355859	0.335045
A_73_P036311	HOMER1	9.03	8.61	7.89	0.0367945	0.0155586	0.0355859	0.0171079
A_73_P057256	ACR	6.33	5.82	5.1	0.0186151	0.0101232	0.0355859	0.00964781
A_73_P111571	IMMP2L	13.41	13.44	12.72	0.374943	0.092642	0.0355859	0.157145
A_73_P189462	TRIM7	9.36	8.97	8.25	0.045406	0.0178565	0.0355859	0.0205049
A_73_P274741	CSDA	13.58	13.31	12.59	0.0969668	0.0301496	0.0355859	0.04031
A_73_P303451	AHCYL2	7.24	7.02	6.3	0.128049	0.037027	0.0355859	0.0522274
A_73_P366691	GGT5	3.21	3.9	3.18	0.0330496	0.457796	0.0355859	0.266451
A_73_P417561	KLHDC3	10.28	9.98	9.26	0.0811978	0.0265572	0.0355859	0.0342898
A_73_P421366	GTF2E1	9.77	9.55	8.83	0.128049	0.037027	0.0355859	0.0522274
A_73_P439601	GGT5	3.31	4.05	3.33	0.0226897	0.494549	0.0355859	0.227515
A_73_P463731	CACNA2D1	8.25	7.85	7.13	0.0423711	0.0170605	0.0355859	0.0193139
A_73_P496828	KIAA1737	9	8.61	7.89	0.045406	0.0178565	0.0355859	0.0205049
A_73_100518	ECM1	6.79	7.54	8.05	0.0209859	0.0114242	0.0378483	0.010997
A_73_102178	PEMT	7.35	7.9	8.41	0.0837471	0.0282823	0.0378483	0.036202
A_73_109407	DECR1	11.84	12	12.51	0.457798	0.117705	0.0378483	0.202285
A_73_109534	FCRL1	12.46	13.54	14.05	0.000928902	0.00195527	0.0378483	0.000950141
A_73_110337	LIMA1	10.16	10.85	11.36	0.0330496	0.0151873	0.0378483	0.0160847
A_73_111344	STEAP4	3.92	4.31	4.82	0.195583	0.0535648	0.0378483	0.0805383
A_73_113008	DDR1	11.81	12.27	12.78	0.138689	0.0408874	0.0378483	0.0577067
A_73_116752	CDKN2B	6.71	8.11	8.62	1.60762e-05	0.000254324	0.0378483	4.89759e-05
A_73_117417	ARHGAP30	9.34	9.74	10.25	0.186685	0.0515835	0.0378483	0.0769111
A_73_119230	KAZN	9.13	9.85	10.36	0.0264479	0.0131904	0.0378483	0.0133327
A_73_121063	CFD	12.51	12.73	13.24	0.381314	0.0972588	0.0378483	0.163135
A_73_121290	COL6A6	3.95	4.12	4.63	0.444861	0.1141	0.0378483	0.195397
A_73_P039106	TRPV2	11.28	11.34	11.85	0.412637	0.158198	0.0378483	0.278756
A_73_P039626	PRSS23	15.03	15.01	15.52	0.314845	0.196504	0.0378483	0.348644
A_73_P040921	TIMP4	13.94	14.6	15.11	0.0409541	0.0174387	0.0378483	0.0193101
A_73_P041611	NCKAP1L	7.7	8.31	8.82	0.0574726	0.0218243	0.0378483	0.0259031
A_73_P045266	CSF1R	11.63	12.17	12.68	0.0888887	0.0294996	0.0378483	0.0382072
A_73_P045316	TMEM119	6.94	7.4	7.91	0.138689	0.0408874	0.0378483	0.0577067
A_73_P045911	CST3	16.93	17.38	17.89	0.146044	0.0425329	0.0378483	0.0606152
A_73_P253921	DECR1	11.54	11.7	12.21	0.457798	0.117705	0.0378483	0.202285
A_73_P321311	GMFG	11.25	11.93	12.44	0.0355319	0.0159086	0.0378483	0.0171045
A_73_P339471	SPAG5	4.6	4.86	5.37	0.332605	0.0851579	0.0378483	0.139975
A_73_P386141	FAM49B	7.07	7.21	7.72	0.483794	0.125152	0.0378483	0.216492
A_73_102273	SPAG8	5.04	4.95	4.24	0.238577	0.0632848	0.0379267	0.0984819
A_73_102844	STAMBPL1	9.72	9.16	8.45	0.0123328	0.00829637	0.0379267	0.00712517
A_73_106822	SORCS1	2.97	3.74	3.03	0.0179018	0.476	0.0379267	0.202285
A_73_112449	SPOCK2	10.69	10.57	9.86	0.209283	0.0566925	0.0379267	0.0862319
A_73_114112	UPK2	4.56	4.09	3.38	0.0254377	0.0128927	0.0379267	0.0129189
A_73_117169	C5H12orf39	9.29	8.88	8.17	0.0395032	0.0170605	0.0379267	0.0187412
A_73_120348	HS3ST5	6.81	6.65	5.94	0.173708	0.0487577	0.0379267	0.0717186
A_73_P034956	ARPP19	10.95	10.7	9.99	0.108659	0.0341366	0.0379267	0.0459596
A_73_P038786	GTF2E1	10.58	10.37	9.66	0.135016	0.0401153	0.0379267	0.0563039
A_73_P041101	CHRNE	8.24	7.96	7.25	0.0914778	0.0301496	0.0379267	0.0392506
A_73_P052171	AGPAT5	13.29	12.77	12.06	0.0171762	0.0101232	0.0379267	0.00933338
A_73_P053091	BNC2	8.52	8.43	7.72	0.238577	0.0632848	0.0379267	0.0984819
A_73_P076981	TSC22D1	5.5	5.16	4.45	0.0632861	0.0233291	0.0379267	0.0282208
A_73_P087670	MGC148692	5.35	5.41	4.7	0.412637	0.105504	0.0379267	0.178831
A_73_P099611	GOT2	11.97	11.62	10.91	0.0593292	0.0223296	0.0379267	0.0266606
A_73_P117821	CMBL	13.64	13.13	12.42	0.0186151	0.0106313	0.0379267	0.00997146
A_73_P148251	PTPN4	6.96	6.58	5.87	0.0486123	0.0195444	0.0379267	0.0224073
A_73_P151136	SLC35C1	8.02	7.51	6.8	0.0186151	0.0106313	0.0379267	0.00997146
A_73_P204397	PTGIS	8.45	9.45	8.74	0.00218136	0.31388	0.0379267	0.0805383
A_73_P253261	PDHX	5.96	5.61	4.9	0.0593292	0.0223296	0.0379267	0.0266606
A_73_P253351	TUBA4A	13.59	13.16	12.45	0.0342404	0.0155586	0.0379267	0.0165916
A_73_P365246	CRAT	10.6	10.16	9.45	0.0318331	0.0148514	0.0379267	0.0155981
A_73_P376566	LEPREL1	4.88	5.85	5.14	0.00295584	0.333784	0.0379267	0.0921915
A_73_P376966	LMCD1	8.19	8.03	7.32	0.173708	0.0487577	0.0379267	0.0717186
A_73_P388061	FOSL2	7.98	8.91	8.2	0.00437154	0.361059	0.0379267	0.109611
A_73_P473758	MPP7	4.66	4.63	3.92	0.303333	0.0782444	0.0379267	0.12671
A_73_101048	ESYT1	12.9	13.54	14.04	0.047029	0.0199695	0.0403091	0.0224025
A_73_101479	EDEM2	11.63	12.33	12.83	0.0307128	0.0151873	0.0403091	0.0155946
A_73_102105	RNASE6	10.46	11.14	11.64	0.0355319	0.0166586	0.0403091	0.0176343
A_73_105417	DDT	13.21	13.57	14.07	0.223783	0.0621014	0.0403091	0.0942499
A_73_106085	BCAP31	15.52	15.67	16.17	0.470781	0.125152	0.0403091	0.212887
A_73_106269	SLC12A6	3.04	3	3.5	0.292013	0.212208	0.0403091	0.371741
A_73_108595	SLC7A7	8.31	9.1	9.6	0.015213	0.00986746	0.0403091	0.00872941
A_73_108812	EPHB2	13.41	14.04	14.54	0.0503261	0.0208792	0.0403091	0.0237519
A_73_109625	WFS1	5.5	6.42	6.92	0.00480898	0.00506456	0.0403091	0.00348861
A_73_111080	TFPI	8.02	8.79	9.29	0.0179018	0.0108832	0.0403091	0.00996907
A_73_111432	PRSS23	14.05	14.04	14.54	0.326539	0.196504	0.0403091	0.344089
A_73_112860	S100G	11.72	13.55	14.05	1.32831e-08	1.06086e-05	0.0403091	3.80465e-07
A_73_113102	PAPSS2	6.04	6.83	7.33	0.015213	0.00986746	0.0403091	0.00872941
A_73_115963	MYO1G	8.92	9.19	9.69	0.320821	0.0851579	0.0403091	0.137245
A_73_118762	CSF1R	11.54	12.1	12.6	0.0788308	0.0282823	0.0403091	0.0352317
A_73_119459	CIDEC	16.05	17.81	18.31	4.80495e-08	1.87448e-05	0.0403091	9.10805e-07
A_73_P030661	TEX29	2.68	2.94	3.44	0.332605	0.0880726	0.0403091	0.142742
A_73_P032746	FGF1	11.72	12.48	12.98	0.0193921	0.0114242	0.0403091	0.0106448
A_73_P035131	OAS2	11.74	12.09	12.59	0.233673	0.0643926	0.0403091	0.0984663
A_73_P041401	TNFRSF1B	12.57	13.18	13.68	0.0574726	0.0228047	0.0403091	0.0266557
A_73_P044261	ELOVL5	11.06	12.24	12.74	0.000292139	0.00113858	0.0403091	0.000418907
A_73_P049621	ACSBG1	4.89	5.43	5.93	0.0888887	0.0307607	0.0403091	0.0392438
A_73_P088701	SCRN1	6.08	7.13	7.63	0.00128897	0.00246609	0.0403091	0.00126822
A_73_P095346	PTAFR	8.09	8.55	9.05	0.138689	0.0425329	0.0403091	0.0591464
A_73_P101951	HP	6.88	8.02	8.52	0.000469623	0.00145248	0.0403091	0.000595117
A_73_P114976	ANKRD24	8.85	9.11	9.61	0.332605	0.0880726	0.0403091	0.142742
A_73_P204752	NKPD1	6.93	7.36	7.86	0.161527	0.047795	0.0403091	0.06839
A_73_P287371	CXCR7	11.31	11.74	12.24	0.161527	0.047795	0.0403091	0.06839
A_73_P298736	LDHB	15.87	16.23	16.73	0.223783	0.0621014	0.0403091	0.0942499
A_73_P315891	PLK2	11.83	12.37	12.87	0.0888887	0.0307607	0.0403091	0.0392438
A_73_P335991	LIMA1	7.68	8.38	8.88	0.0307128	0.0151873	0.0403091	0.0155946
A_73_P471763	PON3	9.4	9.41	9.91	0.350437	0.186436	0.0403091	0.326096
A_73_101747	RYR2	4.57	5.6	4.9	0.00159562	0.288169	0.0403916	0.06839
A_73_113164	DIO2	3.79	4.26	3.56	0.131591	0.317293	0.0403916	0.45819
A_73_113928	CTPS2	13.04	14.25	13.55	0.000202472	0.186436	0.0403916	0.0266557
A_73_114297	EYA1	7.87	7.6	6.9	0.0969668	0.0327617	0.0403916	0.0424985
A_73_115943	NR4A2	10.78	11.12	10.42	0.243801	0.237205	0.0403916	0.414481
A_73_115987	KIAA1737	11.94	11.55	10.85	0.045406	0.0195444	0.0403916	0.0217571
A_73_116257	RILPL1	7.83	7.56	6.86	0.0969668	0.0327617	0.0403916	0.0424985
A_73_P035506	C16H1orf95	5.96	6.87	6.17	0.00528519	0.367996	0.0403916	0.116717
A_73_P037041	CMTM5	3.5	3.96	3.26	0.138689	0.310742	0.0403916	0.467999
A_73_P049676	KCNH2	5.02	5.47	4.77	0.146044	0.304252	0.0403916	0.477828
A_73_P063366	PDZRN3	7.58	7.03	6.33	0.0134168	0.00917003	0.0403916	0.00789248
A_73_P083261	PTRH1	8.09	7.69	6.99	0.0423711	0.0186845	0.0403916	0.0205049
A_73_P108351	ALPL	8.68	8.36	7.66	0.0718144	0.0265572	0.0403916	0.0324548
A_73_P165572	ASB10	4.54	4.35	3.65	0.149719	0.0451374	0.0403916	0.0636483
A_73_P269606	HMCN1	5.88	6.73	6.03	0.00912393	0.410454	0.0403916	0.148384
A_73_P275336	CLK1	9.25	9.75	9.05	0.111815	0.337284	0.0403916	0.428938
A_73_P314816	FBXO31	5.42	5.11	4.41	0.0763973	0.0277125	0.0403916	0.0342898
A_73_P331476	STMN2	5.48	5.45	4.75	0.303333	0.0809785	0.0403916	0.129295
A_73_P359151	PRSS57	8.79	8.87	8.17	0.438247	0.115965	0.0403916	0.195421
A_73_P373361	PTP4A3	8.25	7.76	7.06	0.0218019	0.0122916	0.0403916	0.0117355
A_73_101496	ACRBP	6.09	6.71	7.2	0.053806	0.0228047	0.0428983	0.0259031
A_73_102059	APBB1IP	9.25	9.89	10.38	0.047029	0.0208792	0.0428983	0.0230689
A_73_103246	ANXA2	17.29	18.21	18.7	0.00480898	0.00534105	0.0428983	0.0036202
A_73_105503	LYZ	9.12	9.65	10.14	0.0942634	0.0334154	0.0428983	0.0424904
A_73_106653	C1RL	6.07	6.47	6.96	0.186685	0.055607	0.0428983	0.0805383
A_73_107135	AKAP4	4.72	5.29	5.78	0.0741377	0.0282823	0.0428983	0.0342829
A_73_107783	STAG3	5.25	5.83	6.32	0.0696597	0.0271065	0.0428983	0.032449
A_73_108146	CD36	13	13.45	13.94	0.146044	0.0459856	0.0428983	0.0636383
A_73_110241	ACSBG1	6.8	7.43	7.92	0.0503261	0.0218243	0.0428983	0.0244513
A_73_112690	LOXL4	10.48	11.03	11.52	0.0837471	0.0307607	0.0428983	0.0382072
A_73_116821	PCDH7	8.94	9.89	10.38	0.00360172	0.00454939	0.0428983	0.00289308
A_73_117366	ELTD1	10.2	10.68	11.17	0.124747	0.0408874	0.0428983	0.0549081
A_73_P045601	RGS16	9.36	9.83	10.32	0.131591	0.0425329	0.0428983	0.0577067
A_73_P046796	CSTB	11.6	12.13	12.62	0.0942634	0.0334154	0.0428983	0.0424904
A_73_P048451	SMAP2	11.64	11.89	12.38	0.344558	0.0941223	0.0428983	0.151261
A_73_P049026	SFXN1	9.33	10.59	11.08	0.000107711	0.000734522	0.0428983	0.00021159
A_73_P060761	KCTD14	5.91	6.6	7.09	0.0330496	0.0166586	0.0428983	0.0171045
A_73_P077601	COL4A1	13.09	13.6	14.09	0.105723	0.0362568	0.0428983	0.0471538
A_73_P077606	COL4A2	9.18	9.67	10.16	0.118157	0.039293	0.0428983	0.0522189
A_73_P105761	S100A11	14.67	15.63	16.12	0.00326439	0.00430973	0.0428983	0.00268167
A_73_P122106	ZNF503	9.72	10.05	10.54	0.254161	0.0716639	0.0428983	0.109611
A_73_P192957	FZD4	10.66	11.41	11.9	0.0209859	0.012577	0.0428983	0.0117327
A_73_P252271	COL3A1	15.42	16.12	16.61	0.0307128	0.0159086	0.0428983	0.0160847
A_73_P289771	DDR1	6.45	6.83	7.32	0.204734	0.0598743	0.0428983	0.0881765
A_73_P296066	ITGA6	7.42	8.24	8.73	0.0118326	0.0089355	0.0428983	0.00737153
A_73_P298971	C4H7orf41	6.17	7.16	7.65	0.00241627	0.0036572	0.0428983	0.00212865
A_73_P309391	PAPSS2	5.43	6.38	6.87	0.00360172	0.00454939	0.0428983	0.00289308
A_73_P412691	IGLL1	4.75	4.8	5.29	0.399964	0.171947	0.0428983	0.295582
A_73_P414831	ECM1	5.38	5.8	6.29	0.169655	0.0515835	0.0428983	0.0734108
A_73_101127	STRADB	8.46	8.02	7.33	0.0318331	0.0162949	0.042985	0.0165916
A_73_101663	MPP6	10.47	10.18	9.49	0.086224	0.0314336	0.042985	0.0392506
A_73_104572	ASB3	10.45	10.65	9.96	0.406452	0.169697	0.042985	0.291362
A_73_105147	RGS14	10.57	10.21	9.52	0.0555678	0.0233291	0.042985	0.0266606
A_73_106770	MYO7B	5.32	5.44	4.75	0.49014	0.134996	0.042985	0.227541
A_73_107854	LRP4	11.47	11.16	10.47	0.0763973	0.02891	0.042985	0.0352387
A_73_108583	SNRPB2	7.32	7.24	6.55	0.248818	0.0704591	0.042985	0.107329
A_73_110460	TRAF5	3.84	4.12	3.43	0.309214	0.209647	0.042985	0.362474
A_73_110498	TIMM17B	10.4	10.15	9.46	0.108659	0.037027	0.042985	0.0483899
A_73_111258	OTUD1	10.42	9.79	9.1	0.00665566	0.00642445	0.042985	0.00467397
A_73_113553	ACSF2	6.61	7.01	6.32	0.186685	0.278914	0.042985	0.477862
A_73_116490	CELF1	11.03	10.68	9.99	0.0593292	0.0243665	0.042985	0.0282208
A_73_118193	CLDN11	5.16	6.54	5.85	2.13549e-05	0.110576	0.042985	0.009026
A_73_P032986	MAX	10.1	9.68	8.99	0.0367945	0.0178565	0.042985	0.0187412
A_73_P044081	CALM3	16.37	15.92	15.23	0.0295681	0.0155586	0.042985	0.0155981
A_73_P044596	DMD	8.04	7.83	7.14	0.135016	0.0434096	0.042985	0.059157
A_73_P095316	PTPRU	2.97	3.7	3.01	0.0245081	0.490719	0.042985	0.223806
A_73_P172747	TBPL1	5.45	5.35	4.66	0.22857	0.0656111	0.042985	0.0984819
A_73_P249836	OBSCN	5.74	5.09	4.4	0.00553186	0.00578722	0.042985	0.00404309
A_73_P251286	GJB6	4.17	4.6	3.91	0.161527	0.297822	0.042985	0.492594
A_73_P255085	ALDOA	19.02	18.65	17.96	0.0519982	0.0223296	0.042985	0.0251737
A_73_P256451	PPP3CB	13.07	12.62	11.93	0.0295681	0.0155586	0.042985	0.0155981
A_73_P262296	BOLL	5.35	5.03	4.34	0.0718144	0.0277125	0.042985	0.0333619
A_73_P312066	NAMPT	9.95	9.68	8.99	0.0969668	0.0341366	0.042985	0.0436274
A_73_P340111	FAM174B	6.85	6.71	6.02	0.190988	0.0566925	0.042985	0.0824118
A_73_P366376	CCBE1	5.76	6.45	5.76	0.0330496	0.479825	0.042985	0.254427
A_73_P386186	ARPP19	12.43	12.16	11.47	0.0969668	0.0341366	0.042985	0.0436274
A_73_P392836	MPP6	7.42	7.15	6.46	0.0969668	0.0341366	0.042985	0.0436274
A_73_P443181	MTTP	6.48	6.26	5.57	0.128049	0.0417366	0.042985	0.0563039
A_73_102479	ZCWPW1	4.2	4.62	5.1	0.169655	0.0535648	0.0456203	0.0751461
A_73_104056	MGLL	15.19	15.3	15.78	0.477117	0.149444	0.0456203	0.250483
A_73_106972	PRODH	10.06	10.72	11.2	0.0409541	0.0199695	0.0456203	0.0211189
A_73_108541	MMD	10.45	10.64	11.12	0.419174	0.117705	0.0456203	0.192006
A_73_108598	GMFG	11.09	11.77	12.25	0.0355319	0.0182501	0.0456203	0.0187371
A_73_109696	UHRF1	4.29	4.32	4.8	0.374943	0.186436	0.0456203	0.317246
A_73_109805	DEGS1	12.63	13.2	13.68	0.0741377	0.0294996	0.0456203	0.0352317
A_73_111170	CARD11	9.29	10.39	10.87	0.000742958	0.00207303	0.0456203	0.000911248
A_73_113518	PLXND1	13.93	14.58	15.06	0.0439064	0.0208792	0.0456203	0.0224025
A_73_114373	CCL24	8.9	9.68	10.16	0.0165108	0.0114242	0.0456203	0.00996907
A_73_115061	RNF149	7.53	7.76	8.24	0.368923	0.103763	0.0456203	0.166196
A_73_116810	COL4A2	10.48	10.97	11.45	0.118157	0.0408874	0.0456203	0.0535506
A_73_117915	ANPEP	9.18	9.35	9.83	0.444861	0.125152	0.0456203	0.205784
A_73_118245	PKIB	7.2	7.78	8.26	0.0696597	0.0282823	0.0456203	0.0333552
A_73_P031501	CXCL2	4.94	5.41	5.89	0.131591	0.0442326	0.0456203	0.0591464
A_73_P033746	SDF2L1	6.89	7.42	7.9	0.0942634	0.0348127	0.0456203	0.04362
A_73_P041121	SLC43A3	6.25	7.01	7.49	0.0193921	0.012577	0.0456203	0.0113597
A_73_P041596	GMFG	11.39	12.07	12.55	0.0355319	0.0182501	0.0456203	0.0187371
A_73_P043376	CPXM1	7.32	7.88	8.36	0.0788308	0.0307607	0.0456203	0.0371932
A_73_P043586	C28H10orf116	16.69	17.97	18.45	8.30881e-05	0.000689072	0.0456203	0.000183852
A_73_P045236	CHI3L1	6.9	7.91	8.39	0.00196741	0.00346021	0.0456203	0.0018929
A_73_P047861	HEATR1	5.24	5.94	6.42	0.0307128	0.0166586	0.0456203	0.0165879
A_73_P049206	S100G	11.96	13.78	14.26	1.60115e-08	1.35661e-05	0.0456203	4.89682e-07
A_73_P052356	BRE	15.28	15.08	15.56	0.14224	0.320458	0.0456203	0.463126
A_73_P058031	TCEB2	2.39	2.07	2.55	0.0718144	0.40329	0.0456203	0.348677
A_73_P069886	PLK2	9.99	10.54	11.02	0.0837471	0.0320654	0.0456203	0.0392438
A_73_P090276	LIMA1	9.69	10.43	10.91	0.0226897	0.0138291	0.0456203	0.0129159
A_73_P091451	CLEC4A	4.81	5.12	5.6	0.275553	0.0795478	0.0456203	0.121633
A_73_P102981	DEGS1	10.83	11.35	11.83	0.0998722	0.0362568	0.0456203	0.0459509
A_73_P225857	RB1	6.49	6.94	7.42	0.146044	0.047795	0.0456203	0.0651919
A_73_P252991	COL3A1	13.09	13.78	14.26	0.0330496	0.0174387	0.0456203	0.0176343
A_73_P270891	TAGLN2	10.68	11.35	11.83	0.0381641	0.0190931	0.0456203	0.0198975
A_73_P348311	DMKN	6.06	6.45	6.93	0.195583	0.0598743	0.0456203	0.0862177
A_73_P350856	ESYT1	12.42	13.07	13.55	0.0439064	0.0208792	0.0456203	0.0224025
A_73_P364656	IDI1	9.22	9.23	9.71	0.350437	0.196504	0.0456203	0.335045
A_73_P396516	SULT1A1	12.4	13.29	13.77	0.00636491	0.00658627	0.0456203	0.00467275
A_73_P483418	RNASE6	11.78	12.45	12.93	0.0381641	0.0190931	0.0456203	0.0198975
A_73_P503348	MMD	9.31	9.42	9.9	0.477117	0.149444	0.0456203	0.250483
A_73_100447	LMLN	6.19	5.83	5.15	0.0555678	0.0243665	0.0457114	0.0274315
A_73_101906	TRAPPC4	8.66	8.33	7.65	0.0674468	0.0277125	0.0457114	0.0324548
A_73_102349	KIAA0368	12.49	12.14	11.46	0.0593292	0.0254418	0.0457114	0.0290283
A_73_102602	ACSM5	6.59	6.16	5.48	0.0342404	0.0178565	0.0457114	0.0181826
A_73_104107	NRADD	7.14	6.86	6.18	0.0914778	0.0341366	0.0457114	0.0424985
A_73_106639	PRKCQ	5.46	5.04	4.36	0.0367945	0.0186845	0.0457114	0.0193139
A_73_109460	CACNB2	6.69	7.52	6.84	0.0108608	0.410454	0.0457114	0.154175
A_73_109715	CELSR1	4.44	5.08	4.4	0.047029	0.450478	0.0457114	0.291332
A_73_109889	STEAP2	4.6	5.34	4.66	0.0226897	0.476	0.0457114	0.212887
A_73_110248	DNAJB1	12.38	12.53	11.85	0.470781	0.151688	0.0457114	0.254455
A_73_110367	RCAN2	4.17	4.39	3.71	0.381314	0.184068	0.0457114	0.31289
A_73_112257	PYGO1	6.84	6.35	5.67	0.0218019	0.0135193	0.0457114	0.0125134
A_73_112662	NIM1	4.85	4.64	3.96	0.135016	0.0451374	0.0457114	0.060626
A_73_P031706	GPATCH2	5.97	6.32	5.64	0.233673	0.25465	0.0457114	0.433825
A_73_P046426	RPS6KA3	8.96	8.79	8.11	0.165454	0.0526065	0.0457114	0.0734234
A_73_P060511	CPXM2	4.33	4.93	4.25	0.0613341	0.421401	0.0457114	0.326096
A_73_P062056	SRF	7.28	6.81	6.13	0.0254377	0.0148514	0.0457114	0.0142042
A_73_P079836	ZFP106	9.02	8.55	7.87	0.0254377	0.0148514	0.0457114	0.0142042
A_73_P089951	SNORA56	20.21	19.93	19.25	0.0914778	0.0341366	0.0457114	0.0424985
A_73_P092876	COL11A1	3.7	4.19	3.51	0.118157	0.344054	0.0457114	0.428938
A_73_P095876	USP25	12.77	12.35	11.67	0.0367945	0.0186845	0.0457114	0.0193139
A_73_P096161	LSAMP	3.37	3.96	3.28	0.0653942	0.414191	0.0457114	0.335045
A_73_P124796	AP2A2	5.72	5.38	4.7	0.0632861	0.0265572	0.0457114	0.0307024
A_73_P131551	BCORL1	7.69	7.32	6.64	0.0519982	0.0233291	0.0457114	0.0259086
A_73_P255331	LPIN1	6.61	6.52	5.84	0.238577	0.0704591	0.0457114	0.105065
A_73_P265231	CYB5R1	8.66	8.37	7.69	0.086224	0.0327617	0.0457114	0.04031
A_73_P265241	TM6SF1	10.19	9.7	9.02	0.0218019	0.0135193	0.0457114	0.0125134
A_73_P295516	SFRP1	4.6	5.16	4.48	0.0788308	0.392746	0.0457114	0.362441
A_73_P312826	STIP1	8.04	7.77	7.09	0.0969668	0.0355577	0.0457114	0.0447813
A_73_P353521	CD6	5.42	5.28	4.6	0.190988	0.0588266	0.0457114	0.0843056
A_73_P399531	RGS7BP	3.66	4.16	3.48	0.111815	0.350875	0.0457114	0.419265
A_73_P419176	SLC16A3	7.67	7.35	6.67	0.0718144	0.02891	0.0457114	0.0342898
A_73_P429276	PDE4C	5.99	5.67	4.99	0.0718144	0.02891	0.0457114	0.0342898
A_73_P470763	NPEPPS	9.45	9.99	9.31	0.0888887	0.378623	0.0457114	0.381116
A_73_100946	KCNK12	8.12	8.16	8.63	0.387395	0.186436	0.0484794	0.31286
A_73_102030	MTHFS	8.93	9.23	9.7	0.286571	0.0851579	0.0484794	0.129276
A_73_102969	SLC37A2	5.76	6.09	6.56	0.254161	0.0768505	0.0484794	0.114314
A_73_103151	TLE3	10.94	11.68	12.15	0.0226897	0.0144947	0.0484794	0.0133327
A_73_104098	TAGLN2	16	16.68	17.15	0.0355319	0.0190931	0.0484794	0.0193101
A_73_104487	PEX10	2.64	2.75	3.22	0.477117	0.153779	0.0484794	0.254427
A_73_104638	TSNARE1	4.34	4.7	5.17	0.223783	0.0691728	0.0484794	0.100626
A_73_104754	MGST3	17.96	18	18.47	0.387395	0.186436	0.0484794	0.31286
A_73_105025	SULT1A1	15.72	16.66	17.13	0.00396989	0.00534105	0.0484794	0.00336142
A_73_106948	GPX4	14.42	14.29	14.76	0.20001	0.2819	0.0484794	0.472911
A_73_107812	COL3A1	14.59	15.32	15.79	0.0245081	0.0151873	0.0484794	0.0142009
A_73_109524	ASPH	13.74	14.63	15.1	0.00636491	0.00693525	0.0484794	0.00484359
A_73_110185	TGM3	6.3	6.7	7.17	0.186685	0.0598743	0.0484794	0.0842917
A_73_110764	SEC16B	6.31	6.64	7.11	0.254161	0.0768505	0.0484794	0.114314
A_73_112060	MFSD6L	6.61	6.9	7.37	0.297794	0.0880726	0.0484794	0.134552
A_73_112419	ANO10	9.35	9.89	10.36	0.0888887	0.0348127	0.0484794	0.0424904
A_73_117029	SBDS	14.79	15.1	15.57	0.275553	0.0823176	0.0484794	0.124144
A_73_117213	CDH13	13.56	14.17	14.64	0.0574726	0.0259725	0.0484794	0.029023
A_73_119176	SLC25A5	9.4	10.01	10.48	0.0574726	0.0259725	0.0484794	0.029023
A_73_119537	HS3ST6	7.99	8.62	9.09	0.0503261	0.0238226	0.0484794	0.0259031
A_73_120962	COL5A2	12.6	13.28	13.75	0.0355319	0.0190931	0.0484794	0.0193101
A_73_121328	PRR5L	5.95	6.88	7.35	0.00437154	0.00563104	0.0484794	0.0036202
A_73_P034106	EVI2A	6.48	6.84	7.31	0.223783	0.0691728	0.0484794	0.100626
A_73_P034176	AQP7	12.96	13.21	13.68	0.344558	0.100473	0.0484794	0.157124
A_73_P037151	GMIP	7.21	7.68	8.15	0.131591	0.0459856	0.0484794	0.0606152
A_73_P042686	NME1	11.59	12.16	12.63	0.0741377	0.0307607	0.0484794	0.036202
A_73_P048406	LHX1	4.81	4.46	4.93	0.0593292	0.432119	0.0484794	0.317277
A_73_P059411	WDFY4	9.38	9.58	10.05	0.406452	0.117705	0.0484794	0.188652
A_73_P064121	DSC2	6.41	6.94	7.41	0.0942634	0.0362568	0.0484794	0.0447728
A_73_P086841	PTPDC1	8.9	9.45	9.92	0.0837471	0.0334154	0.0484794	0.0403031
A_73_P088031	CPLX1	6.45	6.93	7.4	0.124747	0.0442326	0.0484794	0.0577067
A_73_P112151	C4BPA	6.61	7.07	7.54	0.138689	0.047795	0.0484794	0.0636383
A_73_P183617	RNASE6	6.34	6.91	7.38	0.0741377	0.0307607	0.0484794	0.036202
A_73_P251186	THY1	8.87	9.59	10.06	0.0264479	0.0159086	0.0484794	0.0151178
A_73_P290891	SBDS	10.93	11.25	11.72	0.264747	0.0795478	0.0484794	0.119157
A_73_P318161	CD86	3.99	4.14	4.61	0.470781	0.136929	0.0484794	0.223806
A_73_P328041	OSMR	5.11	5.68	6.15	0.0741377	0.0307607	0.0484794	0.036202
A_73_P335426	COL3A1	16.51	17.21	17.68	0.0307128	0.0174387	0.0484794	0.0171045
A_73_P339161	CSTB	12.44	13.02	13.49	0.0696597	0.0294996	0.0484794	0.0342829
A_73_P426681	COL3A1	14.61	15.38	15.85	0.0179018	0.012577	0.0484794	0.010997
A_73_P440301	STXBP2	7.39	7.35	7.82	0.292013	0.228623	0.0484794	0.38583
A_73_P445596	GSN	14.89	15.44	15.91	0.0837471	0.0334154	0.0484794	0.0403031
A_73_100406	MICAL2	8.68	8.89	8.22	0.393827	0.184068	0.048575	0.30853
A_73_102691	NSUN4	7.19	7.11	6.44	0.248818	0.0755795	0.048575	0.111962
A_73_103845	CLDN19	4.07	4.39	3.72	0.264747	0.242946	0.048575	0.409675
A_73_105221	SLMAP	10.32	10.37	9.7	0.399964	0.115965	0.048575	0.185357
A_73_105739	COL13A1	4.52	5.5	4.83	0.00267375	0.300901	0.048575	0.0805383
A_73_106938	STAT5B	10.24	9.89	9.22	0.0593292	0.0265572	0.048575	0.0298556
A_73_109798	ASGR1	7.44	8.5	7.83	0.00115677	0.251579	0.048575	0.0549081
A_73_113644	ITGB4	6.19	5.74	5.07	0.0295681	0.0170605	0.048575	0.0165916
A_73_117260	LYNX1	7.24	6.84	6.17	0.0423711	0.021366	0.048575	0.0224073
A_73_120595	PPTC7	6.21	5.86	5.19	0.0593292	0.0265572	0.048575	0.0298556
A_73_P036186	NPPC	4.96	5.09	4.42	0.496825	0.147391	0.048575	0.242721
A_73_P038546	IL17RB	3.33	3.87	3.2	0.0888887	0.385665	0.048575	0.376419
A_73_P038951	DBNDD1	5.78	5.52	4.85	0.102692	0.0385463	0.048575	0.0483899
A_73_P058986	GRIFIN	8.02	7.79	7.12	0.121335	0.0434096	0.048575	0.0563039
A_73_P066161	ACE	5.28	5.22	4.55	0.269983	0.0809785	0.048575	0.12165
A_73_P066826	FBXO31	4.79	4.5	3.83	0.086224	0.0341366	0.048575	0.0413925
A_73_P075046	USP28	7.93	7.49	6.82	0.0318331	0.0178565	0.048575	0.0176383
A_73_P079376	SALL2	4.84	4.79	4.12	0.280894	0.0837856	0.048575	0.12671
A_73_P082601	RMND5A	8.82	8.45	7.78	0.0519982	0.0243665	0.048575	0.0266606
A_73_P084041	NFIX	9.4	9.02	8.35	0.0486123	0.0233291	0.048575	0.0251737
A_73_P091606	TEAD4	7.4	6.89	6.22	0.0186151	0.0128927	0.048575	0.0113624
A_73_P108986	GNAO1	3.4	3.65	2.98	0.344558	0.204371	0.048575	0.344121
A_73_P122916	IGF1R	7.92	7.52	6.85	0.0423711	0.021366	0.048575	0.0224073
A_73_P122976	P2RY2	6.24	5.96	5.29	0.0914778	0.0355577	0.048575	0.0436274
A_73_P127596	MOXD1	4.29	4.64	3.97	0.233673	0.260611	0.048575	0.438687
A_73_P259221	LMCD1	10.11	9.89	9.22	0.128049	0.0451374	0.048575	0.059157
A_73_P292191	AHCYL2	8.96	8.71	8.04	0.108659	0.0401153	0.048575	0.0509229
A_73_P335256	RILPL1	11.41	11.13	10.46	0.0914778	0.0355577	0.048575	0.0436274
A_73_P360266	RABGGTA	7	6.7	6.03	0.0811978	0.0327617	0.048575	0.0392506
A_73_P422711	ADAMTS1	6.77	7.57	6.9	0.0140042	0.424871	0.048575	0.169294
A_73_P460101	KCNH2	5.88	6.27	5.6	0.195583	0.285152	0.048575	0.477862
A_73_P493118	NDUFA3	4.33	4.44	3.77	0.477117	0.139045	0.048575	0.227541
A_73_102197	RNF125	8.53	9.39	9.85	0.00835061	0.00849902	0.05148	0.00620318
A_73_102596	CLEC4E	4.12	4.39	4.85	0.320821	0.0972588	0.05148	0.148384
A_73_104610	TSPO	13.92	14.52	14.98	0.0613341	0.0282823	0.05148	0.0315625
A_73_105022	TOM1L1	14.56	15.07	15.53	0.105723	0.0408874	0.05148	0.0509135
A_73_106554	CYBA	10.11	10.49	10.95	0.204734	0.0667502	0.05148	0.0942499
A_73_106627	MYO5B	6.57	6.94	7.4	0.214135	0.0691728	0.05148	0.0984663
A_73_109550	BSG	13.94	14.09	14.55	0.470781	0.14102	0.05148	0.227515
A_73_110616	RABIF	7.97	7.83	8.29	0.190988	0.294503	0.05148	0.48767
A_73_112381	ZCCHC12	14.98	14.57	15.03	0.0395032	0.483357	0.05148	0.26244
A_73_113101	GFRA2	7.23	7.74	8.2	0.105723	0.0408874	0.05148	0.0509135
A_73_113342	FABP4	10.69	12.67	13.13	7.11748e-10	4.19877e-06	0.05148	6.96534e-08
A_73_114604	CXCL14	9.49	9.92	10.38	0.161527	0.055607	0.05148	0.0751461
A_73_114932	TMEM119	4.81	5.19	5.65	0.204734	0.0667502	0.05148	0.0942499
A_73_114941	C9H6orf211	7.44	7.44	7.9	0.338407	0.212208	0.05148	0.353222
A_73_115514	ATP6AP2	12.44	12.87	13.33	0.161527	0.055607	0.05148	0.0751461
A_73_116544	RTN3	13.01	13.75	14.21	0.0226897	0.0151873	0.05148	0.0137611
A_73_116918	GRB7	3.63	4	4.46	0.214135	0.0691728	0.05148	0.0984663
A_73_118253	PYCARD	8.21	8.85	9.31	0.047029	0.0238226	0.05148	0.0251684
A_73_120528	SLITRK4	9.12	10.78	11.24	2.76123e-07	5.57909e-05	0.05148	3.80379e-06
A_73_P036556	ARL6IP5	13.6	13.81	14.27	0.393827	0.117705	0.05148	0.185334
A_73_P037081	RPIA	11.94	11.88	12.34	0.269983	0.245728	0.05148	0.409641
A_73_P040776	S100A11	13.96	14.93	15.39	0.00295584	0.00480075	0.05148	0.00278557
A_73_P045301	CARD9	7.11	7.7	8.16	0.0653942	0.0294996	0.05148	0.0333552
A_73_P084511	UHRF1	4.64	4.8	5.26	0.457798	0.136929	0.05148	0.220132
A_73_P106081	SAP25	11.18	11.62	12.08	0.153656	0.0535648	0.05148	0.0717063
A_73_P113261	AXL	6.9	7.61	8.07	0.0285137	0.0174387	0.05148	0.0165879
A_73_P267566	NME1	11.07	11.66	12.12	0.0653942	0.0294996	0.05148	0.0333552
A_73_P295136	CYB5R4	12.76	13.3	13.76	0.0888887	0.0362568	0.05148	0.04362
A_73_P303081	CHDH	6.14	6.53	6.99	0.195583	0.0643926	0.05148	0.0901682
A_73_P364841	IL6ST	5.64	6.05	6.51	0.178042	0.0598743	0.05148	0.0823997
A_73_P395436	KIF4A	3.82	4.2	4.66	0.204734	0.0667502	0.05148	0.0942499
A_73_P416626	CTSC	8.11	8.23	8.69	0.49014	0.153779	0.05148	0.250483
A_73_P426746	COL4A2	12.06	12.61	13.07	0.0837471	0.0348127	0.05148	0.0413846
A_73_P427566	COL3A1	13.77	14.48	14.94	0.0285137	0.0174387	0.05148	0.0165879
A_73_P493483	ADAM22	9.18	9.35	9.81	0.444861	0.132923	0.05148	0.212887
A_73_100172	SNORA56	20.21	19.88	19.22	0.0674468	0.0301496	0.0515814	0.0342898
A_73_101765	CRYAB	18.57	18.29	17.63	0.0914778	0.037027	0.0515814	0.0447813
A_73_102184	NEGR1	3.38	4.4	3.74	0.00177264	0.269563	0.0515814	0.0651919
A_73_107207	MCTP2	5.56	5.5	4.84	0.269983	0.0837856	0.0515814	0.124162
A_73_110874	USP28	14.26	13.84	13.18	0.0367945	0.0204383	0.0515814	0.0205049
A_73_112099	NPNT	7.81	7.93	7.27	0.49014	0.147391	0.0515814	0.238875
A_73_112426	ATP1B1	6.12	5.72	5.06	0.0423711	0.0223296	0.0515814	0.0230738
A_73_114151	HSPB6	14.14	13.73	13.07	0.0395032	0.021366	0.0515814	0.0217571
A_73_116723	SORBS2	7.85	9.01	8.35	0.000371149	0.191429	0.0515814	0.0315625
A_73_116909	RAB6B	5.79	6.2	5.54	0.178042	0.304252	0.0515814	0.49752
A_73_118833	KLHDC8A	3.37	3.86	3.2	0.118157	0.357745	0.0515814	0.419265
A_73_120138	EGLN3	10.07	9.64	8.98	0.0342404	0.0195444	0.0515814	0.0193139
A_73_P051571	DHPS	10.86	10.44	9.78	0.0367945	0.0204383	0.0515814	0.0205049
A_73_P052506	H19	12.62	12.3	11.64	0.0718144	0.0314336	0.0515814	0.0362083
A_73_P072406	HMCN1	5.33	6.15	5.49	0.0118326	0.40329	0.0515814	0.154175
A_73_P084396	NDUFA7	6.55	6.39	5.73	0.173708	0.0588266	0.0515814	0.0805517
A_73_P085005	MGC137030	4.85	4.61	3.95	0.114874	0.0434096	0.0515814	0.0549181
A_73_P110541	STRADB	10.82	10.36	9.7	0.0274378	0.0170605	0.0515814	0.0160883
A_73_P128361	FBRSL1	5.69	5.38	4.72	0.0763973	0.0327617	0.0515814	0.0382147
A_73_P253391	ARPP21	4.32	4.16	3.5	0.173708	0.0588266	0.0515814	0.0805517
A_73_P258181	SMTN	8.33	8.73	8.07	0.186685	0.297822	0.0515814	0.492629
A_73_P274146	C1H3orf26	8.34	8.58	7.92	0.356667	0.204371	0.0515814	0.339587
A_73_P470928	CKB	14.58	14.18	13.52	0.0423711	0.0223296	0.0515814	0.0230738
A_73_100077	CIST1	7.26	7.48	7.93	0.381314	0.117705	0.0546265	0.182053
A_73_100441	SAG	4.39	4.71	5.16	0.264747	0.0851579	0.0546265	0.124144
A_73_100775	ANXA5	14.43	15.18	15.63	0.0209859	0.0151873	0.0546265	0.0133327
A_73_100832	ORM1	5.27	5.85	6.3	0.0696597	0.0320654	0.0546265	0.036202
A_73_103280	TRPV2	5.15	5.6	6.05	0.146044	0.0535648	0.0546265	0.0700337
A_73_104049	ACSS3	11.5	12.1	12.55	0.0613341	0.0294996	0.0546265	0.032449
A_73_106155	TMED6	6.13	6.46	6.91	0.254161	0.0823176	0.0546265	0.119157
A_73_108418	CD151	17.97	18.44	18.89	0.131591	0.0496599	0.0546265	0.0636383
A_73_111008	SFXN1	6.39	7.63	8.08	0.000139066	0.00107051	0.0546265	0.000305797
A_73_114745	PRND	5.5	5.48	5.93	0.314845	0.228623	0.0546265	0.376419
A_73_117045	TP53TG5	5.81	5.85	6.3	0.387395	0.196504	0.0546265	0.321658
A_73_119464	C12H13orf33	11.69	12.51	12.96	0.0118326	0.0108832	0.0546265	0.00844163
A_73_121115	SPATA20	8.92	9.29	9.74	0.214135	0.0716639	0.0546265	0.100626
A_73_121341	KCNK17	7.06	8.08	8.53	0.00177264	0.00386409	0.0546265	0.00196866
A_73_121377	HMGCL	11.44	11.97	12.42	0.0942634	0.039293	0.0546265	0.0471538
A_73_P036251	PRRX1	11.66	11.93	12.38	0.320821	0.100473	0.0546265	0.151261
A_73_P040411	PPARG	11.53	12.68	13.13	0.000417702	0.00184355	0.0546265	0.000677262
A_73_P045836	C11H2orf18	8.69	9.02	9.47	0.254161	0.0823176	0.0546265	0.119157
A_73_P049126	FOS	13.38	13.46	13.91	0.438247	0.176695	0.0546265	0.287111
A_73_P050731	A2M	12.62	13.21	13.66	0.0653942	0.0307607	0.0546265	0.0342829
A_73_P063206	MIR138-1	5.95	6.18	6.63	0.368923	0.1141	0.0546265	0.1756
A_73_P073486	CCDC3	5.61	6.72	7.17	0.000663467	0.00232813	0.0546265	0.000950141
A_73_P086301	GDA	7.6	8.23	8.68	0.0503261	0.0259725	0.0546265	0.0274258
A_73_P087236	ELOVL6	9.51	11.15	11.6	3.86904e-07	6.98977e-05	0.0546265	5.06921e-06
A_73_P088801	IMPG1	14.87	15.39	15.84	0.0998722	0.0408874	0.0546265	0.0496343
A_73_P092466	CGN	3.84	4.18	4.63	0.243801	0.0795478	0.0546265	0.114314
A_73_P115766	WC1.3	5.87	6.19	6.64	0.264747	0.0851579	0.0546265	0.124144
A_73_P128981	DBIL5	2.67	2.63	3.08	0.292013	0.239951	0.0546265	0.395308
A_73_P172352	SPC24	4.4	4.72	5.17	0.264747	0.0851579	0.0546265	0.124144
A_73_P260061	TSPO	9.81	10.45	10.9	0.047029	0.0248778	0.0546265	0.0259031
A_73_P262291	RAD21L1	2.27	2.2	2.65	0.259289	0.257502	0.0546265	0.424096
A_73_P271676	LIPA	6.37	7.05	7.5	0.0355319	0.0208792	0.0546265	0.0205005
A_73_P281436	CYB5R3	13.29	13.77	14.22	0.124747	0.047795	0.0546265	0.0606152
A_73_P304336	CLEC3B	14.81	15.37	15.82	0.0788308	0.0348127	0.0546265	0.0403031
A_73_P331156	PLEK	8.19	7.87	8.32	0.0718144	0.424871	0.0546265	0.335077
A_73_P353286	HMGCL	11.28	11.79	12.24	0.105723	0.0425329	0.0546265	0.0522189
A_73_P394606	ARL6IP5	12.52	12.69	13.14	0.444861	0.136929	0.0546265	0.216492
A_73_P426751	HCLS1	4.64	5.14	5.59	0.111815	0.0442326	0.0546265	0.0549081
A_73_P435331	S100A11	15.02	16.01	16.46	0.00241627	0.00454939	0.0546265	0.0024844
A_73_P439336	MBOAT7	7.17	7.33	7.78	0.457798	0.14102	0.0546265	0.223806
A_73_P471813	SPARC	16.39	17.14	17.59	0.0209859	0.0151873	0.0546265	0.0133327
A_73_102141	KCTD15	11.54	11.3	10.65	0.114874	0.0451374	0.0547328	0.0563039
A_73_103029	NDP	2.73	3.39	2.74	0.0409541	0.487185	0.0547328	0.262411
A_73_103327	PPP3CB	13.55	13.12	12.47	0.0342404	0.0204383	0.0547328	0.0199019
A_73_106820	DISP1	10.49	10.18	9.53	0.0763973	0.0341366	0.0547328	0.0392506
A_73_110795	UBFD1	13.02	12.68	12.03	0.0632861	0.0301496	0.0547328	0.0333619
A_73_111434	RAC1	14.2	13.76	13.11	0.0318331	0.0195444	0.0547328	0.0187412
A_73_115546	FAM134B	8.4	8.19	7.54	0.135016	0.0506525	0.0547328	0.0652034
A_73_115864	ANXA9	5.49	5.42	4.77	0.259289	0.0837856	0.0547328	0.12165
A_73_117385	TP63	5.11	4.88	4.23	0.121335	0.0469191	0.0547328	0.059157
A_73_117756	SIX1	12.32	11.97	11.32	0.0593292	0.02891	0.0547328	0.0315689
A_73_118796	NCAM1	4.7	4.91	4.26	0.393827	0.194058	0.0547328	0.317277
A_73_119040	TMEM35	8.26	8.54	7.89	0.309214	0.231539	0.0547328	0.381149
A_73_119147	AMY2B	9.3	8.96	8.31	0.0632861	0.0301496	0.0547328	0.0333619
A_73_119351	OR51E1	5.38	4.96	4.31	0.0367945	0.021366	0.0547328	0.0211229
A_73_P031126	UBFD1	13.79	13.47	12.82	0.0718144	0.0327617	0.0547328	0.0372005
A_73_P037791	HES6	6.02	5.89	5.24	0.20001	0.0680018	0.0547328	0.094265
A_73_P039051	CRYAA	3.33	3.93	3.28	0.0613341	0.443178	0.0547328	0.31286
A_73_P050846	NOSIP	10.32	10.55	9.9	0.368923	0.204371	0.0547328	0.335077
A_73_P083391	FAM78A	5.55	5.09	4.44	0.0274378	0.0178565	0.0547328	0.0165916
A_73_P109976	PTPN14	9.76	9.48	8.83	0.0914778	0.0385463	0.0547328	0.0459596
A_73_P117181	COL22A1	4.93	5.87	5.22	0.00396989	0.31388	0.0547328	0.0921915
A_73_P122886	FAM134B	7.32	7.04	6.39	0.0914778	0.0385463	0.0547328	0.0459596
A_73_P123716	C1orf51	6.69	6.32	5.67	0.0519982	0.0265572	0.0547328	0.0282208
A_73_P148221	RYR1	7.37	6.76	6.11	0.0079767	0.0087235	0.0547328	0.00620476
A_73_P150506	SLC25A27	4.5	5.28	4.63	0.0165108	0.424871	0.0547328	0.1756
A_73_P308236	ZNF238	8.09	7.57	6.92	0.0171762	0.0135193	0.0547328	0.0113624
A_73_P335276	LPIN1	7.45	7.35	6.7	0.22857	0.0755795	0.0547328	0.107329
A_73_P457891	PRRT1	3.66	3.96	3.31	0.286571	0.242946	0.0547328	0.400105
A_73_100663	LDLRAP1	12.95	13.14	13.58	0.419174	0.132923	0.0579231	0.205784
A_73_104478	PLEK	7.77	7.47	7.91	0.0811978	0.417649	0.0579231	0.348677
A_73_107256	SH3GL1	12.08	12.36	12.8	0.309214	0.100473	0.0579231	0.148384
A_73_107351	SRGAP1	8.7	9.24	9.68	0.0888887	0.039293	0.0579231	0.0459509
A_73_108874	TIMP2	16.65	17.34	17.78	0.0330496	0.0208792	0.0579231	0.0198975
A_73_109635	FAM101A	12.59	12.72	13.16	0.496825	0.158198	0.0579231	0.250483
A_73_110637	FGFR1	9.71	10.46	10.9	0.0209859	0.0159086	0.0579231	0.0137611
A_73_112639	IRAK4	8.98	9.53	9.97	0.0837471	0.0377504	0.0579231	0.04362
A_73_112816	SDR16C5	4.44	4.69	5.13	0.344558	0.110576	0.0579231	0.166196
A_73_115935	SRGAP1	7.97	8.67	9.11	0.0307128	0.0199695	0.0579231	0.0187371
A_73_117070	ARL6IP1	13.63	14.21	14.65	0.0696597	0.0334154	0.0579231	0.0371932
A_73_117176	FERMT3	8.36	8.62	9.06	0.332605	0.107131	0.0579231	0.160111
A_73_119014	GOSR1	10.3	10.7	11.14	0.186685	0.0667502	0.0579231	0.0901682
A_73_120494	RAD51B	8.78	9.29	9.73	0.105723	0.0442326	0.0579231	0.0535506
A_73_120610	CYP26B1	9.41	9.7	10.14	0.297794	0.0972588	0.0579231	0.142742
A_73_120807	KIAA1598	7.52	8.25	8.69	0.0245081	0.0174387	0.0579231	0.0155946
A_73_121282	ZBTB16	5.44	5.52	5.96	0.438247	0.181525	0.0579231	0.291332
A_73_P031456	CD36	15.65	16.11	16.55	0.138689	0.0535648	0.0579231	0.06839
A_73_P031566	MTA1	5.81	5.88	6.32	0.425403	0.186436	0.0579231	0.29986
A_73_P031676	SULT1A1	12.83	13.75	14.19	0.00480898	0.00693525	0.0579231	0.00434723
A_73_P038781	UNC119	8.56	8.91	9.35	0.233673	0.0795478	0.0579231	0.111945
A_73_P044706	SLC25A5	10.24	10.87	11.31	0.0503261	0.0271065	0.0579231	0.028215
A_73_P046561	B3GNT6	7.91	9.46	9.9	1.67763e-06	0.000145108	0.0579231	1.46011e-05
A_73_P052246	ECHDC1	11.26	11.84	12.28	0.0696597	0.0334154	0.0579231	0.0371932
A_73_P066471	CYGB	6.82	7.01	7.45	0.419174	0.132923	0.0579231	0.205784
A_73_P087151	ANXA5	12.1	12.86	13.3	0.0193921	0.0151873	0.0579231	0.0129159
A_73_P101011	FOS	9.66	9.9	10.34	0.356667	0.1141	0.0579231	0.172429
A_73_P101246	TIMP3	7.81	8.43	8.87	0.053806	0.0282823	0.0579231	0.0298495
A_73_P103011	TOMM7	16.12	16.62	17.06	0.111815	0.0459856	0.0579231	0.0562937
A_73_P110346	MSX1	8.29	8.85	9.29	0.0788308	0.0362568	0.0579231	0.0413846
A_73_P113056	TOP2A	3.57	3.58	4.02	0.350437	0.217602	0.0579231	0.353222
A_73_P115671	PPM1H	4.01	4.53	4.97	0.0998722	0.0425329	0.0579231	0.0509135
A_73_P118261	TBXA2R	6.75	7.4	7.84	0.0439064	0.0248778	0.0579231	0.0251684
A_73_P167012	MCM10	6.02	6.03	6.47	0.350437	0.217602	0.0579231	0.353222
A_73_P173507	PRSS23	10.14	10.14	10.58	0.338407	0.223074	0.0579231	0.362441
A_73_P282516	KLRF1	8.3	8.87	9.31	0.0741377	0.0348127	0.0579231	0.0392438
A_73_P308096	SERPINH1	12.22	12.83	13.27	0.0574726	0.0294996	0.0579231	0.0315625
A_73_P329436	BSG	14.57	14.73	15.17	0.457798	0.14519	0.0579231	0.227515
A_73_P343331	C9H6orf211	5.59	5.62	6.06	0.374943	0.206894	0.0579231	0.335045
A_73_P347206	CFL1	9.22	9.79	10.23	0.0741377	0.0348127	0.0579231	0.0392438
A_73_P384801	ZNF689	4.86	4.63	5.07	0.121335	0.367996	0.0579231	0.414481
A_73_P421047	GSTT1	9.97	10.12	10.56	0.470781	0.149444	0.0579231	0.235037
A_73_P422541	SULT1A1	11.64	12.57	13.01	0.00437154	0.00658627	0.0579231	0.00404201
A_73_102761	MED22	4.64	4.17	3.53	0.0254377	0.0178565	0.0580344	0.0160883
A_73_103206	MGC151921	3.11	3.77	3.13	0.0409541	0.494549	0.0580344	0.258403
A_73_103347	ANKRD6	6.69	6.39	5.75	0.0811978	0.037027	0.0580344	0.0424985
A_73_105092	MTIF2	4.63	4.64	4	0.350437	0.112399	0.0580344	0.169316
A_73_106188	LRIG3	4.31	4.98	4.34	0.0381641	0.498085	0.0580344	0.250483
A_73_107635	LPPR1	5.12	5.13	4.49	0.350437	0.112399	0.0580344	0.169316
A_73_111569	GFRA1	4.22	4.52	3.88	0.286571	0.248761	0.0580344	0.404883
A_73_111636	ACTR3B	6.3	6.48	5.84	0.431981	0.184068	0.0580344	0.295612
A_73_111907	TSPAN5	8.86	9.69	9.05	0.0108608	0.381999	0.0580344	0.142742
A_73_114597	ZNF238	10.5	10.1	9.46	0.0423711	0.0243665	0.0580344	0.0244565
A_73_115251	EFNA4	8.9	9.14	8.5	0.356667	0.215003	0.0580344	0.348677
A_73_115407	KLHDC3	11.85	11.41	10.77	0.0318331	0.0204383	0.0580344	0.0193139
A_73_115463	GOLPH3L	8	7.63	6.99	0.0519982	0.0277125	0.0580344	0.0290283
A_73_117141	CDH22	5.09	4.71	4.07	0.0486123	0.0265572	0.0580344	0.0274315
A_73_118514	CYP4F2	4.69	4.55	3.91	0.190988	0.0680018	0.0580344	0.0922064
A_73_P037711	SOX2	3.31	3.94	3.3	0.0503261	0.472472	0.0580344	0.282919
A_73_P037811	C5H12orf39	7.45	6.97	6.33	0.0235606	0.0170605	0.0580344	0.0151209
A_73_P043261	FHL1	18.24	17.95	17.31	0.086224	0.0385463	0.0580344	0.0447813
A_73_P057976	SEPX1	12.13	11.81	11.17	0.0718144	0.0341366	0.0580344	0.0382147
A_73_P058346	ACSM5	5.58	5.16	4.52	0.0367945	0.0223296	0.0580344	0.0217571
A_73_P082076	MGAT4A	7.33	7.92	7.28	0.0653942	0.443178	0.0580344	0.317246
A_73_P088961	FAM40B	6.16	5.73	5.09	0.0342404	0.021366	0.0580344	0.0205049
A_73_P116126	WNT6	2.64	3.22	2.58	0.0696597	0.435896	0.0580344	0.326096
A_73_P122006	PRKG1	7.37	8.17	7.53	0.0140042	0.40329	0.0580344	0.160111
A_73_P251848	SAR1B	9.24	8.87	8.23	0.0519982	0.0277125	0.0580344	0.0290283
A_73_P265266	IPO13	9.71	9.22	8.58	0.0218019	0.0162949	0.0580344	0.0142042
A_73_P267256	MGC134093	5.87	6.74	6.1	0.00763545	0.354167	0.0580344	0.121633
A_73_P268926	AGPAT5	8.87	8.36	7.72	0.0186151	0.0148514	0.0580344	0.0125134
A_73_P344211	CYSLTR2	5.66	6.07	5.43	0.178042	0.317293	0.0580344	0.48767
A_73_P373286	ADAMTS1	7.28	8.01	7.37	0.0245081	0.45399	0.0580344	0.205784
A_73_P403631	SYNC	10.45	10.32	9.68	0.20001	0.0704591	0.0580344	0.0963557
A_73_P407376	C8H9orf24	7.43	7.06	6.42	0.0519982	0.0277125	0.0580344	0.0290283
A_73_P414951	H19	12.57	12.24	11.6	0.0674468	0.0327617	0.0580344	0.0362083
A_73_P431706	NAMPT	9.93	9.65	9.01	0.0914778	0.0401153	0.0580344	0.0471627
A_73_P451601	PPFIBP2	5.99	5.98	5.34	0.326539	0.105504	0.0580344	0.157145
A_73_P486943	DMD	5.5	5.39	4.75	0.218804	0.0755795	0.0580344	0.105065
A_73_P490288	RNF222	11.87	11.38	10.74	0.0218019	0.0162949	0.0580344	0.0142042
[truncated: 32,228 more rows]
