# Supplementary material for: Gene expression identifies metabolic and functional differences between intramuscular and subcutaneous adipocytes in cattle
Source: BMC Genomics. 2020 Jan 28;21:77. doi: 10.1186/s12864-020-6505-4 (PMC6986065; doi:10.1186/s12864-020-6505-4)
Supplement: Supplementary file 6 — Additional file 6. The genome-wide P values associated with the Phenotypic Impact Factor (PIF) values computed for the IMF versus SC depots. Significance was established from z scores processed through an inverse normal distribution to produce 1 tailed P values. [file 12864_2020_6505_MOESM6_ESM.xlsx]

## Sheet: Probe_Gene_PIF_IMF_SC.Pval
Probe	Gene	PIF	P(PIF)
A_73_P252739	SCD	-18.126	1.62597e-06
A_73_109609	TF	-16.8168	7.30824e-06
A_73_108688	CXCL3	-16.1544	1.50592e-05
A_73_118582	DGAT2	-14.0094	0.000131867
A_73_P102501	PCK2	-13.1224	0.000299751
A_73_104413	RAB9B	-13.0296	0.000325804
A_73_P174332	FASN	-12.4818	0.000527674
A_73_118840	CFB	-12.48	0.000528497
A_73_P037091	ACSS2	-12.204	0.00066954
A_73_P042901	TDH	-11.826	0.000919319
A_73_P091466	CD163	-11.815	0.000927739
A_73_118412	AGPAT2	-11.6991	0.00102078
A_73_112376	TIMP4	-11.666	0.00104885
A_73_100624	G0S2	-11.655	0.00105835
A_73_P035251	CCDC80	-11.508	0.00119298
A_73_P039661	QPRT	-10.8322	0.00203722
A_73_109841	CD36	-10.736	0.00219395
A_73_100290	CIDEA	-10.592	0.00244905
A_73_P300606	SPARC	-10.5212	0.00258409
A_73_P034311	ITM2B	-10.431	0.00276586
A_73_P089886	WC1.3	-10.3389	0.00296325
A_73_100548	APOE	-10.3383	0.00296452
A_73_P100116	B3GNT5	-10.2968	0.0030576
A_73_121108	FABP5	-10.2327	0.00320652
A_73_115208	S100A12	-10.206	0.00327052
A_73_108243	TKT	-10.2053	0.0032722
A_73_P038001	SPP1	-10.16	0.00338328
A_73_P033716	MGST1	-10.1456	0.00341933
A_73_106401	CLDN10	-10.143	0.00342593
A_73_P118186	CCDC3	-10.0295	0.00372267
A_73_108910	TALDO1	-9.954	0.00393274
A_73_P097026	C2CD2	-9.933	0.00399301
A_73_119299	DAD1	-9.7917	0.00442053
A_73_108467	TNFRSF21	-9.615	0.00501244
A_73_112283	FCN2	-9.603	0.00505506
A_73_118905	S100A4	-9.5914	0.00509653
A_73_P089866	CD163L1	-9.5274	0.00533124
A_73_P091261	LDHB	-9.4976	0.00544374
A_73_P426106	PC	-9.4942	0.00545669
A_73_P045136	MCAM	-9.4282	0.00571386
A_73_109977	S100A8	-9.374	0.00593324
A_73_P034721	IGFBP5	-9.3709	0.00594588
A_73_P445026	ANXA2	-9.3554	0.00601011
A_73_117799	CEBPA	-9.3184	0.00616581
A_73_106384	SRGN	-9.18	0.00678024
A_73_101179	VSIG4	-9.1584	0.00688093
A_73_101924	ANGPTL4	-9.1264	0.00703229
A_73_P043826	GRP	-9.0937	0.00719016
A_73_115109	PTCH2	-9.085	0.00723277
A_73_113428	PGD	-9.0447	0.00743253
A_73_119459	CIDEC	-9.03	0.00750682
A_73_118275	C1QA	-9.0248	0.00753318
A_73_P084276	DOCK6	-9.0075	0.00762136
A_73_P045911	CST3	-8.9964	0.00767847
A_73_101342	C2	-8.9628	0.00785379
A_73_P044606	PLIN2	-8.9493	0.00792525
A_73_P107036	S100B	-8.905	0.00816356
A_73_P110026	LBP	-8.8071	0.00871286
A_73_P043586	C28H10orf116	-8.7408	0.00910304
A_73_P042296	ANXA1	-8.6435	0.00970323
A_73_102756	SCN3B	-8.5684	0.0101899
A_73_104754	MGST3	-8.5681	0.0101918
A_73_117930	LMO4	-8.55	0.0103122
A_73_P033021	GSTT3	-8.528	0.0104604
A_73_101063	F13A1	-8.505	0.0106169
A_73_115526	COL1A1	-8.5012	0.0106431
A_73_P109671	THRSP	-8.3544	0.0116951
A_73_P042631	FCN1	-8.3265	0.0119047
A_73_P047946	IRX3	-8.316	0.0119847
A_73_P043196	MMP19	-8.2871	0.0122067
A_73_111280	FAH	-8.2845	0.0122267
A_73_116908	C4H7orf41	-8.2305	0.012652
A_73_108418	CD151	-8.2148	0.0127778
A_73_P335426	COL3A1	-8.2015	0.0128853
A_73_104882	HOXA10	-8.1532	0.0132825
A_73_118342	CXCL12	-8.1007	0.0137263
A_73_118304	ACER3	-8.064	0.0140438
A_73_P036551	IFI27	-8.036	0.0142904
A_73_118908	S100A5	-8.0088	0.0145337
A_73_106085	BCAP31	-7.96	0.0149788
A_73_104098	TAGLN2	-7.9477	0.0150927
A_73_105025	SULT1A1	-7.9383	0.0151804
A_73_P042356	ISOC1	-7.9328	0.0152318
A_73_P035911	LCP1	-7.9127	0.0154212
A_73_117770	KLK9	-7.9121	0.015427
A_73_120914	NUDT14	-7.8616	0.0159122
A_73_110301	NIPSNAP1	-7.8432	0.0160919
A_73_P044636	ECM1	-7.7925	0.016597
A_73_P039626	PRSS23	-7.7877	0.0166453
A_73_105005	ADIG	-7.7632	0.016895
A_73_120996	FGF1	-7.7531	0.0169988
A_73_110932	GSTT1	-7.7382	0.0171529
A_73_P040251	EPHB2	-7.7178	0.0173655
A_73_P404726	ELOVL6	-7.7073	0.0174757
A_73_P110571	CYP27A1	-7.698	0.0175744
A_73_120093	THY1	-7.6734	0.0178367
A_73_P038981	GSN	-7.6588	0.0179937
A_73_P105761	S100A11	-7.6176	0.0184441
A_73_P244120	SBDS	-7.587	0.0187843
A_73_P050441	MPEG1	-7.5847	0.0188105
A_73_P036081	FOLR2	-7.584	0.0188183
A_73_108874	TIMP2	-7.5508	0.0191944
A_73_116362	DMBT1	-7.505	0.0197237
A_73_104056	MGLL	-7.4592	0.0202653
A_73_P047631	COL1A2	-7.3831	0.021193
A_73_109346	SIRPA	-7.3644	0.0214265
A_73_P105156	COL5A2	-7.3573	0.0215154
A_73_P052356	BRE	-7.3536	0.0215618
A_73_P297046	ECHS1	-7.3038	0.0221976
A_73_P033596	DDR1	-7.2792	0.0225174
A_73_P427106	TMSB10	-7.2775	0.0225399
A_73_P103011	TOMM7	-7.2412	0.0230187
A_73_105101	PPP1R1B	-7.2256	0.0232278
A_73_P132341	ZNF696	-7.2216	0.0232812
A_73_120605	SLC16A7	-7.2127	0.0234014
A_73_116582	IGFBP4	-7.2098	0.0234407
A_73_107769	PPIA	-7.1996	0.0235789
A_73_P088801	IMPG1	-7.1852	0.0237755
A_73_P304336	CLEC3B	-7.176	0.0239012
A_73_113518	PLXND1	-7.1136	0.0247726
A_73_117359	ENPP5	-7.1004	0.0249599
A_73_P039036	DEFB4A	-7.0799	0.0252538
A_73_P103411	CD1B	-7.0773	0.0252915
A_73_114330	HSD17B12	-7.056	0.0256
A_73_P248671	GPC3	-7.0525	0.0256507
A_73_109534	FCRL1	-7.038	0.0258634
A_73_112860	S100G	-7.038	0.0258634
A_73_119561	PON3	-7.0151	0.0262014
A_73_P286876	ENO1	-7.0083	0.0263025
A_73_104256	SLC1A3	-6.9905	0.0265689
A_73_111873	SPI1	-6.975	0.0268028
A_73_100227	FAM49B	-6.9589	0.0270472
A_73_P068941	ANPEP	-6.9504	0.0271773
A_73_106637	COTL1	-6.9377	0.0273722
A_73_100775	ANXA5	-6.9345	0.0274214
A_73_P346756	CFP	-6.916	0.027708
A_73_117213	CDH13	-6.912	0.0277705
A_73_105417	DDT	-6.91	0.0278018
A_73_P047791	C2CD4B	-6.9089	0.027819
A_73_101048	ESYT1	-6.895	0.0280364
A_73_P418361	ENTPD2	-6.8904	0.0281091
A_73_105022	TOM1L1	-6.885	0.0281937
A_73_111202	CD83	-6.8634	0.0285366
A_73_P339206	VIM	-6.8476	0.0287895
A_73_109524	ASPH	-6.8402	0.0289087
A_73_106948	GPX4	-6.8291	0.029088
A_73_P030636	TYROBP	-6.8273	0.0291172
A_73_112381	ZCCHC12	-6.808	0.0294318
A_73_P032436	ADM	-6.804	0.0294969
A_73_100218	KAZN	-6.8025	0.0295217
A_73_P248516	ZNF143	-6.7932	0.0296744
A_73_P077601	COL4A1	-6.7865	0.0297852
A_73_104610	TSPO	-6.785	0.0298102
A_73_P052891	TSN	-6.7804	0.0298861
A_73_P163377	U6	-6.7681	0.0300902
A_73_P041401	TNFRSF1B	-6.715	0.0309864
A_73_110032	PDP2	-6.7106	0.0310613
A_73_106508	DMRT2	-6.6856	0.0314916
A_73_P040116	ORMDL3	-6.6822	0.0315504
A_73_P458692	ACAA2	-6.6607	0.0319247
A_73_109293	WWC1	-6.624	0.0325726
A_73_105440	ADCYAP1R1	-6.6062	0.0328907
A_73_P271891	EMP1	-6.601	0.0329841
A_73_P093026	CCBL2	-6.5856	0.0332617
A_73_P044776	ANG	-6.5819	0.0333285
A_73_104555	IRX5	-6.5786	0.0333886
A_73_P329436	BSG	-6.578	0.0333998
A_73_P250771	GPNMB	-6.572	0.0335085
A_73_P048136	FGGY	-6.5714	0.0335197
A_73_P495343	C1orf168	-6.566	0.0336182
A_73_P104671	NCR1	-6.5504	0.033904
A_73_P123531	SRXN1	-6.546	0.0339847
A_73_114897	LGALS1	-6.5448	0.0340073
A_73_101156	IFI30	-6.5431	0.0340383
A_73_105177	CD14	-6.5313	0.0342563
A_73_104810	PHLDA1	-6.5274	0.0343293
A_73_121135	SH3D21	-6.5184	0.0344969
A_73_121063	CFD	-6.495	0.0349352
A_73_P100786	DEFB5	-6.4764	0.0352877
A_73_119799	TUSC5	-6.4554	0.0356886
A_73_109805	DEGS1	-6.4512	0.0357688
A_73_P034176	AQP7	-6.4512	0.0357688
A_73_107400	PAPSS2	-6.438	0.0360236
A_73_P184937	LIPA	-6.4369	0.0360449
A_73_116544	RTN3	-6.4308	0.036163
A_73_116305	ADCY5	-6.4239	0.0362966
A_73_101479	EDEM2	-6.4158	0.0364545
A_73_P504913	DECR1	-6.3706	0.0373453
A_73_111072	PNP	-6.3595	0.0375674
A_73_117070	ARL6IP1	-6.3492	0.0377734
A_73_115426	AIF1	-6.342	0.0379184
A_73_P045266	CSF1R	-6.3393	0.0379729
A_73_P036556	ARL6IP5	-6.318	0.0384044
A_73_P457253	CLU	-6.312	0.0385271
A_73_P111036	C4orf48	-6.312	0.0385271
A_73_P315891	PLK2	-6.31	0.0385681
A_73_P258281	SRSF5	-6.3071	0.0386275
A_73_P037461	S100A3	-6.3008	0.0387567
A_73_105767	DOK2	-6.2985	0.0388037
A_73_101046	MBOAT7	-6.2964	0.0388466
A_73_P281436	CYB5R3	-6.2955	0.0388651
A_73_100683	ATOX1	-6.288	0.0390194
A_73_P052461	PNPLA2	-6.2829	0.0391251
A_73_P052021	CXCR7	-6.254	0.0397264
A_73_P044261	ELOVL5	-6.245	0.0399153
A_73_P339161	CSTB	-6.2275	0.040284
A_73_P295136	CYB5R4	-6.2238	0.0403629
A_73_P321311	GMFG	-6.2118	0.0406179
A_73_119167	CLSTN3	-6.208	0.0406991
A_73_P042741	F2RL2	-6.1929	0.0410227
A_73_107151	COX8A	-6.191	0.0410631
A_73_P430916	RBM3	-6.1731	0.0414493
A_73_118475	CYB5A	-6.1716	0.0414821
A_73_P035131	OAS2	-6.17	0.0415167
A_73_P049126	FOS	-6.156	0.0418214
A_73_P038926	ACACA	-6.1488	0.0419789
A_73_112462	RARRES2	-6.132	0.0423476
A_73_118619	ME1	-6.1152	0.0427199
A_73_P342056	ALDH1A1	-6.1026	0.0430006
A_73_104090	ADIPOR2	-6.0912	0.0432552
A_73_P347541	RBP4	-6.077	0.0435747
A_73_108464	GPT2	-6.068	0.0437783
A_73_106202	TMSB4	-6.0523	0.0441355
A_73_115514	ATP6AP2	-6.026	0.0447378
A_73_P164422	LIMA1	-6.0216	0.0448398
A_73_116397	CCL8	-6.013	0.0450387
A_73_P110501	FCGR1A	-6.0096	0.0451174
A_73_101891	LAPTM5	-5.984	0.0457143
A_73_P045446	DUSP6	-5.984	0.0457143
A_73_101356	IL1RN	-5.9787	0.0458392
A_73_114546	PEPD	-5.9696	0.0460532
A_73_P483418	RNASE6	-5.9643	0.0461779
A_73_105212	ROBO4	-5.9491	0.046539
A_73_P250781	ITGB2	-5.9488	0.0465458
A_73_P048451	SMAP2	-5.9437	0.0466677
A_73_113342	FABP4	-5.934	0.0468995
A_73_107930	ABHD11	-5.9163	0.0473243
A_73_P065961	VAT1	-5.9163	0.0473243
A_73_P039106	TRPV2	-5.916	0.0473312
A_73_P050731	A2M	-5.9136	0.0473895
A_73_P426746	COL4A2	-5.9064	0.0475636
A_73_114559	RBM47	-5.8438	0.0490983
A_73_118952	AXL	-5.8308	0.0494224
A_73_P051666	CCDC85C	-5.8292	0.0494623
A_73_P042686	NME1	-5.828	0.0494919
A_73_107813	SERPINH1	-5.8222	0.0496374
A_73_P508098	JUP	-5.8179	0.0497451
A_73_P040411	PPARG	-5.805	0.0500695
A_73_114190	PLIN1	-5.8044	0.050085
A_73_118008	CFL1	-5.7874	0.0505151
A_73_105957	IL6ST	-5.784	0.0506014
A_73_106918	SCAP	-5.7708	0.0509386
A_73_119493	ISG15	-5.7645	0.0511
A_73_P268376	PICALM	-5.76	0.0512156
A_73_106271	CD68	-5.7532	0.0513903
A_73_P466570	CIRBP	-5.7512	0.051442
A_73_101823	FOSB	-5.7494	0.0514884
A_73_P048226	FAM71A	-5.748	0.0515243
A_73_100663	LDLRAP1	-5.7448	0.0516068
A_73_P375261	CTSD	-5.7344	0.051876
A_73_119464	C12H13orf33	-5.733	0.0519121
A_73_119632	CAV1	-5.7222	0.0521932
A_73_P045456	CNDP2	-5.719	0.0522765
A_73_P192957	FZD4	-5.7085	0.0525517
A_73_103735	SMOC1	-5.688	0.0530915
A_73_113522	KIT	-5.6787	0.0533375
A_73_P049386	ACAT1	-5.656	0.0539417
A_73_P042021	GRO1	-5.642	0.0543174
A_73_108507	CTSC	-5.6373	0.0544442
A_73_P296216	CLDN5	-5.6372	0.0544475
A_73_102832	SEPW1	-5.6304	0.0546309
A_73_P049476	SEPP1	-5.6166	0.0550048
A_73_103151	TLE3	-5.6024	0.0553919
A_73_106226	BTK	-5.5991	0.0554815
A_73_112282	GRN	-5.593	0.0556486
A_73_P040866	SEC61A1	-5.5848	0.0558746
A_73_P037081	RPIA	-5.5706	0.0562665
A_73_P106081	SAP25	-5.5695	0.0562971
A_73_109635	FAM101A	-5.5642	0.0564434
A_73_P039061	CHRNA3	-5.5616	0.0565161
A_73_P045486	SLBP	-5.5539	0.0567301
A_73_103251	HSPG2	-5.552	0.0567826
A_73_104049	ACSS3	-5.5485	0.0568807
A_73_P143766	RBM4B	-5.5476	0.0569059
A_73_107256	SH3GL1	-5.5352	0.0572518
A_73_P134436	HCK	-5.5264	0.0574991
A_73_P111416	CYP2B6	-5.5242	0.0575613
A_73_112690	LOXL4	-5.5223	0.0576155
A_73_115854	GMPPB	-5.509	0.0579915
A_73_P110981	SRSF11	-5.5042	0.0581273
A_73_115122	PGAM1	-5.4982	0.0582972
A_73_P050561	NEK6	-5.496	0.0583601
A_73_102921	CRISPLD2	-5.4936	0.0584289
A_73_P099686	PPIB	-5.4834	0.05872
A_73_P336581	APBB1IP	-5.4694	0.0591216
A_73_P036251	PRRX1	-5.4675	0.0591758
A_73_111051	CATHL5	-5.46	0.0593929
A_73_109279	AQR	-5.452	0.0596237
A_73_P113146	ABCA10	-5.4516	0.0596356
A_73_103471	EPAS1	-5.4434	0.0598731
A_73_118302	PAK6	-5.4316	0.0602163
A_73_117836	PLA2G16	-5.4285	0.0603072
A_73_P049026	SFXN1	-5.42	0.0605564
A_73_114640	LGMN	-5.418	0.0606152
A_73_P080396	PPP1R36	-5.412	0.0607907
A_73_107166	ACSM1	-5.4072	0.0609328
A_73_116683	CLK3	-5.3998	0.0611502
A_73_114976	TSKS	-5.3947	0.0613014
A_73_105864	TPST2	-5.3889	0.0614736
A_73_108799	AKR1A1	-5.3884	0.0614882
A_73_P050376	TRIM25	-5.3808	0.0617144
A_73_103926	LASP1	-5.377	0.0618265
A_73_121377	HMGCL	-5.368	0.0620952
A_73_117954	PPL	-5.364	0.0622153
A_73_P088926	ZNF800	-5.364	0.0622153
A_73_104364	COL18A1	-5.3592	0.0623588
A_73_117366	ELTD1	-5.3557	0.0624644
A_73_108676	SH3GL2	-5.3513	0.0625961
A_73_103849	CHAF1A	-5.3265	0.0633457
A_73_104417	2002-09-01	-5.313	0.0637569
A_73_P052246	ECHDC1	-5.3064	0.0639582
A_73_P094836	BZW1	-5.3028	0.0640685
A_73_104190	HP	-5.301	0.0641236
A_73_100623	CIB1	-5.2962	0.0642706
A_73_115045	PPIP5K1	-5.2923	0.0643913
A_73_P396821	GPAM	-5.282	0.0647079
A_73_P111931	CHI3L1	-5.2788	0.0648065
A_73_106972	PRODH	-5.2608	0.0653649
A_73_104280	EFHD2	-5.2572	0.0654771
A_73_110720	TNFAIP8L2	-5.2554	0.0655332
A_73_P251476	CD53	-5.238	0.0660772
A_73_120069	HSD17B10	-5.2272	0.0664169
A_73_108541	MMD	-5.2224	0.0665679
A_73_116769	ARPC1B	-5.219	0.0666752
A_73_108441	NARF	-5.2116	0.0669096
A_73_P049636	ALDH3A2	-5.2045	0.0671355
A_73_P050691	FGFR1	-5.1975	0.0673581
A_73_P047816	COX6A1	-5.194	0.067469
A_73_P101241	LCE1B	-5.1714	0.0681924
A_73_P252621	SCP2	-5.1701	0.0682345
A_73_P045981	GTSE1	-5.1642	0.0684242
A_73_100295	IL13RA1	-5.1618	0.0685021
A_73_P065911	AOC3	-5.1555	0.0687057
A_73_117672	GLT25D1	-5.1402	0.0692008
A_73_112930	RSAD2	-5.1333	0.069426
A_73_P315586	ADAMTS2	-5.1324	0.0694553
A_73_110586	SESN3	-5.1228	0.0697695
A_73_P031971	FCER1G	-5.115	0.0700243
A_73_114844	ADTRP	-5.1093	0.0702112
A_73_111170	CARD11	-5.1024	0.0704389
A_73_117417	ARHGAP30	-5.0949	0.0706861
A_73_106404	TXNDC12	-5.0949	0.0706861
A_73_P049066	PTPLB	-5.0912	0.0708093
A_73_100473	DBI	-5.0848	0.0710209
A_73_120266	CD99	-5.0764	0.0712996
A_73_120528	SLITRK4	-5.0646	0.0716927
A_73_P044481	SDC1	-5.0646	0.0716927
A_73_P301821	FITM2	-5.0635	0.0717296
A_73_P122106	ZNF503	-5.047	0.0722826
A_73_119603	TLCD2	-5.0331	0.0727516
A_73_P494428	PFN1	-5.0325	0.0727724
A_73_102799	MSR1	-5.0292	0.0728831
A_73_P050916	OSMR	-5.028	0.0729246
A_73_P056681	IFITM1	-5.0193	0.0732188
A_73_P030561	EPCAM	-5.0112	0.0734944
A_73_101578	TXN	-4.998	0.0739443
A_73_101941	C1S	-4.992	0.0741503
A_73_P044706	SLC25A5	-4.9905	0.0742023
A_73_113062	TSPAN13	-4.9896	0.0742332
A_73_117838	CTSH	-4.9797	0.0745736
A_73_119213	PCCB	-4.9765	0.0746836
A_73_116821	PCDH7	-4.9686	0.0749563
A_73_P104126	PRNP	-4.964	0.0751149
A_73_116052	GCAT	-4.959	0.075288
A_73_115102	SIGLEC1	-4.95	0.0756008
A_73_106930	SRPX	-4.9487	0.0756464
A_73_P030951	AVPI1	-4.947	0.0757048
A_73_116721	OAS1Y	-4.9464	0.0757262
A_73_111549	FUNDC1	-4.941	0.0759146
A_73_P039891	SCARB1	-4.9392	0.0759775
A_73_120660	PRELID1	-4.9385	0.0760018
A_73_P045601	RGS16	-4.9343	0.0761492
A_73_106554	CYBA	-4.9312	0.0762567
A_73_P295966	MAP1LC3A	-4.9248	0.076482
A_73_P088791	IGFBP3	-4.923	0.0765452
A_73_115901	TFPI	-4.9147	0.0768361
A_73_P072096	GNB1	-4.9099	0.0770064
A_73_P031131	IDI1	-4.9098	0.0770093
A_73_104422	S100A10	-4.9005	0.0773376
A_73_120780	HIPK2	-4.892	0.0776395
A_73_P042756	C1R	-4.8888	0.0777529
A_73_101432	PIK3R1	-4.887	0.0778169
A_73_119652	HSPA2	-4.868	0.0784947
A_73_P118552	PPT1	-4.86	0.0787823
A_73_107418	DBN1	-4.8547	0.078972
A_73_105503	LYZ	-4.851	0.0791061
A_73_P040831	LGALS3BP	-4.8213	0.0801803
A_73_115963	MYO1G	-4.8144	0.0804322
A_73_119014	GOSR1	-4.8048	0.0807821
A_73_101821	7SK	-4.804	0.0808121
A_73_117258	EEPD1	-4.792	0.0812519
A_73_119877	SERPINB1	-4.7883	0.0813874
A_73_P044276	ECHDC2	-4.7775	0.0817857
A_73_P046636	CTNS	-4.7702	0.0820566
A_73_114373	CCL24	-4.7616	0.0823753
A_73_P494373	PDE6D	-4.761	0.0823966
A_73_P036831	TMED3	-4.7576	0.0825229
A_73_109651	HNF4A	-4.7574	0.0825305
A_73_112393	EXT2	-4.7565	0.082564
A_73_112419	ANO10	-4.7564	0.0825685
A_73_P045806	SLC31A1	-4.7538	0.0826645
A_73_P046091	CARHSP1	-4.7463	0.0829452
A_73_P042221	SERPINF1	-4.746	0.0829559
A_73_P041631	BCKDHA	-4.7456	0.0829712
A_73_P094696	EN1	-4.738	0.0832543
A_73_118391	KCNK7	-4.7306	0.0835319
A_73_115286	CHST1	-4.7268	0.0836748
A_73_116890	SYN3	-4.7241	0.0837764
A_73_112202	GALNTL1	-4.7226	0.0838334
A_73_108422	MAPK3	-4.7215	0.0838734
A_73_P333036	BTNL9	-4.7171	0.0840399
A_73_107499	FBXO36	-4.7101	0.0843041
A_73_P085726	EFNA5	-4.701	0.0846479
A_73_108260	LPL	-4.7009	0.0846526
A_73_108646	SPHK1	-4.6956	0.0848529
A_73_117489	COMTD1	-4.6913	0.0850162
A_73_P407237	STMN1	-4.686	0.0852187
A_73_104263	TMEM106A	-4.6827	0.0853435
A_73_105516	CLEC12A	-4.68	0.0854465
A_73_P114976	ANKRD24	-4.68	0.0854465
A_73_108595	SLC7A7	-4.675	0.0856373
A_73_114604	CXCL14	-4.669	0.0858675
A_73_102641	RNASET2	-4.669	0.0858675
A_73_106793	C11H9orf16	-4.6644	0.0860433
A_73_101039	LIPE	-4.6617	0.086147
A_73_115318	GREM1	-4.661	0.0861737
A_73_P048511	TIMP3	-4.6605	0.0861941
A_73_105057	EML4	-4.6566	0.0863436
A_73_114798	SLC4A4	-4.6548	0.0864129
A_73_P032526	C28H10orf54	-4.6536	0.0864586
A_73_113915	C7H19orf60	-4.6497	0.0866084
A_73_P039211	EDC3	-4.6492	0.0866289
A_73_P279616	CIAPIN1	-4.6449	0.0867948
A_73_P057631	DOCK11	-4.641	0.086945
A_73_101554	BRCA2	-4.6275	0.0874685
A_73_115916	CLCN7	-4.624	0.0876037
A_73_P127506	NRP1	-4.6095	0.0881701
A_73_109966	HK3	-4.6055	0.0883253
A_73_112366	ZNF274	-4.6028	0.088431
A_73_107486	NID2	-4.5991	0.088577
A_73_111645	RPLP2	-4.5977	0.0886316
A_73_119044	SH3BGRL3	-4.596	0.0886974
A_73_108779	DHCR24	-4.585	0.0891303
A_73_105880	TMEM22	-4.5843	0.0891577
A_73_103689	PPP1R18	-4.584	0.0891706
A_73_101447	MAGED1	-4.5804	0.0893126
A_73_116088	PLD3	-4.5792	0.0893595
A_73_P042481	C18H19orf12	-4.5756	0.0895017
A_73_P041326	CD86	-4.5633	0.0899878
A_73_104134	MPDU1	-4.5576	0.0902154
A_73_P104271	JAK1	-4.5568	0.0902463
A_73_119440	IFI47	-4.556	0.0902788
A_73_112696	CAPN2	-4.5559	0.0902821
A_73_P086841	PTPDC1	-4.5496	0.090533
A_73_P106166	COL8A1	-4.5473	0.0906244
A_73_100034	POLE4	-4.5465	0.090657
A_73_P074086	SIRPB1	-4.5446	0.0907322
A_73_P124871	SERINC1	-4.5443	0.0907436
A_73_115816	PAOX	-4.543	0.0907959
A_73_P097256	TMBIM6	-4.5333	0.0911839
A_73_P304396	LAMC1	-4.5318	0.0912446
A_73_P486813	COBRA1	-4.527	0.0914367
A_73_P059411	WDFY4	-4.5172	0.0918316
A_73_P117436	MFAP5	-4.5153	0.0919075
A_73_P122361	CGN	-4.5012	0.0924762
A_73_117685	MAN2B1	-4.5012	0.0924762
A_73_P458766	ARPC5	-4.4964	0.0926718
A_73_118341	NME4	-4.494	0.0927681
A_73_109159	FKBP9	-4.488	0.0930125
A_73_P035469	KIAA1715	-4.488	0.0930125
A_73_P043861	TSPAN11	-4.4733	0.0936113
A_73_P423931	NECAP2	-4.4694	0.0937702
A_73_115023	MYO1B	-4.4655	0.093931
A_73_120931	NOP16	-4.461	0.0941139
A_73_P043581	MXD4	-4.4555	0.0943407
A_73_102030	MTHFS	-4.4509	0.0945292
A_73_102682	BOLA-A	-4.4448	0.0947803
A_73_P344366	SLC25A1	-4.44	0.0949796
A_73_P348316	LCAT	-4.436	0.0951436
A_73_102197	RNF125	-4.4252	0.0955911
A_73_P069501	GSC	-4.422	0.0957236
A_73_P035791	CTSK	-4.4141	0.096052
A_73_103913	CERS2	-4.4064	0.0963728
A_73_111259	CPLX1	-4.3919	0.0969805
A_73_117299	EPHX2	-4.388	0.0971437
A_73_112639	IRAK4	-4.3875	0.0971643
A_73_P148316	KPNB1	-4.387	0.0971849
A_73_101369	NADK	-4.3848	0.0972778
A_73_101702	UBE2L6	-4.3812	0.0974292
A_73_105038	AMDHD2	-4.3806	0.097455
A_73_116093	MPP1	-4.3803	0.0974671
A_73_P049001	GRINA	-4.368	0.0979865
A_73_116598	SORD	-4.3662	0.0980609
A_73_P041611	NCKAP1L	-4.3656	0.0980868
A_73_120610	CYP26B1	-4.3648	0.0981214
A_73_110738	FSTL1	-4.3596	0.0983414
A_73_P370326	COL6A1	-4.356	0.0984941
A_73_116752	CDKN2B	-4.3524	0.0986469
A_73_117154	CTSZ	-4.3471	0.0988712
A_73_113417	NPC2	-4.3197	0.100041
A_73_P105436	NAPA	-4.3181	0.100111
A_73_P095346	PTAFR	-4.312	0.100373
A_73_P493483	ADAM22	-4.311	0.100415
A_73_P084411	MYO1F	-4.3091	0.100496
A_73_P047806	PON2	-4.3059	0.100635
A_73_103981	ACP5	-4.3044	0.100699
A_73_112988	CCL2	-4.3044	0.100699
A_73_108562	HMG20B	-4.299	0.100932
A_73_115201	ATP6V0D1	-4.2952	0.101096
A_73_105751	LYN	-4.2883	0.101396
A_73_101871	SH3BGRL	-4.2816	0.101685
A_73_120494	RAD51B	-4.2795	0.101777
A_73_121115	SPATA20	-4.2795	0.101777
A_73_106038	LRP1	-4.2756	0.101946
A_73_107675	PGRMC1	-4.267	0.10232
A_73_121126	ABCA3	-4.2636	0.102469
A_73_P362031	VPS28	-4.2633	0.102481
A_73_P049796	C22H3orf14	-4.2612	0.102574
A_73_P046561	B3GNT6	-4.2592	0.102662
A_73_113610	KLRB1	-4.2527	0.102945
A_73_112520	BRP44L	-4.2481	0.103147
A_73_P065971	CD300LG	-4.248	0.103151
A_73_119537	HS3ST6	-4.248	0.103151
A_73_110542	STXBP2	-4.24	0.103503
A_73_107625	G6PC3	-4.237	0.103635
A_73_117298	RB1	-4.232	0.103855
A_73_105205	TFE3	-4.224	0.104207
A_73_120925	COX19	-4.2098	0.104836
A_73_115783	ADIPOQ	-4.2048	0.105059
A_73_P127906	FGFRL1	-4.2036	0.105112
A_73_120793	ALDH9A1	-4.2	0.105272
A_73_110630	CPNE3	-4.1895	0.105739
A_73_100589	IRF5	-4.1886	0.10578
A_73_103371	RAPGEF3	-4.1876	0.105825
A_73_118253	PYCARD	-4.1768	0.106309
A_73_114572	EGFLAM	-4.176	0.106344
A_73_P100161	EEF1A1	-4.1653	0.106825
A_73_107351	SRGAP1	-4.1624	0.106954
A_73_102178	PEMT	-4.1616	0.106991
A_73_P097521	RPL3	-4.16	0.107063
A_73_P045836	C11H2orf18	-4.158	0.107153
A_73_P043336	SCRN1	-4.158	0.107153
A_73_P106276	SLC11A1	-4.1572	0.107188
A_73_107101	DPYD	-4.1572	0.107188
A_73_P296066	ITGA6	-4.1552	0.107279
A_73_P047836	PRR13	-4.151	0.107469
A_73_119723	LOXL2	-4.1504	0.107497
A_73_101302	ATL3	-4.1496	0.107532
A_73_P328471	H3F3B	-4.146	0.107695
A_73_103031	EFEMP2	-4.1458	0.107704
A_73_P039451	MYO1C	-4.1425	0.107854
A_73_105585	UBA7	-4.14	0.107967
A_73_P137486	RMI2	-4.1318	0.108339
A_73_P039456	LTC4S	-4.1301	0.108415
A_73_107651	MTPN	-4.13	0.108421
A_73_119745	C1QTNF1	-4.1283	0.108497
A_73_P102781	MIF	-4.1194	0.108904
A_73_102081	GPAA1	-4.116	0.109059
A_73_106081	TSNAX	-4.1125	0.109218
A_73_118606	UNC119	-4.1107	0.1093
A_73_118758	PLAU	-4.109	0.109379
A_73_110104	ABHD12	-4.1075	0.109448
A_73_P251836	RAB7A	-4.1038	0.109617
A_73_P036141	TMEM50A	-4.1013	0.109731
A_73_P260691	CTSS	-4.0953	0.110007
A_73_100241	MBD2	-4.092	0.110158
A_73_109239	IFITM3	-4.0898	0.110259
A_73_P450056	C25H7orf59	-4.088	0.110342
A_73_P041011	LEPROT	-4.0788	0.110767
A_73_P184987	CDHR4	-4.0754	0.110924
A_73_105842	ARHGDIB	-4.074	0.110988
A_73_P080931	COX7A2	-4.0684	0.111248
A_73_111332	GPC1	-4.0664	0.111341
A_73_117493	NDUFA4L2	-4.0614	0.111572
A_73_P044886	AIF1L	-4.0608	0.111599
A_73_109867	C24H18orf8	-4.059	0.111682
A_73_P105176	C2orf72	-4.0509	0.112059
A_73_104928	DPEP1	-4.0446	0.112353
A_73_P039566	ARHGAP29	-4.0428	0.112437
A_73_114130	LRRN4CL	-4.0404	0.11255
A_73_108966	TEX264	-4.0393	0.112601
A_73_101652	TCN2	-4.0348	0.112812
A_73_P046221	NUPR1L	-4.031	0.11299
A_73_100946	KCNK12	-4.0272	0.113166
A_73_109443	RETSAT	-4.0252	0.11326
A_73_100163	FAM195B	-4.0238	0.113326
A_73_P092276	LMNA	-4.0194	0.113533
A_73_113054	ACSL5	-4.0154	0.113722
A_73_114703	RCL1	-4.0128	0.113843
A_73_107633	CAPG	-4.0095	0.113999
A_73_120501	CMTM7	-4.0062	0.114154
A_73_P039646	PMM2	-4.005	0.114212
A_73_120772	AP1S1	-4.004	0.114258
A_73_P194182	CYGB	-4.0014	0.114382
A_73_P282516	KLRF1	-3.9996	0.114467
A_73_P110346	MSX1	-3.9908	0.114883
A_73_103357	NUCB1	-3.9884	0.114996
A_73_P052451	GSS	-3.9872	0.115054
A_73_P087911	ENOPH1	-3.9872	0.115054
A_73_115720	NR1H3	-3.9844	0.115186
A_73_102269	MVP	-3.9771	0.115532
A_73_P314571	C19H17orf61	-3.972	0.115776
A_73_105534	CDH5	-3.968	0.115967
A_73_P120186	SUPT6H	-3.968	0.115967
A_73_118399	CCDC151	-3.9664	0.116044
A_73_P078201	ACSL4	-3.9636	0.116176
A_73_114861	VCAN	-3.9627	0.116219
A_73_112704	RABAC1	-3.9624	0.116233
A_73_P353796	GUK1	-3.962	0.116253
A_73_107882	C6H4orf34	-3.9592	0.116388
A_73_107343	PSMB8	-3.959	0.116396
A_73_P048826	CLIC3	-3.9545	0.116611
A_73_112194	EHD4	-3.948	0.116923
A_73_103870	C6orf132	-3.941	0.117259
A_73_P317791	JUN	-3.9384	0.117385
A_73_117941	SLC25A36	-3.9295	0.117813
A_73_P044746	GSTP1	-3.92	0.118272
A_73_107458	PPP1R16B	-3.9183	0.118355
A_73_116970	SPTBN2	-3.9072	0.118893
A_73_P512558	MIS18BP1	-3.9066	0.118923
A_73_P312046	MPV17	-3.9032	0.119088
A_73_P034841	SLC39A7	-3.9029	0.119102
A_73_P045316	TMEM119	-3.9015	0.119169
A_73_P043376	CPXM1	-3.8976	0.11936
A_73_P062146	CD2AP	-3.8964	0.119418
A_73_114382	CDCA3	-3.8955	0.119462
A_73_P037736	CEBPD	-3.89	0.11973
A_73_P047100	DYNLT3	-3.8816	0.120139
A_73_112467	MPZL1	-3.879	0.120268
A_73_P414921	NME2	-3.8744	0.120492
A_73_P495318	C1RL	-3.8722	0.120601
A_73_119197	IGFBP6	-3.8709	0.120665
A_73_P296436	PGRMC2	-3.8691	0.120753
A_73_P047321	FAM213A	-3.8688	0.120767
A_73_106785	FES	-3.8662	0.120896
A_73_P291126	PI4KA	-3.8658	0.120914
A_73_118622	ABHD6	-3.8643	0.120988
A_73_P289756	CKAP4	-3.864	0.121002
A_73_104258	BRB	-3.861	0.121151
A_73_P104306	TLN1	-3.8532	0.121535
A_73_112455	CANX	-3.8472	0.121831
A_73_116648	HOXA2	-3.8468	0.121852
A_73_113785	VPS26A	-3.8454	0.12192
A_73_116125	SLC39A1	-3.8409	0.122143
A_73_P038261	EHD2	-3.836	0.122384
A_73_P100986	YWHAB	-3.834	0.122484
A_73_109732	EZR	-3.828	0.122782
A_73_104580	CD99L2	-3.8268	0.122841
A_73_119324	IL18BP	-3.8266	0.122851
A_73_114057	SLC25A16	-3.8255	0.122906
A_73_121341	KCNK17	-3.818	0.123279
A_73_115690	NCF2	-3.816	0.123379
A_73_P058771	ZCWPW1	-3.8133	0.123514
A_73_120807	KIAA1598	-3.8115	0.123603
A_73_P233112	SLC16A13	-3.808	0.123777
A_73_P106266	DAB2	-3.807	0.123828
A_73_P204752	NKPD1	-3.805	0.123929
A_73_100101	OXCT1	-3.805	0.123929
A_73_113783	C8orf42	-3.8036	0.123998
A_73_P086301	GDA	-3.8025	0.124053
A_73_P063531	STAB1	-3.8016	0.124098
A_73_P350006	FLVCR2	-3.8016	0.124098
A_73_115418	ERH	-3.8016	0.124098
A_73_117176	FERMT3	-3.8012	0.124119
A_73_102863	GAK	-3.7989	0.124234
A_73_P039241	C15H11orf71	-3.798	0.124279
A_73_P030521	KDSR	-3.7978	0.124289
A_73_100786	NPDC1	-3.7975	0.124303
A_73_119570	CNIH4	-3.7968	0.124338
A_73_P033791	CRYZ	-3.7962	0.124369
A_73_112239	PIR	-3.7962	0.124369
A_73_115997	TLR2	-3.796	0.124379
A_73_100958	CCL5	-3.7926	0.12455
A_73_P041941	GRIA3	-3.7924	0.12456
A_73_P257301	ABTB1	-3.79	0.124679
A_73_119604	RNASE4	-3.7875	0.124804
A_73_109704	SLC25A17	-3.7851	0.124926
A_73_P037176	GNAI1	-3.783	0.125031
A_73_P034831	SEMA3C	-3.7814	0.125111
A_73_105970	PTTG1IP	-3.7804	0.125163
A_73_111379	C3	-3.7791	0.125229
A_73_P097631	TSPAN32	-3.7791	0.125229
A_73_105236	APH1A	-3.7787	0.125247
A_73_P047291	MST1	-3.774	0.125484
A_73_112174	AQP3	-3.7695	0.125711
A_73_118245	PKIB	-3.7694	0.125716
A_73_121318	SLC38A10	-3.7671	0.125833
A_73_P046776	CMTM3	-3.7632	0.12603
A_73_110241	ACSBG1	-3.7632	0.12603
A_73_P030496	CDC37	-3.7632	0.12603
A_73_111396	PCBD1	-3.762	0.12609
A_73_115061	RNF149	-3.76	0.126192
A_73_P110506	VCAM1	-3.7472	0.126841
A_73_109089	S1PR3	-3.7434	0.127035
A_73_P072526	MAOA	-3.7415	0.127131
A_73_P062961	TXNDC5	-3.7376	0.127329
A_73_P045301	CARD9	-3.7271	0.127865
A_73_P376736	HM13	-3.724	0.128024
A_73_P042776	FDX1	-3.7236	0.128043
A_73_P067956	FTL	-3.7231	0.12807
A_73_P037151	GMIP	-3.7224	0.128106
A_73_100386	CP	-3.718	0.12833
A_73_P284036	KCND2	-3.708	0.128842
A_73_110616	RABIF	-3.7076	0.128863
A_73_105229	DNM3	-3.696	0.129462
A_73_109028	CYBB	-3.692	0.129666
A_73_117051	METRNL	-3.6876	0.129894
A_73_114375	FAM84B	-3.6876	0.129894
A_73_110702	ZC3HAV1	-3.68	0.130288
A_73_116653	F5	-3.679	0.130339
A_73_107805	NCF4	-3.6777	0.130407
A_73_P267666	REXO2	-3.6774	0.130422
A_73_P033746	SDF2L1	-3.6768	0.130453
A_73_P050051	XPO4	-3.675	0.130547
A_73_P050001	C3H1orf85	-3.6704	0.130785
A_73_105732	DLG5	-3.6686	0.130878
A_73_115056	BOK	-3.6685	0.130882
A_73_107775	PNPO	-3.6684	0.130889
A_73_106943	STK16	-3.6673	0.130946
A_73_113101	GFRA2	-3.6662	0.131004
A_73_P039136	CTSL2	-3.6652	0.131055
A_73_P427021	BASP1	-3.6648	0.131076
A_73_P431881	ASMTL	-3.6608	0.131284
A_73_P043056	CA5B	-3.66	0.131325
A_73_119081	GALM	-3.6576	0.131451
A_73_P049101	SHISA5	-3.655	0.131585
A_73_107382	GM2A	-3.654	0.131638
A_73_115687	ATXN2	-3.6518	0.131751
A_73_120461	SYN1	-3.6511	0.13179
A_73_103272	SMPD3	-3.6478	0.131961
A_73_119648	PDIA5	-3.6435	0.132185
A_73_P455516	SHMT2	-3.6435	0.132185
A_73_115927	ACAD8	-3.6425	0.132239
A_73_P331156	PLEK	-3.6405	0.132344
A_73_106286	SQRDL	-3.636	0.132577
A_73_P051886	CPM	-3.6328	0.132747
A_73_110541	GCHFR	-3.6295	0.132919
A_73_110490	TMEM165	-3.627	0.13305
A_73_103107	ALKBH6	-3.6239	0.133213
A_73_100622	TADA3	-3.6166	0.133596
A_73_P093911	COL6A3	-3.6148	0.133691
A_73_P040906	SLC13A3	-3.608	0.134052
A_73_121113	RGCC	-3.6058	0.134166
A_73_118249	VSTM1	-3.6049	0.134214
A_73_110407	PTDSS1	-3.6036	0.134283
A_73_102736	2005-09-01	-3.6022	0.134357
A_73_P048966	LOX	-3.6018	0.134378
A_73_107993	TINAGL1	-3.596	0.134686
A_73_113702	CHCHD6	-3.5952	0.134727
A_73_P030861	SKA1	-3.5934	0.134823
A_73_P036506	SYCP3	-3.5875	0.135135
A_73_101318	DNASE2	-3.584	0.135322
A_73_P348406	IGF2	-3.5815	0.135455
A_73_112719	DTYMK	-3.5802	0.135524
A_73_104534	GAA	-3.5757	0.135764
A_73_119079	CDC25A	-3.575	0.135801
A_73_115425	CTSB	-3.575	0.135801
A_73_100203	SFMBT2	-3.5748	0.135812
A_73_116406	NQO1	-3.5712	0.136004
A_73_108608	RGL1	-3.57	0.136067
A_73_105982	ADAMTS16	-3.5695	0.136094
A_73_108080	TRPA1	-3.5688	0.136131
A_73_107193	LRRC26	-3.5673	0.136211
A_73_P033156	LAPTM4A	-3.565	0.136334
A_73_P109746	GLB1	-3.565	0.136334
A_73_120741	CD34	-3.5559	0.13682
A_73_115108	SELT	-3.555	0.136868
A_73_116177	TBC1D9B	-3.5525	0.137002
A_73_115591	TBC1D20	-3.5464	0.137329
A_73_P376128	IGLL1	-3.5376	0.137802
A_73_119474	FAM171A1	-3.534	0.137995
A_73_108200	APEH	-3.5328	0.138061
A_73_104909	SRD5A1	-3.5296	0.138234
A_73_108242	ETS1	-3.528	0.13832
A_73_P400976	CLIC1	-3.525	0.138481
A_73_110865	SFXN2	-3.524	0.138536
A_73_P061986	FTSJD2	-3.524	0.138536
A_73_105232	SLC25A39	-3.519	0.138806
A_73_118324	APOA1	-3.5168	0.138925
A_73_109847	ANGPTL2	-3.514	0.139076
A_73_118427	TRIOBP	-3.5112	0.139227
A_73_P083725	LSM4	-3.5088	0.139358
A_73_P244305	ZFP36L1	-3.5048	0.139575
A_73_118907	SLC16A1	-3.5022	0.139715
A_73_P059816	WHSC1L1	-3.4952	0.140096
A_73_111362	RAB5C	-3.4938	0.140171
A_73_P276681	COX7A2L	-3.4938	0.140171
A_73_118240	C22H3orf75	-3.4932	0.140205
A_73_P031381	SERPINB8	-3.4928	0.140227
A_73_104497	PLVAP	-3.488	0.140488
A_73_P045356	EGFL7	-3.486	0.140597
A_73_109643	PFKL	-3.4788	0.14099
A_73_106167	ARPC3	-3.4782	0.141024
A_73_P048461	QPCT	-3.4776	0.141055
A_73_119118	GNB2	-3.4776	0.141055
A_73_107391	CYTH4	-3.477	0.141089
A_73_102137	TXNDC11	-3.472	0.141362
A_73_100077	CIST1	-3.4695	0.141499
A_73_120060	PROS1	-3.4683	0.141564
A_73_116074	CD52	-3.4624	0.141889
A_73_121400	CHP1	-3.4614	0.141943
A_73_P064756	CCL16	-3.4544	0.142328
A_73_106112	DNAJC17	-3.4542	0.142339
A_73_P037096	BMP2	-3.4524	0.142438
A_73_114941	C9H6orf211	-3.4515	0.142488
A_73_102935	PTX3	-3.4515	0.142488
A_73_115721	CAV2	-3.4484	0.142659
A_73_115229	SOCS1	-3.4476	0.142702
A_73_115123	RHOA	-3.4475	0.142708
A_73_103040	ZC3H12C	-3.4428	0.142966
A_73_111465	FAM173A	-3.4375	0.143259
A_73_117608	GPR107	-3.4372	0.143275
A_73_P112151	C4BPA	-3.4357	0.143359
A_73_111524	TAP2	-3.4356	0.143363
A_73_P049114	H3F3C	-3.4346	0.14342
A_73_105326	SH2D7	-3.4328	0.143519
A_73_110140	CCR1	-3.4314	0.143596
A_73_P085501	CCDC69	-3.4314	0.143596
A_73_119120	P4HB	-3.428	0.143784
A_73_120239	ADAM12	-3.426	0.143896
A_73_103918	PDGFRB	-3.426	0.143896
A_73_100504	DDR2	-3.4224	0.144095
A_73_113219	PYCR1	-3.4208	0.144184
A_73_P079886	MGAT2	-3.4176	0.144361
A_73_P047691	NT5E	-3.4164	0.144427
A_73_115101	GANAB	-3.4155	0.144477
A_73_P118136	EVL	-3.4138	0.144572
A_73_112408	UBTF	-3.4104	0.144761
A_73_104379	VAV1	-3.4102	0.144773
A_73_105627	EPS8	-3.4075	0.144923
A_73_P041121	SLC43A3	-3.4075	0.144923
A_73_117997	FLI1	-3.4075	0.144923
A_73_P035561	MFSD10	-3.4074	0.144927
A_73_101496	ACRBP	-3.4055	0.145035
A_73_111559	RCN1	-3.405	0.145062
A_73_P033241	TRAPPC9	-3.4047	0.145078
A_73_109625	WFS1	-3.4017	0.145244
A_73_P047591	CCDC109B	-3.4	0.14534
A_73_110879	NTRK2	-3.4	0.14534
A_73_104687	PECAM1	-3.3959	0.145569
A_73_P030811	GPR56	-3.393	0.145731
A_73_P073546	PFKFB3	-3.393	0.145731
A_73_P405761	TSPAN15	-3.392	0.145786
A_73_112507	BAIAP2L1	-3.392	0.145786
A_73_P166442	ITPK1	-3.3885	0.145983
A_73_P090026	DCN	-3.382	0.146347
A_73_103070	C3AR1	-3.3755	0.146712
A_73_117177	RRM2	-3.3728	0.146864
A_73_108166	RTP4	-3.366	0.147246
A_73_102281	FUCA1	-3.3642	0.147347
A_73_117377	PPP2R1B	-3.363	0.147414
A_73_P494338	NSUN3	-3.3588	0.147651
A_73_P250746	LEP	-3.3558	0.14782
A_73_105540	KLF6	-3.3558	0.14782
A_73_P118261	TBXA2R	-3.3528	0.147988
A_73_P060761	KCTD14	-3.3516	0.148055
A_73_112060	MFSD6L	-3.3511	0.148085
A_73_P408671	ADAMTS12	-3.3478	0.14827
A_73_117065	MLEC	-3.3472	0.148305
A_73_121328	PRR5L	-3.3464	0.148349
A_73_P040281	IGFBP7	-3.3432	0.148532
A_73_P133146	C21H14orf49	-3.3372	0.14887
A_73_101313	TMEM97	-3.333	0.14911
A_73_P040106	NAPRT1	-3.3327	0.149126
A_73_P106466	ALG10	-3.3326	0.149133
A_73_P291916	COL5A3	-3.3321	0.149161
A_73_P077491	FARP1	-3.332	0.149165
A_73_115199	SLC2A8	-3.33	0.149279
A_73_106986	SAMD12	-3.3285	0.149365
A_73_P044128	OAS1X	-3.328	0.149393
A_73_P129836	FBP1	-3.3264	0.149484
A_73_100196	TCTA	-3.3254	0.149542
A_73_P149256	AGFG2	-3.3251	0.149558
A_73_116001	CLEC6A	-3.318	0.149961
A_73_P049806	MRAS	-3.315	0.150134
A_73_P051606	PLBD2	-3.3132	0.150236
A_73_P041396	SPATA6L	-3.3099	0.150423
A_73_P038371	CAPNS1	-3.3051	0.150697
A_73_P064121	DSC2	-3.3028	0.15083
A_73_P110771	MX1	-3.3015	0.150903
A_73_P052136	OR7D2	-3.3	0.150989
A_73_106627	MYO5B	-3.2982	0.151092
A_73_P103361	RBM15B	-3.297	0.15116
A_73_P087311	SLC39A8	-3.297	0.15116
A_73_103985	STK11IP	-3.294	0.151334
A_73_P451561	ARHGDIA	-3.2936	0.151355
A_73_116126	VAMP8	-3.2934	0.151367
A_73_P464626	ACAA1	-3.2904	0.15154
A_73_P047231	INPP5K	-3.2867	0.151752
A_73_115604	NKG7	-3.2865	0.151763
A_73_102887	ACO1	-3.2838	0.151918
A_73_P074866	SERPINA3-3	-3.2805	0.152107
A_73_112613	PEAR1	-3.279	0.152194
A_73_109267	ME3	-3.276	0.152366
A_73_P047531	JSP.1	-3.2704	0.152689
A_73_108381	LAT2	-3.269	0.152769
A_73_P030431	WBSCR22	-3.2682	0.152816
A_73_P405576	TUBA1B	-3.2676	0.152852
A_73_114729	IFNAR2	-3.267	0.152885
A_73_P403126	SP140L	-3.267	0.152885
A_73_103680	VPS16	-3.2575	0.153433
A_73_109763	IRF8	-3.2565	0.153492
A_73_P034106	EVI2A	-3.2522	0.153741
A_73_111063	PDCD6	-3.25	0.153869
A_73_109725	CD63	-3.248	0.153983
A_73_104355	CORO1A	-3.2472	0.15403
A_73_104991	PTGR1	-3.2452	0.154147
A_73_107821	GAS2L1	-3.2451	0.154151
A_73_P114061	SCUBE2	-3.245	0.154158
A_73_P331746	TMEM219	-3.243	0.154275
A_73_112920	ZEB2	-3.2424	0.154308
A_73_P346536	MGC127055	-3.2422	0.15432
A_73_P043661	MBL2	-3.2384	0.154541
A_73_117464	NMRK1	-3.237	0.154622
A_73_114341	PPP2R5A	-3.2362	0.154669
A_73_P032741	CASP4	-3.234	0.154796
A_73_121311	CHN2	-3.2305	0.155
A_73_113573	LYPLA1	-3.23	0.155029
A_73_P038666	FKBP1A	-3.2292	0.155077
A_73_110764	SEC16B	-3.2289	0.155093
A_73_P126336	ANO1	-3.228	0.155146
A_73_108975	NAGA	-3.2265	0.155234
A_73_P109071	ATP6V1A	-3.2219	0.155501
A_73_106673	GADD45G	-3.2214	0.15553
A_73_P418476	POSTN	-3.2208	0.155566
A_73_P165557	MLL5	-3.22	0.155611
A_73_116756	SUMF1	-3.2184	0.155707
A_73_119797	ENOSF1	-3.2175	0.155759
A_73_P348311	DMKN	-3.2112	0.156125
A_73_P125396	ARHGEF37	-3.2112	0.156125
A_73_117420	IL10RB	-3.2096	0.156221
A_73_111698	C11H9orf142	-3.2076	0.156336
A_73_110951	SNX2	-3.206	0.15643
A_73_P032116	TOLLIP	-3.2046	0.156514
A_73_P032676	ARF4	-3.2045	0.156518
A_73_113629	GMDS	-3.2025	0.156636
A_73_P285466	CALR	-3.202	0.156665
A_73_P084206	TYK2	-3.2006	0.156746
A_73_113921	AHNAK	-3.2004	0.156758
A_73_111939	MSN	-3.1992	0.15683
A_73_110185	TGM3	-3.1924	0.157229
A_73_107911	CHDH	-3.19	0.157369
A_73_107999	COPZ2	-3.1806	0.157923
A_73_120701	2002-03-01	-3.1784	0.158053
A_73_P037771	HSBP1	-3.178	0.158078
A_73_104465	C23H6orf52	-3.1779	0.158082
A_73_P092266	BGLAP	-3.1763	0.158177
A_73_114324	MYO19	-3.1745	0.158283
A_73_P030421	TEX261	-3.1728	0.158384
A_73_101055	NOL12	-3.1724	0.158406
A_73_101135	VASP	-3.1704	0.158525
A_73_P095086	FAM134A	-3.17	0.158549
A_73_P336691	THEMIS2	-3.1696	0.158573
A_73_106173	CYSTM1	-3.166	0.158785
A_73_113604	HMOX2	-3.1648	0.158856
A_73_P206882	WWOX	-3.1641	0.158898
A_73_108043	PCOLCE2	-3.1579	0.159265
A_73_105536	PLAUR	-3.1578	0.159271
A_73_104289	SCARB2	-3.15	0.159733
A_73_P040751	WDR45L	-3.1494	0.159769
A_73_P047616	ATP6V0C	-3.1479	0.159858
A_73_106990	AHCYL1	-3.1418	0.160221
A_73_P038246	MGAT1	-3.1418	0.160221
A_73_121033	SGSH	-3.1416	0.160233
A_73_P467538	ABCG2	-3.1374	0.160483
A_73_104661	SYVN1	-3.1372	0.160495
A_73_109280	C11H9orf9	-3.1332	0.160733
A_73_112441	UROC1	-3.1328	0.160757
A_73_108625	CMIP	-3.132	0.160804
A_73_P074046	PTPRA	-3.132	0.160804
A_73_117021	MSRB2	-3.132	0.160804
A_73_P124031	TAX1BP1	-3.1317	0.160823
A_73_P039316	BOLA	-3.13	0.160924
A_73_116060	ABCB8	-3.1293	0.160966
A_73_P140191	IAH1	-3.129	0.160983
A_73_P066991	SLC6A2	-3.128	0.161043
A_73_106373	HIATL1	-3.1264	0.161139
A_73_120290	OS9	-3.1262	0.161151
A_73_101453	FGD2	-3.1251	0.161216
A_73_117943	SPC24	-3.1248	0.161234
A_73_117712	CYP20A1	-3.1226	0.161366
A_73_P046941	NUDT4	-3.1211	0.161455
A_73_112380	ARHGAP25	-3.12	0.161521
A_73_105494	C7H19orf66	-3.12	0.161521
A_73_114860	MYC	-3.12	0.161521
A_73_111508	SLIT1	-3.1185	0.161611
A_73_P045926	RAC2	-3.1185	0.161611
A_73_115387	TLR7	-3.1176	0.161665
A_73_108035	ATP11B	-3.1155	0.16179
A_73_117158	NOTCH4	-3.1104	0.162096
A_73_P253610	NDFIP1	-3.105	0.16242
A_73_P043766	RNF181	-3.1042	0.162468
A_73_101361	VPS25	-3.1032	0.162528
A_73_P461151	B4GALT1	-3.1008	0.162672
A_73_116332	DCTN5	-3.1	0.16272
A_73_P046006	MAP3K8	-3.0996	0.162744
A_73_P092821	SARS	-3.0984	0.162817
A_73_114044	ZDHHC3	-3.0975	0.162871
A_73_P379406	ADA	-3.096	0.162961
A_73_108953	AGTR1	-3.09	0.163322
A_73_103555	TRAPPC6A	-3.0856	0.163587
A_73_P052446	GPM6B	-3.0855	0.163593
A_73_P052241	MGAT4B	-3.0843	0.163666
A_73_101151	PIGV	-3.084	0.163684
A_73_100291	TIMD4	-3.0838	0.163696
A_73_115292	GRHL1	-3.0832	0.163732
A_73_105669	PITPNM1	-3.08	0.163925
A_73_P049911	SHC4	-3.08	0.163925
A_73_P421041	CAST	-3.08	0.163925
A_73_121127	PLIN3	-3.0798	0.163937
A_73_P109711	PPARD	-3.0798	0.163937
A_73_115032	BAD	-3.0768	0.164119
A_73_110706	PAK7	-3.0753	0.164209
A_73_P043001	LEPROTL1	-3.075	0.164227
A_73_116496	STRA13	-3.0725	0.164378
A_73_P384071	BET1L	-3.0721	0.164403
A_73_112512	PPM1F	-3.07	0.16453
A_73_101527	GNAI2	-3.069	0.16459
A_73_102735	TNFRSF1A	-3.0675	0.164681
A_73_P275346	PEBP1	-3.0647	0.164851
A_73_111944	NMRAL1	-3.0645	0.164863
A_73_107683	TMEM156	-3.06	0.165136
A_73_110124	TMEM63B	-3.0576	0.165281
A_73_118117	HAUS4	-3.0498	0.165755
A_73_103138	PKN3	-3.0426	0.166194
A_73_P057781	MARK1	-3.0411	0.166285
A_73_P051501	WNT2	-3.0402	0.16634
A_73_113603	GNS	-3.0393	0.166395
A_73_105230	MAP7D3	-3.0392	0.166401
A_73_P051656	NPC1	-3.038	0.166474
A_73_P405760	SLCO1B3	-3.0336	0.166743
A_73_101007	RPSA	-3.032	0.166841
A_73_101178	CD48	-3.0318	0.166853
A_73_107588	AIM1	-3.0294	0.166999
A_73_116079	ESAM	-3.0288	0.167036
A_73_118870	OAF	-3.0288	0.167036
A_73_P047861	HEATR1	-3.0282	0.167073
A_73_120334	SLC22A17	-3.024	0.16733
A_73_P453916	MCOLN1	-3.0212	0.167501
A_73_103910	MLXIPL	-3.0205	0.167544
A_73_P035221	SAYSD1	-3.0189	0.167642
A_73_P044936	RRAS2	-3.0186	0.16766
A_73_P106431	GNPDA1	-3.0186	0.16766
A_73_P491298	ZFP161	-3.016	0.167819
A_73_121003	HSD17B4	-3.0156	0.167844
A_73_116014	TUFT1	-3.0144	0.167918
A_73_105426	PIGS	-3.0144	0.167918
A_73_100839	LUM	-3.014	0.167942
A_73_103221	ACTL6B	-3.014	0.167942
A_73_108661	NF1	-3.0129	0.16801
A_73_120801	NOSTRIN	-3.0128	0.168016
A_73_P503368	PEX16	-3.012	0.168065
A_73_116507	VTI1A	-3.0072	0.16836
A_73_118274	CYP2D14	-3.0072	0.16836
A_73_109712	WBP1	-3.0061	0.168427
A_73_106155	TMED6	-3.006	0.168433
A_73_P031586	MUT	-3.005	0.168495
A_73_120837	FXYD5	-3.004	0.168556
A_73_116900	HRAS	-3.0039	0.168563
A_73_P168952	G6PD	-3.0012	0.168728
A_73_P110206	IL1B	-3	0.168802
A_73_P118731	CHMP2A	-2.9944	0.169147
A_73_106511	MEGF8	-2.9942	0.169159
A_73_P121121	MTMR10	-2.991	0.169357
A_73_102856	DHRS4	-2.9862	0.169653
A_73_P047581	UFD1L	-2.9849	0.169733
A_73_116525	BIN3	-2.9808	0.169987
A_73_107783	STAG3	-2.9792	0.170086
A_73_118037	PSAP	-2.9778	0.170172
A_73_103163	CRABP2	-2.976	0.170284
A_73_119039	HYAL3	-2.976	0.170284
A_73_P051766	RAB3C	-2.9755	0.170315
A_73_P347866	RASEF	-2.97	0.170655
A_73_114011	IER2	-2.9694	0.170692
A_73_P110396	TBXAS1	-2.9692	0.170705
A_73_P352851	CAMKK2	-2.9667	0.17086
A_73_110284	RENBP	-2.9664	0.170878
A_73_108493	DNAJC3	-2.965	0.170965
A_73_P072546	PTPRC	-2.965	0.170965
A_73_116761	NQO2	-2.964	0.171027
A_73_113884	RNF135	-2.9624	0.171127
A_73_103955	FAM57A	-2.96	0.171275
A_73_108727	AMPD2	-2.9575	0.171431
A_73_P039781	TM2D2	-2.9575	0.171431
A_73_P369076	NFKBIA	-2.956	0.171524
A_73_119962	FAM108C1	-2.954	0.171648
A_73_P257566	RAB1B	-2.9524	0.171748
A_73_116564	MGC139164	-2.9481	0.172016
A_73_107287	APBB1	-2.9463	0.172128
A_73_103737	WAS	-2.9442	0.172259
A_73_104125	DAZAP2	-2.942	0.172396
A_73_P395656	FKBP11	-2.94	0.172521
A_73_P059651	CCDC111	-2.9376	0.172671
A_73_117992	CDC42EP4	-2.9348	0.172846
A_73_111483	SLC19A1	-2.934	0.172895
A_73_114389	PDGFB	-2.9326	0.172983
A_73_P353001	NUP160	-2.9322	0.173008
A_73_P295656	TEC	-2.9295	0.173177
A_73_P111301	COMMD4	-2.928	0.173271
A_73_P276466	PLB1	-2.9274	0.173308
A_73_P101651	FAU	-2.9264	0.173371
A_73_114847	ARSK	-2.9261	0.17339
A_73_P346241	2004-09-01	-2.9232	0.173571
A_73_P041756	IFI27L2	-2.9184	0.173872
A_73_P048441	WDFY1	-2.9174	0.173935
A_73_104518	AVP	-2.9172	0.173948
A_73_112765	LXN	-2.9094	0.174437
A_73_110177	PRPSAP1	-2.9084	0.1745
A_73_102969	SLC37A2	-2.9072	0.174576
A_73_P100256	RN45S	-2.9068	0.174601
A_73_114821	VSIG2	-2.904	0.174777
A_73_102780	B3GALNT1	-2.9028	0.174852
A_73_P435556	GALNT2	-2.9022	0.17489
A_73_P042541	CYP2U1	-2.9008	0.174978
A_73_100535	GPR123	-2.9	0.175029
A_73_P150691	CTHRC1	-2.8994	0.175066
A_73_120797	ATP6V0E1	-2.8959	0.175287
A_73_104809	HOOK2	-2.8957	0.1753
A_73_105724	MAML2	-2.8956	0.175306
A_73_116434	SSC5D	-2.8952	0.175331
A_73_P105301	AKR7A2	-2.8896	0.175684
A_73_112845	IMPDH1	-2.8896	0.175684
A_73_112847	ATP11A	-2.8864	0.175886
A_73_103996	CLEC1A	-2.8863	0.175893
A_73_117589	ICAM1	-2.886	0.175912
A_73_P033026	MYD88	-2.8842	0.176026
A_73_P130326	FAM83H	-2.8836	0.176063
A_73_P487263	CYLD	-2.8832	0.176089
A_73_P505063	TBC1D16	-2.883	0.176101
A_73_111688	ACLY	-2.8824	0.176139
A_73_P041676	ANKRD16	-2.8812	0.176215
A_73_P063206	MIR138-1	-2.88	0.176291
A_73_109298	KDELR1	-2.8798	0.176304
A_73_P035896	RRAGC	-2.8798	0.176304
A_73_P052316	ATP4A	-2.8792	0.176342
A_73_P082796	RBKS	-2.8782	0.176405
A_73_112100	NOTCH2	-2.8754	0.176582
A_73_111428	OLFML3	-2.8752	0.176595
A_73_P064541	PIGN	-2.8656	0.177204
A_73_P473408	EMILIN2	-2.8623	0.177413
A_73_103760	GPX7	-2.86	0.177559
A_73_100283	DOLK	-2.86	0.177559
A_73_P035291	CLCC1	-2.8589	0.177629
A_73_P052301	C1QTNF6	-2.8584	0.177661
A_73_P062286	MIC1	-2.8566	0.177775
A_73_120973	RFC3	-2.856	0.177814
A_73_P319941	USP16	-2.855	0.177877
A_73_P266016	PLA2G7	-2.8544	0.177916
A_73_P030371	TMEM59	-2.8539	0.177947
A_73_112657	ARHGAP26	-2.8522	0.178055
A_73_P036126	TMEM42	-2.8522	0.178055
A_73_105636	COMMD9	-2.852	0.178068
A_73_P057031	SYAP1	-2.85	0.178196
A_73_115691	CCNB1	-2.8497	0.178215
A_73_111154	EGR1	-2.848	0.178323
A_73_107439	DUSP23	-2.8446	0.17854
A_73_P032141	LYZ2	-2.8434	0.178616
A_73_100551	DAP	-2.842	0.178706
A_73_P044491	NT5C	-2.8416	0.178731
A_73_P250686	SND1	-2.838	0.178961
A_73_P253716	RAB1A	-2.838	0.178961
A_73_P257086	ASAH1	-2.835	0.179153
A_73_P195952	VAV3	-2.835	0.179153
A_73_104371	SDSL	-2.8347	0.179172
A_73_P096521	MCCC1	-2.8344	0.179191
A_73_112592	FSCN1	-2.8313	0.179389
A_73_P091741	CSNK1E	-2.8313	0.179389
A_73_115911	TOR1AIP2	-2.828	0.1796
A_73_101240	YIPF5	-2.8267	0.179684
A_73_P448946	DCXR	-2.825	0.179793
A_73_107551	RIPK3	-2.8246	0.179818
A_73_110233	GORASP2	-2.8215	0.180017
A_73_112540	PGLS	-2.82	0.180113
A_73_108079	CADM3	-2.8184	0.180216
A_73_101282	C25H16orf93	-2.8175	0.180274
A_73_P040561	RPN2	-2.8152	0.180421
A_73_P168117	ADAM15	-2.815	0.180434
A_73_P047971	LHPP	-2.814	0.180498
A_73_P041851	LCP2	-2.8116	0.180652
A_73_P109041	HSPA12B	-2.8116	0.180652
A_73_110072	ARHGAP4	-2.808	0.180884
A_73_108741	PLCB1	-2.805	0.181077
A_73_113169	MAL2	-2.805	0.181077
A_73_111168	UFC1	-2.8006	0.18136
A_73_108861	CLVS1	-2.8002	0.181386
A_73_P122811	EMC1	-2.8	0.181399
A_73_P034221	MAPK1IP1L	-2.7999	0.181405
A_73_P050076	MTX1	-2.7984	0.181502
A_73_108789	SORCS3	-2.7976	0.181553
A_73_101846	CREG1	-2.794	0.181785
A_73_101665	CAT	-2.7936	0.181811
A_73_P168187	NKD2	-2.793	0.18185
A_73_P255416	SCPEP1	-2.7912	0.181966
A_73_P122636	RNF26	-2.79	0.182043
A_73_P376381	EBF1	-2.7876	0.182198
A_73_101470	CDC42	-2.7835	0.182463
A_73_118192	DOLPP1	-2.7832	0.182483
A_73_101499	RAB35	-2.7786	0.18278
A_73_P169742	CUL4B	-2.7784	0.182793
A_73_P045461	C28H10orf57	-2.7783	0.1828
A_73_101246	SIL1	-2.7764	0.182923
A_73_105254	GALE	-2.7683	0.183448
A_73_111761	ATPAF1-AS1	-2.7657	0.183616
A_73_107135	AKAP4	-2.765	0.183662
A_73_107757	GUSB	-2.7642	0.183714
A_73_P485408	MAN1B1	-2.7615	0.183889
A_73_116035	GSTA4	-2.7607	0.183941
A_73_P063471	FAM208A	-2.7586	0.184078
A_73_118570	AMOTL2	-2.7554	0.184286
A_73_P169177	VSTM4	-2.7552	0.184299
A_73_P066226	POLG2	-2.754	0.184377
A_73_P449212	MGC148762	-2.7534	0.184416
A_73_P313761	ARPC2	-2.7531	0.184436
A_73_103586	PCYT2	-2.751	0.184572
A_73_P167012	MCM10	-2.75	0.184637
A_73_P030666	SHKBP1	-2.7489	0.184709
A_73_P038056	PDCD4	-2.746	0.184898
A_73_114327	CMPK1	-2.745	0.184963
A_73_P167782	LPXN	-2.744	0.185028
A_73_P039011	CAND1	-2.7439	0.185035
A_73_P127456	TMCC3	-2.7412	0.185211
A_73_110691	SRPK2	-2.7405	0.185257
A_73_P474923	FGF7	-2.7404	0.185263
A_73_121289	S100A14	-2.7404	0.185263
A_73_110852	NISCH	-2.74	0.185289
A_73_120371	LAMB2	-2.7396	0.185315
A_73_113481	ALDH1L1	-2.738	0.18542
A_73_111583	RHOC	-2.7378	0.185433
A_73_P098736	HIF1A	-2.737	0.185485
A_73_117045	TP53TG5	-2.736	0.18555
A_73_117283	SPTAN1	-2.736	0.18555
A_73_113726	SCARNA16	-2.7352	0.185603
A_73_119554	SLC17A5	-2.7352	0.185603
A_73_120154	PNRC2	-2.7303	0.185923
A_73_120899	LRRC17	-2.73	0.185943
A_73_117230	GPR37L1	-2.73	0.185943
A_73_P081806	SNX9	-2.7279	0.18608
A_73_112973	XAF1	-2.726	0.186204
A_73_100236	LHFPL4	-2.7242	0.186322
A_73_P033976	NRAS	-2.7232	0.186388
A_73_113607	UCK2	-2.721	0.186532
A_73_100063	SLC30A7	-2.7175	0.186762
A_73_103812	SPG21	-2.7174	0.186768
A_73_P106876	LAT	-2.7174	0.186768
A_73_P037521	IFI6	-2.717	0.186794
A_73_P283466	GNAI3	-2.7163	0.18684
A_73_P035706	PDE2A	-2.716	0.18686
A_73_P031501	CXCL2	-2.712	0.187123
A_73_P048766	SRA1	-2.71	0.187254
A_73_P030171	UBXN6	-2.709	0.18732
A_73_P045531	ZNF572	-2.7072	0.187438
A_73_107241	GPR183	-2.7072	0.187438
A_73_104923	PDGFRA	-2.7072	0.187438
A_73_109317	SFXN3	-2.7071	0.187445
A_73_105286	RRM1	-2.7069	0.187458
A_73_P093576	HYI	-2.706	0.187517
A_73_P297901	CTSF	-2.706	0.187517
A_73_P352346	GNG11	-2.706	0.187517
A_73_105517	TMEM8A	-2.7048	0.187596
A_73_109893	MCEE	-2.7038	0.187662
A_73_117053	ZDHHC13	-2.6992	0.187965
A_73_109408	SERPING1	-2.6982	0.18803
A_73_P081631	RAB32	-2.6972	0.188096
A_73_115393	TNS1	-2.6946	0.188267
A_73_105528	ICA1	-2.6928	0.188386
A_73_P263376	TMEM14C	-2.6912	0.188492
A_73_P165027	CARD6	-2.6912	0.188492
A_73_P270286	RAB13	-2.691	0.188505
A_73_103888	SOCS2	-2.6865	0.188802
A_73_112451	TRAP1	-2.6859	0.188842
A_73_P036411	RALB	-2.684	0.188967
A_73_P031566	MTA1	-2.684	0.188967
A_73_103044	LRRC25	-2.6792	0.189284
A_73_P038151	TCF19	-2.6773	0.18941
A_73_P441166	RAB11A	-2.6772	0.189417
A_73_119248	INHBC	-2.6754	0.189536
A_73_P465193	DAGLA	-2.6738	0.189642
A_73_106989	HEATR7A	-2.6736	0.189655
A_73_106682	DGUOK	-2.672	0.189761
A_73_P041666	2004-03-01	-2.6714	0.189801
A_73_100832	ORM1	-2.6708	0.189841
A_73_115151	ASPSCR1	-2.6708	0.189841
A_73_P117326	NELF	-2.6705	0.18986
A_73_P030436	SPTLC2	-2.6656	0.190185
A_73_110380	SFXN5	-2.6651	0.190218
A_73_119471	FYN	-2.665	0.190225
A_73_P038571	RSRC1	-2.665	0.190225
A_73_101963	BNIP3L	-2.6649	0.190232
A_73_P205907	CD69	-2.6642	0.190278
A_73_100328	TMEM9	-2.6634	0.190331
A_73_P337851	RGS19	-2.6625	0.190391
A_73_104346	SNX5	-2.6622	0.190411
A_73_101999	CA4	-2.662	0.190424
A_73_P290431	GSK3B	-2.6607	0.19051
A_73_116737	TPST1	-2.66	0.190557
A_73_107638	ARHGAP17	-2.6586	0.19065
A_73_P049221	DNM1	-2.6572	0.190743
A_73_103418	LY96	-2.6567	0.190776
A_73_P039581	PCP2	-2.6564	0.190796
A_73_117454	NCBP2	-2.6542	0.190942
A_73_P044386	ISG12(B)	-2.6541	0.190949
A_73_P046871	FBXO10	-2.6536	0.190982
A_73_P038026	MBLAC1	-2.6532	0.191009
A_73_119994	SLC39A12	-2.6514	0.191129
A_73_119741	FAP	-2.651	0.191155
A_73_P031521	ADK	-2.651	0.191155
A_73_113446	NRSN2	-2.6488	0.191302
A_73_104483	CROT	-2.6487	0.191308
A_73_112325	CD46	-2.6478	0.191368
A_73_P046926	TMEM176B	-2.6477	0.191375
A_73_P050226	API5	-2.6474	0.191395
A_73_111859	FUCA2	-2.6473	0.191402
A_73_106955	ZMAT5	-2.6469	0.191428
A_73_P107176	ZNF445	-2.6467	0.191442
A_73_P329696	MIPEP	-2.6442	0.191608
A_73_107713	ENG	-2.644	0.191621
A_73_113321	CDK2AP2	-2.644	0.191621
A_73_118531	FTH1	-2.6429	0.191695
A_73_P061541	ATG2A	-2.64	0.191888
A_73_P318021	PITPNB	-2.6376	0.192048
A_73_P068356	ZNF331	-2.6364	0.192128
A_73_111837	PTGES	-2.6364	0.192128
A_73_115124	SDK1	-2.6361	0.192148
A_73_P040771	PRPF8	-2.6336	0.192315
A_73_121422	DPP3	-2.6312	0.192476
A_73_P350511	PTGER3	-2.624	0.192957
A_73_101066	LGALS9	-2.6235	0.19299
A_73_108027	TMC6	-2.6225	0.193058
A_73_P047966	PTMA	-2.6224	0.193064
A_73_119548	PQLC1	-2.6208	0.193171
A_73_101283	CCDC85A	-2.6202	0.193212
A_73_P346751	GLTPD1	-2.6202	0.193212
A_73_P036101	LRRC40	-2.6158	0.193506
A_73_104786	MOB1A	-2.6151	0.193553
A_73_P076201	DEPDC7	-2.6146	0.193587
A_73_P092786	CSF1	-2.6133	0.193674
A_73_106002	LY6G5B	-2.613	0.193694
A_73_P040196	TNFRSF6B	-2.6129	0.193701
A_73_116322	B2M	-2.6124	0.193734
A_73_P491758	CORIN	-2.6118	0.193775
A_73_114232	TFDP1	-2.6112	0.193815
A_73_104851	GNA12	-2.6112	0.193815
A_73_111921	RARRES1	-2.6112	0.193815
A_73_P049151	C10H14orf1	-2.61	0.193895
A_73_111525	GNG2	-2.6082	0.194016
A_73_P339471	SPAG5	-2.6061	0.194157
A_73_P332947	SSR4	-2.603	0.194366
A_73_107530	CRIP2	-2.6016	0.19446
A_73_P034226	CLMP	-2.6012	0.194487
A_73_111642	SIPA1L2	-2.6	0.194567
A_73_106142	FGD5	-2.5998	0.194581
A_73_100998	SS18	-2.5977	0.194722
A_73_111769	GLTSCR2	-2.5974	0.194742
A_73_P046826	LRRC8A	-2.5968	0.194783
A_73_101386	MOCOS	-2.5938	0.194985
A_73_P084056	TNPO2	-2.5938	0.194985
A_73_P081156	LAMA4	-2.5916	0.195133
A_73_108620	NLGN2	-2.59	0.195241
A_73_P112126	NAV1	-2.59	0.195241
A_73_P247591	NSG1	-2.5871	0.195436
A_73_105793	RELA	-2.5859	0.195517
A_73_110748	NAV3	-2.5844	0.195619
A_73_118967	GDAP2	-2.584	0.195645
A_73_P036216	QPCTL	-2.5829	0.19572
A_73_102426	PGM3	-2.5812	0.195834
A_73_P135226	WDR93	-2.5812	0.195834
A_73_P376931	ZDHHC9	-2.58	0.195916
A_73_114230	HPGD	-2.5781	0.196044
A_73_P101131	FIGF	-2.5779	0.196058
A_73_P422686	BLVRA	-2.576	0.196186
A_73_118797	ETFB	-2.5738	0.196335
A_73_P091451	CLEC4A	-2.5728	0.196402
A_73_P039311	YBEY	-2.5726	0.196416
A_73_107509	LRRC3	-2.5715	0.19649
A_73_103601	SPA17	-2.571	0.196524
A_73_108577	GLYCTK	-2.5704	0.196565
A_73_P062186	GSTA2	-2.5676	0.196754
A_73_P108956	BCL2	-2.5662	0.196849
A_73_P137456	DGKQ	-2.5662	0.196849
A_73_114745	PRND	-2.565	0.19693
A_73_102889	THBS2	-2.565	0.19693
A_73_P043721	APOLD1	-2.565	0.19693
A_73_P031636	FBXO25	-2.564	0.196998
A_73_P161747	RBMX2	-2.563	0.197066
A_73_119435	CLIC4	-2.5619	0.19714
A_73_106537	CDPF1	-2.5608	0.197215
A_73_118125	LTB	-2.5584	0.197378
A_73_111625	REP15	-2.5578	0.197419
A_73_P087126	TSSC1	-2.5557	0.197561
A_73_111189	SMC1A	-2.5555	0.197575
A_73_108086	STX12	-2.5549	0.197616
A_73_P304406	MEIS2	-2.5542	0.197663
A_73_106699	PAN3	-2.5508	0.197894
A_73_P307806	TMX4	-2.5464	0.198193
A_73_101517	ARHGAP28	-2.5454	0.198261
A_73_119942	CTTN	-2.5441	0.19835
A_73_P040526	ST3GAL2	-2.544	0.198356
A_73_102626	MELK	-2.541	0.198561
A_73_P260556	CLDN15	-2.5392	0.198683
A_73_107795	NCLN	-2.5346	0.198997
A_73_112058	RHOG	-2.5299	0.199317
A_73_113918	DIAPH2	-2.5242	0.199707
A_73_102529	CDON	-2.5236	0.199748
A_73_P251396	ACOT9	-2.5224	0.19983
A_73_P039461	CD1E	-2.52	0.199994
A_73_116938	KLC1	-2.52	0.199994
A_73_105940	NFKBIZ	-2.5176	0.200158
A_73_120111	LHX6	-2.5175	0.200165
A_73_P046896	CAPZA1	-2.5175	0.200165
A_73_P257256	SSR1	-2.5175	0.200165
A_73_113493	DDB1	-2.516	0.200268
A_73_119194	C9orf69	-2.5156	0.200295
A_73_P281111	ANKH	-2.515	0.200336
A_73_P050336	FOLH1	-2.5146	0.200363
A_73_103334	CACNA1C	-2.51	0.200679
A_73_P492058	CDH18	-2.5095	0.200713
A_73_P038621	HBQ1	-2.5092	0.200733
A_73_119831	HOXA9	-2.508	0.200815
A_73_P082651	TGOLN2	-2.508	0.200815
A_73_P048111	ATP6V1F	-2.5074	0.200857
A_73_P050271	C3H1orf54	-2.506	0.200953
A_73_105004	FBXW12	-2.5056	0.20098
A_73_P044881	SLC26A2	-2.5025	0.201193
A_73_P051306	QDPR	-2.5024	0.2012
A_73_100911	ATP6V0B	-2.5024	0.2012
A_73_P342371	ERLIN2	-2.5011	0.201289
A_73_110986	PCNXL3	-2.5002	0.201351
A_73_P110411	LPCAT3	-2.5	0.201365
A_73_101866	RIPK2	-2.4969	0.201577
A_73_P048211	NICN1	-2.4969	0.201577
A_73_107705	COX4I2	-2.496	0.201639
A_73_116526	TTLL1	-2.496	0.201639
A_73_117887	SERPINB10	-2.496	0.201639
A_73_P040756	C11H9orf169	-2.4955	0.201674
A_73_112006	C17orf101	-2.4955	0.201674
A_73_P204447	RANBP17	-2.495	0.201708
A_73_P506178	MYBL2	-2.4948	0.201722
A_73_P030061	ADI1	-2.4944	0.201749
A_73_114417	TSPAN9	-2.4904	0.202024
A_73_107479	BOLA-DRA	-2.4888	0.202135
A_73_P041426	SOAT1	-2.4864	0.2023
A_73_P325931	OLFML1	-2.486	0.202327
A_73_P039121	GNAS	-2.4855	0.202362
A_73_103311	RGN	-2.4825	0.202568
A_73_103855	FAM13C	-2.4805	0.202706
A_73_P047381	FAM167B	-2.4804	0.202713
A_73_105908	RNPEP	-2.4801	0.202734
A_73_118867	TBC1D14	-2.4794	0.202782
A_73_108280	IFT88	-2.4792	0.202796
A_73_114859	TYW1	-2.4792	0.202796
A_73_116323	EDN1	-2.4786	0.202837
A_73_108563	ISCU	-2.4784	0.202851
A_73_112859	CAP1	-2.4752	0.203072
A_73_108142	PIP	-2.4738	0.203168
A_73_105102	MT-ND6	-2.4732	0.20321
A_73_107064	OCIAD2	-2.4725	0.203258
A_73_109354	TRAM1	-2.4714	0.203334
A_73_116248	ACCS	-2.4662	0.203694
A_73_101113	NAA60	-2.4654	0.203749
A_73_P134021	BMP5	-2.46	0.204123
A_73_P045171	SNORA22	-2.4596	0.204151
A_73_110162	MICAL1	-2.4574	0.204303
A_73_104214	CAMK1	-2.457	0.204331
A_73_P104731	RAP2B	-2.4564	0.204372
A_73_P113866	SDC2	-2.453	0.204608
A_73_P034946	SOX4	-2.4525	0.204642
A_73_108203	ARFGAP3	-2.4518	0.204691
A_73_115249	LRRC58	-2.4495	0.20485
A_73_P278931	PRDM1	-2.4476	0.204982
A_73_P103661	XRN2	-2.4475	0.204989
A_73_P344631	TM9SF2	-2.446	0.205093
A_73_P052011	RAB8A	-2.4435	0.205267
A_73_P037066	BCL2L2	-2.442	0.205371
A_73_P361046	TPMT	-2.4389	0.205587
A_73_P033821	C22H3orf37	-2.4388	0.205594
A_73_113251	TSC22D4	-2.4384	0.205622
A_73_117901	BCAT2	-2.438	0.205649
A_73_107949	C19H17orf62	-2.4377	0.20567
A_73_102289	GLI3	-2.4331	0.20599
A_73_P033536	FBN1	-2.43	0.206206
A_73_101947	PTBP1	-2.4297	0.206227
A_73_P317591	LRRC8E	-2.4274	0.206387
A_73_P358541	MYO5A	-2.427	0.206415
A_73_P039611	GPX8	-2.426	0.206485
A_73_P114406	EPB41L4A	-2.4248	0.206568
A_73_P449886	WSB1	-2.424	0.206624
A_73_102896	PLEKHM2	-2.424	0.206624
A_73_107443	EAF1	-2.4228	0.206708
A_73_107282	PLEKHO1	-2.421	0.206834
A_73_P050391	TLE4	-2.4206	0.206861
A_73_111996	COL5A1	-2.42	0.206903
A_73_P429076	CHID1	-2.42	0.206903
A_73_117651	NRSN1	-2.4196	0.206931
A_73_121370	OSTM1	-2.4196	0.206931
A_73_105486	DBNL	-2.4192	0.206959
A_73_105051	STK38	-2.416	0.207183
A_73_P400021	PTPN18	-2.415	0.207252
A_73_120577	LRRC33	-2.4134	0.207364
A_73_107596	HOXC10	-2.412	0.207462
A_73_P059616	WWC2	-2.4111	0.207525
A_73_P076821	OR4D9	-2.4104	0.207574
A_73_P067221	E-CADHERIN	-2.4102	0.207588
A_73_P039291	PEX11A	-2.4102	0.207588
A_73_P047936	C21H14orf79	-2.409	0.207672
A_73_P117576	OSTF1	-2.4089	0.207679
A_73_106246	ITGAE	-2.4084	0.207714
A_73_P127466	TOP2A	-2.4066	0.20784
A_73_P069101	ADAMTS7	-2.406	0.207882
A_73_116082	C11H2orf56	-2.4045	0.207987
A_73_P050221	CBLN2	-2.4012	0.208218
A_73_P106291	GPSM1	-2.4012	0.208218
A_73_101848	PAK2	-2.4012	0.208218
A_73_P046186	RAB7B	-2.4003	0.208281
A_73_100696	HEBP1	-2.3997	0.208323
A_73_109888	USHBP1	-2.3978	0.208456
A_73_105388	SEC11C	-2.3953	0.208631
A_73_110485	FANCA	-2.3922	0.208849
A_73_P080981	FAM46A	-2.3914	0.208905
A_73_109153	SPIRE2	-2.3896	0.209032
A_73_P038021	ILDR2	-2.388	0.209144
A_73_P031796	IER3	-2.385	0.209355
A_73_P047636	NFKBIE	-2.384	0.209425
A_73_P065406	HS3ST3A1	-2.3826	0.209523
A_73_111975	AEBP1	-2.3817	0.209587
A_73_100150	KIAA0100	-2.3808	0.20965
A_73_100978	SNCG	-2.3808	0.20965
A_73_114427	ARF3	-2.3788	0.209791
A_73_107921	TMEM167B	-2.3782	0.209833
A_73_P096641	MECOM	-2.3759	0.209995
A_73_120407	ATXN1L	-2.3751	0.210051
A_73_117779	ENAH	-2.3751	0.210051
A_73_102296	AGBL5	-2.3746	0.210086
A_73_116777	CMTM6	-2.3724	0.210241
A_73_P051416	SEC61B	-2.3715	0.210305
A_73_P259201	HERPUD2	-2.3713	0.210319
A_73_113369	PVRL1	-2.3693	0.21046
A_73_102782	EBP	-2.3688	0.210495
A_73_P037216	TMEM50B	-2.3688	0.210495
A_73_103702	KDELR2	-2.363	0.210904
A_73_P426751	HCLS1	-2.3628	0.210918
A_73_P307601	ADAM17	-2.3608	0.21106
A_73_117769	C7H19orf10	-2.358	0.211257
A_73_P047246	WASF2	-2.3579	0.211264
A_73_P047656	TCTN1	-2.3541	0.211533
A_73_P247806	SLC1A6	-2.3528	0.211625
A_73_P353531	EMP3	-2.352	0.211682
A_73_P032891	EPHX1	-2.3518	0.211696
A_73_109913	CASK	-2.3484	0.211936
A_73_P036851	ERGIC1	-2.3472	0.212021
A_73_P089666	WDR86	-2.346	0.212106
A_73_P061196	APLP2	-2.346	0.212106
A_73_108537	PTPN7	-2.345	0.212177
A_73_115516	S100A16	-2.3443	0.212227
A_73_P048266	C23H6orf62	-2.344	0.212248
A_73_P049256	C8G	-2.3437	0.212269
A_73_104563	NMT2	-2.3426	0.212347
A_73_P041301	ASNS	-2.3409	0.212467
A_73_102919	LSS	-2.3408	0.212475
A_73_107880	WIPF1	-2.3408	0.212475
A_73_P050736	DHRS12	-2.3389	0.212609
A_73_101229	B3GNT3	-2.337	0.212744
A_73_110456	ACADSB	-2.336	0.212815
A_73_P044396	PSEN1	-2.3352	0.212872
A_73_100237	CDC2L1	-2.3352	0.212872
A_73_P294026	PSMB9	-2.3352	0.212872
A_73_114770	SUOX	-2.3345	0.212922
A_73_110895	PEX14	-2.3322	0.213085
A_73_P221242	ZNF75D	-2.331	0.21317
A_73_P043321	SNX10	-2.3296	0.21327
A_73_P121556	STOML1	-2.3296	0.21327
A_73_114684	AGA	-2.328	0.213383
A_73_104549	CNRIP1	-2.3275	0.213419
A_73_111344	STEAP4	-2.3256	0.213554
A_73_P083346	PRRX2	-2.325	0.213597
A_73_P109066	ATP6V1B2	-2.325	0.213597
A_73_P085581	PTTG1	-2.325	0.213597
A_73_P364676	WDR83	-2.324	0.213668
A_73_104638	TSNARE1	-2.3218	0.213824
A_73_121251	EIF4A1	-2.3216	0.213838
A_73_110887	IL17RC	-2.32	0.213952
A_73_P291476	PLAGL1	-2.3184	0.214066
A_73_119254	CCDC85B	-2.318	0.214095
A_73_106645	MSMO1	-2.318	0.214095
A_73_120575	MGP	-2.3172	0.214151
A_73_P488678	AMACR	-2.3166	0.214194
A_73_112808	PPAP2C	-2.316	0.214237
A_73_P034516	SAMSN1	-2.3139	0.214387
A_73_112172	ASRGL1	-2.313	0.214451
A_73_P035496	AGTRAP	-2.3126	0.214479
A_73_P117921	FAM129B	-2.3114	0.214565
A_73_P033906	APRT	-2.3104	0.214636
A_73_P033661	PCOLCE	-2.3086	0.214764
A_73_P280896	C13H20orf27	-2.3086	0.214764
A_73_120882	F11R	-2.3076	0.214836
A_73_114289	CHST8	-2.3067	0.2149
A_73_P037331	TMEM176A	-2.3034	0.215136
A_73_102965	HEXA	-2.3034	0.215136
A_73_P332576	PAPOLA	-2.3022	0.215221
A_73_P041371	ADORA3	-2.3008	0.215321
A_73_111198	COMMD6	-2.3004	0.21535
A_73_117932	MGC128424	-2.3	0.215378
A_73_P040356	MECR	-2.2997	0.2154
A_73_118430	NR3C1	-2.2992	0.215436
A_73_P422881	NCOA4	-2.299	0.21545
A_73_118801	ALG8	-2.2975	0.215557
A_73_116037	SHMT1	-2.295	0.215736
A_73_117778	MRPL12	-2.2933	0.215858
A_73_115581	TAOK2	-2.2932	0.215865
A_73_P112431	TACC1	-2.2911	0.216015
A_73_P278456	ABHD14B	-2.291	0.216022
A_73_P462106	TM9SF3	-2.2895	0.216129
A_73_101205	PAK3	-2.289	0.216166
A_73_104229	MTFR1	-2.2885	0.216201
A_73_109761	MAP4K4	-2.288	0.216237
A_73_P038541	CKS1B	-2.2858	0.216394
A_73_P042676	TRADD	-2.2858	0.216394
A_73_P146791	SPATA16	-2.2837	0.216545
A_73_P035151	KCNMB2	-2.2806	0.216767
A_73_P257176	TMEM60	-2.28	0.21681
A_73_110740	GUCY1B3	-2.28	0.21681
A_73_P140461	LZTS1	-2.2793	0.216861
A_73_105939	HPS6	-2.2776	0.216983
A_73_101427	TFG	-2.277	0.217026
A_73_115398	KIF21B	-2.2764	0.217069
A_73_118685	DDX31	-2.2755	0.217133
A_73_P490588	GTF2F2	-2.2746	0.217198
A_73_117761	SOX18	-2.2734	0.217284
A_73_P097431	MACF1	-2.2729	0.21732
A_73_P205242	UBE2I	-2.2716	0.217413
A_73_100597	CALR3	-2.2692	0.217586
A_73_P043536	CD209	-2.2656	0.217845
A_73_P084511	UHRF1	-2.2635	0.217996
A_73_120023	PADI4	-2.259	0.21832
A_73_103694	SUMO3	-2.259	0.21832
A_73_P464301	PIGQ	-2.2576	0.218421
A_73_P130811	ATP13A3	-2.2572	0.218449
A_73_P045011	IKBIP	-2.2545	0.218644
A_73_117183	ITIH5	-2.2528	0.218766
A_73_117291	ODF2	-2.2506	0.218925
A_73_115881	ZNF821	-2.2491	0.219033
A_73_P096071	CD47	-2.248	0.219113
A_73_118770	CLN5	-2.2458	0.219271
A_73_P049286	NT5DC1	-2.2428	0.219488
A_73_P217317	CDC42EP5	-2.2428	0.219488
A_73_115075	ACADL	-2.2425	0.21951
A_73_P429916	ZNF283	-2.242	0.219546
A_73_113838	LDOC1L	-2.2412	0.219604
A_73_100154	RAB30	-2.241	0.219618
A_73_P345676	DDX24	-2.2406	0.219647
A_73_121290	COL6A6	-2.2338	0.220139
A_73_114972	FGFR2	-2.2334	0.220168
A_73_102061	SPSB1	-2.232	0.220269
A_73_P088441	PTPN12	-2.23	0.220414
A_73_117842	IKBKE	-2.2289	0.220494
A_73_P104626	PABPN1	-2.2287	0.220508
A_73_115785	UBA52	-2.2264	0.220675
A_73_P364766	GGH	-2.2248	0.220791
A_73_P038121	MMP14	-2.224	0.220849
A_73_100441	SAG	-2.223	0.220921
A_73_P170807	COA1	-2.223	0.220921
A_73_107210	CELSR3	-2.2224	0.220965
A_73_110867	AKAP8	-2.2218	0.221008
A_73_104027	TMEM214	-2.2208	0.221081
A_73_P254641	PPP1R42	-2.2202	0.221124
A_73_104526	PIGO	-2.2202	0.221124
A_73_103135	LHFP	-2.2176	0.221313
A_73_P251151	ACADS	-2.2158	0.221444
A_73_P043571	SFRS13A	-2.2154	0.221473
A_73_120984	GSTT4	-2.2116	0.221749
A_73_P316701	RBM45	-2.211	0.221792
A_73_113497	AMDHD1	-2.2104	0.221836
A_73_P494653	ASL	-2.21	0.221865
A_73_P080171	ATP8B4	-2.21	0.221865
A_73_P041231	VMP1	-2.2097	0.221887
A_73_P048406	LHX1	-2.209	0.221938
A_73_P136011	MGC157082	-2.2075	0.222047
A_73_P062244	CYP21A2	-2.2064	0.222127
A_73_110382	ARRB1	-2.2	0.222593
A_73_114459	TAOK3	-2.2	0.222593
A_73_117968	CDC42BPB	-2.1996	0.222622
A_73_P032571	TMOD3	-2.1978	0.222753
A_73_108497	ACAP1	-2.1978	0.222753
A_73_P046061	UBQLN4	-2.1952	0.222942
A_73_115914	FBXL14	-2.195	0.222957
A_73_P358826	BFAR	-2.1945	0.222993
A_73_111081	CORO2B	-2.194	0.22303
A_73_P274446	FN3KRP	-2.1903	0.2233
A_73_110847	ABCC3	-2.1892	0.22338
A_73_P033361	C26H10orf125	-2.1888	0.223409
A_73_100176	PGLYRP2	-2.1887	0.223416
A_73_P264626	IQGAP1	-2.1872	0.223526
A_73_113510	AGMO	-2.184	0.223759
A_73_P472268	MRC2	-2.1824	0.223876
A_73_111510	NOG	-2.1824	0.223876
A_73_119482	MAGEF1	-2.1816	0.223935
A_73_P046816	KLK7	-2.181	0.223979
A_73_P043121	SLC44A3	-2.1808	0.223993
A_73_P122691	PPM1H	-2.1804	0.224023
A_73_104930	PLA2R1	-2.1788	0.22414
A_73_107453	MBNL3	-2.178	0.224198
A_73_P109236	BOLA-NC1	-2.1775	0.224234
A_73_P161077	NOTCH1	-2.1774	0.224242
A_73_110686	PLA2G15	-2.176	0.224344
A_73_106240	RFTN1	-2.1726	0.224593
A_73_P216593	BTF3L4	-2.172	0.224637
A_73_P086961	ACTL7B	-2.168	0.22493
A_73_P099976	SOD1	-2.1672	0.224989
A_73_P151506	GPR137B	-2.1669	0.22501
A_73_117851	ADRB2	-2.1658	0.225091
A_73_P033881	PPM1D	-2.1645	0.225186
A_73_P049166	HADH	-2.1645	0.225186
A_73_P251086	MOB3A	-2.1643	0.225201
A_73_120544	ARPC1A	-2.1624	0.22534
A_73_112816	SDR16C5	-2.1604	0.225487
A_73_108349	BAK1	-2.1588	0.225604
A_73_P034531	TMEM248	-2.1574	0.225707
A_73_103408	TBCA	-2.1573	0.225714
A_73_P280521	UBE2L3	-2.157	0.225737
A_73_P081141	DSE	-2.1551	0.225876
A_73_P088691	PLEKHA8	-2.1545	0.22592
A_73_P072216	CASP9	-2.1528	0.226045
A_73_113287	H2AFJ	-2.1489	0.226331
A_73_102064	FAM46B	-2.147	0.226471
A_73_117391	MYOF	-2.147	0.226471
A_73_P058931	SLC29A4	-2.145	0.226618
A_73_101388	RNASEK	-2.1403	0.226964
A_73_104423	GLUD1	-2.1392	0.227045
A_73_115556	KLF13	-2.1376	0.227163
A_73_117690	LPGAT1	-2.1369	0.227215
A_73_P318366	CD81	-2.1364	0.227251
A_73_P048366	DAK	-2.1357	0.227303
A_73_115141	EBF3	-2.1356	0.227311
A_73_P040591	ENTPD4	-2.1346	0.227384
A_73_P384801	ZNF689	-2.134	0.227429
A_73_103582	PLP2	-2.133	0.227502
A_73_P093101	IFI44	-2.1318	0.227591
A_73_111543	LIG1	-2.1318	0.227591
A_73_109829	A2LD1	-2.1312	0.227635
A_73_P069791	MARVELD2	-2.1286	0.227827
A_73_P103696	SPATS2L	-2.128	0.227871
A_73_117434	SRGAP2	-2.1276	0.2279
A_73_P267526	SEC22B	-2.1275	0.227908
A_73_102596	CLEC4E	-2.1252	0.228078
A_73_113847	SLC12A7	-2.125	0.228092
A_73_107912	C14orf45	-2.125	0.228092
A_73_P040886	MMGT1	-2.1248	0.228107
A_73_P053796	CYP3A5	-2.1248	0.228107
A_73_105952	SOST	-2.124	0.228166
A_73_P068286	ZNF677	-2.124	0.228166
A_73_P108486	BTG1	-2.1232	0.228225
A_73_P030286	FAM209B	-2.1228	0.228255
A_73_113258	APTX	-2.1208	0.228403
A_73_P156757	TTC1	-2.1208	0.228403
A_73_P064491	CCDC68	-2.1196	0.228491
A_73_110109	C28H10orf35	-2.1168	0.228698
A_73_P337111	ALDH16A1	-2.1168	0.228698
A_73_P073011	ZFHX4	-2.1164	0.228728
A_73_P046381	TMEM189	-2.116	0.228757
A_73_P475228	NCAPH	-2.1152	0.228817
A_73_P073131	UBR5	-2.1152	0.228817
A_73_120261	HSD17B7	-2.1147	0.228854
A_73_108505	UBE2C	-2.1128	0.228994
A_73_P042051	INPP5D	-2.112	0.229053
A_73_120438	PIGT	-2.1114	0.229098
A_73_109085	SIGMAR1	-2.1096	0.229231
A_73_P033681	ENPP2	-2.1087	0.229298
A_73_105079	SBF2	-2.1084	0.22932
A_73_112647	ECI1	-2.1063	0.229476
A_73_P346806	PHACTR1	-2.106	0.229498
A_73_111904	CREG2	-2.1045	0.229609
A_73_107484	SPR	-2.1042	0.229631
A_73_P393756	CD74	-2.1042	0.229631
A_73_P355621	SC5DL	-2.1032	0.229705
A_73_105704	LYPLA2	-2.103	0.22972
A_73_P233712	CGA	-2.1027	0.229742
A_73_P030336	MOCS2	-2.1012	0.229854
A_73_115363	IMPA1	-2.1006	0.229898
A_73_113672	ABRACL	-2.1	0.229943
A_73_105960	GNB4	-2.0952	0.230299
A_73_100667	AACS	-2.094	0.230388
A_73_P111556	ATG7	-2.0938	0.230403
A_73_119282	SNRPE	-2.0927	0.230484
A_73_111354	GRAMD1B	-2.09	0.230685
A_73_115898	ELF3	-2.0893	0.230737
A_73_109207	ARRB2	-2.0888	0.230774
A_73_100326	PRKCDBP	-2.0888	0.230774
A_73_103309	CTPS	-2.088	0.230833
A_73_108517	NCAPH2	-2.088	0.230833
A_73_106939	PPP2R1A	-2.0864	0.230952
A_73_110901	PLOD3	-2.085	0.231056
A_73_107836	ATP9B	-2.0843	0.231109
A_73_P030836	MRPL41	-2.0839	0.231138
A_73_102074	UNC5B	-2.0834	0.231176
A_73_114301	RABEP1	-2.0826	0.231235
A_73_113363	NMI	-2.0826	0.231235
A_73_P395436	KIF4A	-2.0821	0.231272
A_73_P283996	AP1S2	-2.0817	0.231302
A_73_116144	CAMK2N1	-2.0812	0.231339
A_73_P046631	ZPBP	-2.0812	0.231339
A_73_100607	ZNRF2	-2.0784	0.231548
A_73_P032991	POLR1D	-2.0772	0.231637
A_73_P263066	REEP5	-2.0768	0.231667
A_73_P094776	BANK1	-2.0748	0.231816
A_73_P045891	UBE2K	-2.074	0.231876
A_73_P313266	PL-5283	-2.0706	0.232129
A_73_P075281	PDE3B	-2.07	0.232174
A_73_114136	ATP1A1	-2.0672	0.232383
A_73_104092	PLBD1	-2.0656	0.232502
A_73_P257416	NRXN1	-2.064	0.232621
A_73_112854	QSOX1	-2.064	0.232621
A_73_120369	XYLT2	-2.0621	0.232763
A_73_P407066	MFSD3	-2.0621	0.232763
A_73_102976	MOV10	-2.061	0.232845
A_73_106845	RAP2C	-2.058	0.23307
A_73_113415	PIK3R2	-2.056	0.233219
A_73_P046121	PDXP	-2.052	0.233518
A_73_P035276	SAR1A	-2.052	0.233518
A_73_105015	NCK1	-2.052	0.233518
A_73_110133	TYMS	-2.0502	0.233653
A_73_P238860	PABPC1	-2.0496	0.233698
A_73_P101306	ADAMTS5	-2.0493	0.23372
A_73_104525	ANGPTL5	-2.049	0.233743
A_73_106328	PIK3CG	-2.0488	0.233758
A_73_P147106	PSMB2	-2.0485	0.23378
A_73_111953	NUDT5	-2.046	0.233967
A_73_P032136	PDIA4	-2.0451	0.234035
A_73_120222	C3H1orf146	-2.0448	0.234057
A_73_P043426	NR1D1	-2.0438	0.234132
A_73_118288	ARGLU1	-2.0426	0.234222
A_73_100106	TWIST1	-2.0425	0.234229
A_73_P097036	PDE9A	-2.042	0.234267
A_73_108508	CD320	-2.0416	0.234297
A_73_P102441	PRR15	-2.0412	0.234327
A_73_113281	IZUMO4	-2.041	0.234342
A_73_119893	SAT1	-2.0384	0.234537
A_73_P458406	PSMC3IP	-2.0384	0.234537
A_73_P049611	MYADM	-2.0371	0.234634
A_73_P033736	SYBU	-2.0352	0.234777
A_73_P113971	LAMA5	-2.0349	0.234799
A_73_P037039	SRSF9	-2.034	0.234867
A_73_P030026	TNS4	-2.0332	0.234927
A_73_P096081	PHLDB2	-2.0306	0.235122
A_73_113331	CD180	-2.0304	0.235137
A_73_P031881	TRNAU1AP	-2.0286	0.235272
A_73_P127381	DHRS7	-2.0284	0.235287
A_73_P061676	UNC93B1	-2.028	0.235318
A_73_105702	MST1R	-2.028	0.235318
A_73_117898	VPS41	-2.0277	0.23534
A_73_P071046	TCHP	-2.025	0.235543
A_73_P369351	ANKRD39	-2.0244	0.235588
A_73_101348	AVPR1A	-2.0243	0.235596
A_73_117617	HSD3B7	-2.02	0.235919
A_73_P339286	ACTR3	-2.0196	0.235949
A_73_104733	CTSA	-2.0189	0.236002
A_73_P037706	SCCPDH	-2.0181	0.236062
A_73_113133	LMBRD1	-2.0162	0.236205
A_73_P104141	CCDC84	-2.016	0.23622
A_73_110641	SURF4	-2.016	0.23622
A_73_105393	TMEM232	-2.015	0.236295
A_73_P046506	GSPT2	-2.0148	0.23631
A_73_P047721	FAM176B	-2.0128	0.236461
A_73_P374026	TTC3	-2.0121	0.236514
A_73_P448296	CCNL1	-2.0118	0.236536
A_73_109344	FBXO8	-2.008	0.236823
A_73_P040941	DPM2	-2.0064	0.236943
A_73_P067941	PLEKHA4	-2.0055	0.237011
A_73_120450	CFLAR	-2.0052	0.237034
A_73_P201377	SNX29	-2.0045	0.237087
A_73_P035401	DCK	-2.0033	0.237177
A_73_P033691	SMYD5	-2.0025	0.237237
A_73_108600	CDIPT	-2.0016	0.237305
A_73_105595	METTL9	-2.0008	0.237366
A_73_P111946	CYP3A4	-1.9998	0.237441
A_73_P105201	MMP2	-1.9995	0.237464
A_73_118127	C7H19orf42	-1.9965	0.237691
A_73_P051011	APOA1BP	-1.9952	0.237789
A_73_105239	CR2	-1.9944	0.237849
A_73_118428	ORMDL2	-1.9944	0.237849
A_73_P073806	RRBP1	-1.9941	0.237872
A_73_100567	WDR61	-1.9936	0.23791
A_73_P407701	CXCL16	-1.992	0.238031
A_73_107069	ASAP1	-1.9908	0.238122
A_73_109490	MIR31	-1.9875	0.238371
A_73_107464	CRYBA4	-1.9864	0.238454
A_73_110350	IL17RE	-1.985	0.23856
A_73_P096711	MFSD1	-1.9845	0.238598
A_73_114926	RAD18	-1.984	0.238636
A_73_108645	KCNQ1	-1.983	0.238712
A_73_108611	BEND5	-1.9824	0.238757
A_73_111388	ELOVL1	-1.98	0.238939
A_73_P034941	THEM6	-1.9752	0.239303
A_73_117127	PDCD10	-1.974	0.239394
A_73_103774	PKP4	-1.9737	0.239416
A_73_111358	DHX38	-1.9737	0.239416
A_73_107300	ITFG3	-1.9734	0.239439
A_73_118098	FAF2	-1.9734	0.239439
A_73_P044786	NSDHL	-1.9725	0.239507
A_73_110322	SMPD4	-1.9725	0.239507
A_73_118184	EPSTI1	-1.9703	0.239674
A_73_P051751	SCAND1	-1.9698	0.239712
A_73_107826	ZC3H10	-1.969	0.239773
A_73_P046861	LYPD5	-1.968	0.239849
A_73_117425	DAB1	-1.967	0.239925
A_73_110688	KDM5C	-1.9665	0.239963
A_73_P331966	GFER	-1.9656	0.240031
A_73_100159	TP53I13	-1.9656	0.240031
A_73_101872	LMF2	-1.9652	0.240062
A_73_120082	RAD54L2	-1.965	0.240077
A_73_P045036	ST8SIA4	-1.9625	0.240267
A_73_120146	DDAH2	-1.962	0.240305
A_73_P043786	PLSCR4	-1.9618	0.24032
A_73_P036036	FZR1	-1.9602	0.240442
A_73_110236	C6orf89	-1.9602	0.240442
A_73_P503413	PWP2	-1.9601	0.240449
A_73_116133	PSMB7	-1.9596	0.240487
A_73_P130996	KIAA1274	-1.9593	0.24051
A_73_P274946	AIG1	-1.9572	0.24067
A_73_P109016	SERPINE1	-1.956	0.240761
A_73_115982	HK1	-1.9558	0.240776
A_73_117885	CELA1	-1.955	0.240837
A_73_P445591	YIPF1	-1.955	0.240837
A_73_107515	POLR3A	-1.955	0.240837
A_73_110454	RFTN2	-1.953	0.240989
A_73_104400	PHYHD1	-1.953	0.240989
A_73_113508	IER3IP1	-1.953	0.240989
A_73_118597	GOLGB1	-1.952	0.241066
A_73_P049766	EDEM1	-1.9513	0.241119
A_73_102176	TTLL3	-1.9509	0.241149
A_73_P047696	IPO9	-1.9504	0.241187
A_73_P454341	DPF1	-1.95	0.241218
A_73_115736	STT3A	-1.9485	0.241332
A_73_100479	PDIA6	-1.9474	0.241416
A_73_P036326	SEC14L1	-1.946	0.241522
A_73_116918	GRB7	-1.9458	0.241538
A_73_P168392	IGJ	-1.945	0.241599
A_73_P031356	C18H16orf87	-1.944	0.241675
A_73_P149416	CHAF1B	-1.9424	0.241797
A_73_107005	ACAD9	-1.942	0.241828
A_73_119847	RARS2	-1.9408	0.241919
A_73_109976	FKBP14	-1.9404	0.24195
A_73_117515	JMJD1C	-1.9397	0.242003
A_73_P447306	SNX17	-1.9397	0.242003
A_73_P505153	MAP7	-1.938	0.242133
A_73_P043966	SDF2	-1.938	0.242133
A_73_113216	CDH2	-1.9372	0.242194
A_73_P095041	CTDSP1	-1.9368	0.242224
A_73_P061146	SRPR	-1.9368	0.242224
A_73_117821	PSPH	-1.9359	0.242293
A_73_116073	KCTD3	-1.9342	0.242423
A_73_P495175	PROC	-1.9329	0.242522
A_73_P036136	POLR2G	-1.932	0.242591
A_73_114577	C25H7orf50	-1.932	0.242591
A_73_110551	SLC12A9	-1.932	0.242591
A_73_108345	MBTPS1	-1.9305	0.242705
A_73_P049671	MUTED	-1.9295	0.242782
A_73_106618	E2F1	-1.9292	0.242805
A_73_P047871	DYNLT1	-1.929	0.24282
A_73_101385	TBKBP1	-1.928	0.242896
A_73_P111881	GRM2	-1.9266	0.243003
A_73_113503	ATXN7L3	-1.9264	0.243019
A_73_P256716	CYP46A1	-1.9244	0.243172
A_73_P050011	EME1	-1.924	0.243202
A_73_P051081	RERG	-1.9225	0.243317
A_73_105755	SH3PXD2B	-1.9224	0.243325
A_73_P062026	MDFI	-1.9224	0.243325
A_73_P176827	RPS13	-1.9224	0.243325
A_73_104613	DSN1	-1.9215	0.243394
A_73_P050461	IRF7	-1.9209	0.243439
A_73_P080036	GCOM1	-1.92	0.243508
A_73_118491	NRXN2	-1.92	0.243508
A_73_108628	AKAP2	-1.9194	0.243554
A_73_P038396	BCHE	-1.918	0.243661
A_73_P081151	MARCKS	-1.918	0.243661
A_73_107549	PAMR1	-1.9173	0.243715
A_73_P045796	RPL12	-1.914	0.243968
A_73_101030	SH3BP4	-1.9134	0.244014
A_73_P306251	LAPTM4B	-1.9123	0.244098
A_73_P035586	C10H14orf166	-1.9116	0.244152
A_73_P046911	TMEM160	-1.9104	0.244244
A_73_P295951	IFI44L	-1.9076	0.244459
A_73_P081586	HECA	-1.907	0.244504
A_73_P444066	BUB3	-1.905	0.244658
A_73_P046456	GHR	-1.9026	0.244842
A_73_117355	M6PR	-1.9024	0.244858
A_73_117224	PARN	-1.9023	0.244865
A_73_100276	RNASEH2A	-1.9008	0.24498
A_73_P033446	ELOF1	-1.9006	0.244996
A_73_P110446	LRMP	-1.9005	0.245003
A_73_104109	ATP6AP1	-1.8992	0.245103
[truncated: 12,477 more rows]
