# Supplementary material for: Gene expression identifies metabolic and functional differences between intramuscular and subcutaneous adipocytes in cattle
Source: BMC Genomics. 2020 Jan 28;21:77. doi: 10.1186/s12864-020-6505-4 (PMC6986065; doi:10.1186/s12864-020-6505-4)
Supplement: Supplementary file 7 — Additional file 7. An excel spreadsheet containing the Minus and Average (MA) data to recreate the IMF versus SC MA plot, with values for 14,476 probes (one probe per gene). The extreme 1 and 5% by PIF are also listed here. [file 12864_2020_6505_MOESM7_ESM.xlsx]

## Sheet: join2
Probe	Gene	DE	Ab	PIF		1%PIF_DE	1%PIF_Ab	5%PIF_DE	5%PIF_Ab
A_73_P252739	SCD	-1.14	15.9	-18.126		4.38	13.62	-1.14	15.9
A_73_109609	TF	-1.43	11.76	-16.8168		4.37	13.62	-1.43	11.76
A_73_108688	CXCL3	-1.27	12.72	-16.1544		4.14	13.41	-1.27	12.72
A_73_118582	DGAT2	-0.86	16.29	-14.0094		3.56	14.82	-0.86	16.29
A_73_P102501	PCK2	-0.94	13.96	-13.1224		3.77	13.55	-0.94	13.96
A_73_104413	RAB9B	-0.89	14.64	-13.0296		3.29	15.46	-0.89	14.64
A_73_P174332	FASN	-0.71	17.58	-12.4818		4.02	12.44	-0.71	17.58
A_73_118840	CFB	-1	12.48	-12.48		4.01	12.11	-1	12.48
A_73_P037091	ACSS2	-0.9	13.56	-12.204		3.26	14.84	-0.9	13.56
A_73_P042901	TDH	-1.62	7.3	-11.826		3.93	12.2	-1.62	7.3
A_73_P091466	CD163	-1.39	8.5	-11.815		3.47	13.71	-1.39	8.5
A_73_118412	AGPAT2	-0.63	18.57	-11.6991		3.94	11.92	-0.63	18.57
A_73_112376	TIMP4	-0.76	15.35	-11.666		3.69	12.49	-0.76	15.35
A_73_100624	G0S2	-0.75	15.54	-11.655		3.3	13.67	-0.75	15.54
A_73_P035251	CCDC80	-0.7	16.44	-11.508		2.84	15.64	-0.7	16.44
A_73_P039661	QPRT	-0.82	13.21	-10.8322		3.56	12.4	-0.82	13.21
A_73_109841	CD36	-0.88	12.2	-10.736		3.58	12.25	-0.88	12.2
A_73_100290	CIDEA	-0.8	13.24	-10.592		3.67	11.88	-0.8	13.24
A_73_P300606	SPARC	-0.58	18.14	-10.5212		3.02	14.4	-0.58	18.14
A_73_P034311	ITM2B	-0.61	17.1	-10.431		3.64	11.9	-0.61	17.1
A_73_P089886	WC1.3	-1.43	7.23	-10.3389		3.07	13.33	-1.43	7.23
A_73_100548	APOE	-0.63	16.41	-10.3383		3.49	11.58	-0.63	16.41
A_73_P100116	B3GNT5	-0.61	16.88	-10.2968		3.56	11.23	-0.61	16.88
A_73_121108	FABP5	-0.69	14.83	-10.2327		3.32	11.69	-0.69	14.83
A_73_115208	S100A12	-0.84	12.15	-10.206		3.27	11.31	-0.84	12.15
A_73_108243	TKT	-0.61	16.73	-10.2053		2.81	13.15	-0.61	16.73
A_73_P038001	SPP1	-1	10.16	-10.16		2.43	15.12	-1	10.16
A_73_P033716	MGST1	-0.68	14.92	-10.1456		3.24	11.32	-0.68	14.92
A_73_106401	CLDN10	-1.26	8.05	-10.143		3.01	11.96	-1.26	8.05
A_73_P118186	CCDC3	-0.65	15.43	-10.0295		2.33	15.34	-0.65	15.43
A_73_108910	TALDO1	-0.63	15.8	-9.954		2.21	15.66	-0.63	15.8
A_73_P097026	C2CD2	-0.66	15.05	-9.933		2.68	12.89	-0.66	15.05
A_73_119299	DAD1	-1.27	7.71	-9.7917		2.65	13.01	-1.27	7.71
A_73_108467	TNFRSF21	-0.75	12.82	-9.615		2.65	12.73	-0.75	12.82
A_73_112283	FCN2	-0.9	10.67	-9.603		3.19	10.54	-0.9	10.67
A_73_118905	S100A4	-0.62	15.47	-9.5914		1.95	17.14	-0.62	15.47
A_73_P089866	CD163L1	-1.34	7.11	-9.5274		3.25	10.27	-1.34	7.11
A_73_P091261	LDHB	-0.53	17.92	-9.4976		3.16	10.47	-0.53	17.92
A_73_P426106	PC	-0.74	12.83	-9.4942		2.28	14.21	-0.74	12.83
A_73_P045136	MCAM	-0.59	15.98	-9.4282		2.46	13.16	-0.59	15.98
A_73_109977	S100A8	-1.09	8.6	-9.374		3.07	10.53	-1.09	8.6
A_73_P034721	IGFBP5	-0.77	12.17	-9.3709		2.68	11.9	-0.77	12.17
A_73_P445026	ANXA2	-0.58	16.13	-9.3554		2.27	14.03	-0.58	16.13
A_73_117799	CEBPA	-0.56	16.64	-9.3184		2.95	10.73	-0.56	16.64
A_73_106384	SRGN	-0.72	12.75	-9.18		2.92	10.79	-0.72	12.75
A_73_101179	VSIG4	-1.08	8.48	-9.1584		2.03	15.44	-1.08	8.48
A_73_101924	ANGPTL4	-0.62	14.72	-9.1264		2.87	10.91	-0.62	14.72
A_73_P043826	GRP	-0.77	11.81	-9.0937		1.86	16.78	-0.77	11.81
A_73_115109	PTCH2	-0.79	11.5	-9.085		2.38	13.03	-0.79	11.5
A_73_113428	PGD	-0.59	15.33	-9.0447		1.99	15.29	-0.59	15.33
A_73_119459	CIDEC	-0.5	18.06	-9.03		3.04	9.86	-0.5	18.06
A_73_118275	C1QA	-0.58	15.56	-9.0248		2.93	10.09	-0.58	15.56
A_73_P084276	DOCK6	-0.75	12.01	-9.0075		2.08	14.13	-0.75	12.01
A_73_P045911	CST3	-0.51	17.64	-8.9964		2.97	9.82	-0.51	17.64
A_73_101342	C2	-0.84	10.67	-8.9628		2.88	10	-0.84	10.67
A_73_P044606	PLIN2	-0.69	12.97	-8.9493		2.82	10.14	-0.69	12.97
A_73_P107036	S100B	-0.65	13.7	-8.905		3.03	9.31	-0.65	13.7
A_73_P110026	LBP	-0.93	9.47	-8.8071		2.59	10.82	-0.93	9.47
A_73_P043586	C28H10orf116	-0.48	18.21	-8.7408		2.07	13.42	-0.48	18.21
A_73_P042296	ANXA1	-0.59	14.65	-8.6435		2.85	9.68	-0.59	14.65
A_73_102756	SCN3B	-0.62	13.82	-8.5684		2.8	9.85	-0.62	13.82
A_73_104754	MGST3	-0.47	18.23	-8.5681		2.47	11.15	-0.47	18.23
A_73_117930	LMO4	-0.57	15	-8.55		2.79	9.85	-0.57	15
A_73_P033021	GSTT3	-0.82	10.4	-8.528		2.8	9.75	-0.82	10.4
A_73_101063	F13A1	-0.63	13.5	-8.505		1.9	14.09	-0.63	13.5
A_73_115526	COL1A1	-0.53	16.04	-8.5012		1.67	15.93	-0.53	16.04
A_73_P109671	THRSP	-0.59	14.16	-8.3544		2.37	11.2	-0.59	14.16
A_73_P042631	FCN1	-1.05	7.93	-8.3265		1.54	17.2	-1.05	7.93
A_73_P047946	IRX3	-0.72	11.55	-8.316		2.61	9.93	-0.72	11.55
A_73_P043196	MMP19	-0.79	10.49	-8.2871		2.7	9.55	-0.79	10.49
A_73_111280	FAH	-0.63	13.15	-8.2845		2.74	9.19	-0.63	13.15
A_73_116908	C4H7orf41	-0.59	13.95	-8.2305		-1.14	15.9	-0.59	13.95
A_73_108418	CD151	-0.44	18.67	-8.2148		-1.43	11.76	-0.44	18.67
A_73_P335426	COL3A1	-0.47	17.45	-8.2015		-1.27	12.72	-0.47	17.45
A_73_104882	HOXA10	-1.09	7.48	-8.1532		-0.86	16.29	-1.09	7.48
A_73_118342	CXCL12	-0.59	13.73	-8.1007		-0.94	13.96	-0.59	13.73
A_73_118304	ACER3	-0.72	11.2	-8.064		-0.89	14.64	-0.72	11.2
A_73_P036551	IFI27	-0.7	11.48	-8.036		-0.71	17.58	-0.7	11.48
A_73_118908	S100A5	-0.71	11.28	-8.0088		-1	12.48	-0.71	11.28
A_73_106085	BCAP31	-0.5	15.92	-7.96		-0.9	13.56	-0.5	15.92
A_73_104098	TAGLN2	-0.47	16.91	-7.9477		-1.62	7.3	-0.47	16.91
A_73_105025	SULT1A1	-0.47	16.89	-7.9383		-1.39	8.5	-0.47	16.89
A_73_P042356	ISOC1	-0.67	11.84	-7.9328		-0.63	18.57	-0.67	11.84
A_73_P035911	LCP1	-0.67	11.81	-7.9127		-0.76	15.35	-0.67	11.81
A_73_117770	KLK9	-0.89	8.89	-7.9121		-0.75	15.54	-0.89	8.89
A_73_120914	NUDT14	-0.62	12.68	-7.8616		-0.7	16.44	-0.62	12.68
A_73_110301	NIPSNAP1	-0.57	13.76	-7.8432		-0.82	13.21	-0.57	13.76
A_73_P044636	ECM1	-0.75	10.39	-7.7925		-0.88	12.2	-0.75	10.39
A_73_P039626	PRSS23	-0.51	15.27	-7.7877		-0.8	13.24	-0.51	15.27
A_73_105005	ADIG	-0.64	12.13	-7.7632		-0.58	18.14	-0.64	12.13
A_73_120996	FGF1	-0.61	12.71	-7.7531		-0.61	17.1	-0.61	12.71
A_73_110932	GSTT1	-0.54	14.33	-7.7382		-1.43	7.23	-0.54	14.33
A_73_P040251	EPHB2	-0.57	13.54	-7.7178		-0.63	16.41	-0.57	13.54
A_73_P404726	ELOVL6	-0.69	11.17	-7.7073		-0.61	16.88	-0.69	11.17
A_73_P110571	CYP27A1	-0.6	12.83	-7.698		-0.69	14.83	-0.6	12.83
A_73_120093	THY1	-0.54	14.21	-7.6734		-0.84	12.15	-0.54	14.21
A_73_P038981	GSN	-0.41	18.68	-7.6588		-0.61	16.73	-0.41	18.68
A_73_P105761	S100A11	-0.48	15.87	-7.6176		-1	10.16	-0.48	15.87
A_73_P244120	SBDS	-0.54	14.05	-7.587		-0.68	14.92	-0.54	14.05
A_73_P050441	MPEG1	-0.73	10.39	-7.5847		-1.26	8.05	-0.73	10.39
A_73_P036081	FOLR2	-0.6	12.64	-7.584		-0.65	15.43	-0.6	12.64
A_73_108874	TIMP2	-0.43	17.56	-7.5508		-0.63	15.8	-0.43	17.56
A_73_116362	DMBT1	-0.95	7.9	-7.505		-0.66	15.05	-0.95	7.9
A_73_104056	MGLL	-0.48	15.54	-7.4592		-1.27	7.71	-0.48	15.54
A_73_P047631	COL1A2	-0.43	17.17	-7.3831		-0.75	12.82	-0.43	17.17
A_73_109346	SIRPA	-0.57	12.92	-7.3644		-0.9	10.67	-0.57	12.92
A_73_P105156	COL5A2	-0.59	12.47	-7.3573		-0.62	15.47	-0.59	12.47
A_73_P052356	BRE	-0.48	15.32	-7.3536		-1.34	7.11	-0.48	15.32
A_73_P297046	ECHS1	-0.42	17.39	-7.3038		-0.53	17.92	-0.42	17.39
A_73_P033596	DDR1	-0.54	13.48	-7.2792		-0.74	12.83	-0.54	13.48
A_73_P427106	TMSB10	-0.41	17.75	-7.2775		-0.59	15.98	-0.41	17.75
A_73_P103011	TOMM7	-0.43	16.84	-7.2412		-1.09	8.6	-0.43	16.84
A_73_105101	PPP1R1B	-0.64	11.29	-7.2256		-0.77	12.17	-0.64	11.29
A_73_P132341	ZNF696	-0.68	10.62	-7.2216		-0.58	16.13	-0.68	10.62
A_73_120605	SLC16A7	-0.83	8.69	-7.2127		-0.56	16.64	-0.83	8.69
A_73_116582	IGFBP4	-0.59	12.22	-7.2098		-0.72	12.75	-0.59	12.22
A_73_107769	PPIA	-0.41	17.56	-7.1996		-1.08	8.48	-0.41	17.56
A_73_P088801	IMPG1	-0.46	15.62	-7.1852		-0.62	14.72	-0.46	15.62
A_73_P304336	CLEC3B	-0.46	15.6	-7.176		-0.77	11.81	-0.46	15.6
A_73_113518	PLXND1	-0.48	14.82	-7.1136		-0.79	11.5	-0.48	14.82
A_73_117359	ENPP5	-0.97	7.32	-7.1004		-0.59	15.33	-0.97	7.32
A_73_P039036	DEFB4A	-0.83	8.53	-7.0799		-0.5	18.06	-0.83	8.53
A_73_P103411	CD1B	-0.93	7.61	-7.0773		-0.58	15.56	-0.93	7.61
A_73_114330	HSD17B12	-0.63	11.2	-7.056		-0.75	12.01	-0.63	11.2
A_73_P248671	GPC3	-0.35	20.15	-7.0525		-0.51	17.64	-0.35	20.15
A_73_109534	FCRL1	-0.51	13.8	-7.038		-0.84	10.67	-0.51	13.8
A_73_112860	S100G	-0.51	13.8	-7.038		-0.69	12.97	-0.51	13.8
A_73_119561	PON3	-0.59	11.89	-7.0151		-0.65	13.7	-0.59	11.89
A_73_P286876	ENO1	-0.39	17.97	-7.0083		-0.93	9.47	-0.39	17.97
A_73_104256	SLC1A3	-0.55	12.71	-6.9905		-0.48	18.21	-0.55	12.71
A_73_111873	SPI1	-0.62	11.25	-6.975		-0.59	14.65	-0.62	11.25
A_73_100227	FAM49B	-0.53	13.13	-6.9589		-0.62	13.82	-0.53	13.13
A_73_P068941	ANPEP	-0.64	10.86	-6.9504		-0.47	18.23	-0.64	10.86
A_73_106637	COTL1	-0.53	13.09	-6.9377		-0.57	15	-0.53	13.09
A_73_100775	ANXA5	-0.45	15.41	-6.9345		-0.82	10.4	-0.45	15.41
A_73_P346756	CFP	-0.7	9.88	-6.916		-0.63	13.5	-0.7	9.88
A_73_117213	CDH13	-0.48	14.4	-6.912		-0.53	16.04	-0.48	14.4
A_73_105417	DDT	-0.5	13.82	-6.91		-0.59	14.16	-0.5	13.82
A_73_P047791	C2CD4B	-0.59	11.71	-6.9089		-1.05	7.93	-0.59	11.71
A_73_101048	ESYT1	-0.5	13.79	-6.895		-0.72	11.55	-0.5	13.79
A_73_P418361	ENTPD2	-0.72	9.57	-6.8904		-0.79	10.49	-0.72	9.57
A_73_105022	TOM1L1	-0.45	15.3	-6.885		-0.63	13.15	-0.45	15.3
A_73_111202	CD83	-0.62	11.07	-6.8634				-0.62	11.07
A_73_P339206	VIM	-0.38	18.02	-6.8476				-0.38	18.02
A_73_109524	ASPH	-0.46	14.87	-6.8402				-0.46	14.87
A_73_106948	GPX4	-0.47	14.53	-6.8291				-0.47	14.53
A_73_P030636	TYROBP	-0.67	10.19	-6.8273				-0.67	10.19
A_73_112381	ZCCHC12	-0.46	14.8	-6.808				-0.46	14.8
A_73_P032436	ADM	-0.42	16.2	-6.804				-0.42	16.2
A_73_100218	KAZN	-0.75	9.07	-6.8025				-0.75	9.07
A_73_P248516	ZNF143	-0.34	19.98	-6.7932				-0.34	19.98
A_73_P077601	COL4A1	-0.49	13.85	-6.7865				-0.49	13.85
A_73_104610	TSPO	-0.46	14.75	-6.785				-0.46	14.75
A_73_P052891	TSN	-0.44	15.41	-6.7804				-0.44	15.41
A_73_P163377	U6	-0.53	12.77	-6.7681				-0.53	12.77
A_73_P041401	TNFRSF1B	-0.5	13.43	-6.715				-0.5	13.43
A_73_110032	PDP2	-0.58	11.57	-6.7106				-0.58	11.57
A_73_106508	DMRT2	-0.61	10.96	-6.6856				-0.61	10.96
A_73_P040116	ORMDL3	-0.42	15.91	-6.6822				-0.42	15.91
A_73_P458692	ACAA2	-0.43	15.49	-6.6607				-0.43	15.49
A_73_109293	WWC1	-0.92	7.2	-6.624				-0.92	7.2
A_73_105440	ADCYAP1R1	-0.67	9.86	-6.6062				-0.67	9.86
A_73_P271891	EMP1	-0.41	16.1	-6.601				-0.41	16.1
A_73_P093026	CCBL2	-0.84	7.84	-6.5856				-0.84	7.84
A_73_P044776	ANG	-0.61	10.79	-6.5819				-0.61	10.79
A_73_104555	IRX5	-1.27	5.18	-6.5786				-1.27	5.18
A_73_P329436	BSG	-0.44	14.95	-6.578				-0.44	14.95
A_73_P250771	GPNMB	-0.62	10.6	-6.572				-0.62	10.6
A_73_P048136	FGGY	-0.58	11.33	-6.5714				-0.58	11.33
A_73_P495343	C1orf168	-0.7	9.38	-6.566				-0.7	9.38
A_73_P104671	NCR1	-0.92	7.12	-6.5504				-0.92	7.12
A_73_P123531	SRXN1	-0.6	10.91	-6.546				-0.6	10.91
A_73_114897	LGALS1	-0.36	18.18	-6.5448				-0.36	18.18
A_73_101156	IFI30	-0.59	11.09	-6.5431				-0.59	11.09
A_73_105177	CD14	-0.59	11.07	-6.5313				-0.59	11.07
A_73_104810	PHLDA1	-0.69	9.46	-6.5274				-0.69	9.46
A_73_121135	SH3D21	-0.56	11.64	-6.5184				-0.56	11.64
A_73_121063	CFD	-0.5	12.99	-6.495				-0.5	12.99
A_73_P100786	DEFB5	-0.84	7.71	-6.4764				-0.84	7.71
A_73_119799	TUSC5	-0.42	15.37	-6.4554				-0.42	15.37
A_73_109805	DEGS1	-0.48	13.44	-6.4512				-0.48	13.44
A_73_P034176	AQP7	-0.48	13.44	-6.4512				-0.48	13.44
A_73_107400	PAPSS2	-0.6	10.73	-6.438				-0.6	10.73
A_73_P184937	LIPA	-0.59	10.91	-6.4369				-0.59	10.91
A_73_116544	RTN3	-0.46	13.98	-6.4308				-0.46	13.98
A_73_116305	ADCY5	-0.57	11.27	-6.4239				-0.57	11.27
A_73_101479	EDEM2	-0.51	12.58	-6.4158				-0.51	12.58
A_73_P504913	DECR1	-0.53	12.02	-6.3706				-0.53	12.02
A_73_111072	PNP	-0.35	18.17	-6.3595				-0.35	18.17
A_73_117070	ARL6IP1	-0.44	14.43	-6.3492				-0.44	14.43
A_73_115426	AIF1	-0.6	10.57	-6.342				-0.6	10.57
A_73_P045266	CSF1R	-0.51	12.43	-6.3393				-0.51	12.43
A_73_P036556	ARL6IP5	-0.45	14.04	-6.318				-0.45	14.04
A_73_P457253	CLU	-0.4	15.78	-6.312				-0.4	15.78
A_73_P111036	C4orf48	-0.6	10.52	-6.312				-0.6	10.52
A_73_P315891	PLK2	-0.5	12.62	-6.31				-0.5	12.62
A_73_P258281	SRSF5	-0.59	10.69	-6.3071				-0.59	10.69
A_73_P037461	S100A3	-0.88	7.16	-6.3008				-0.88	7.16
A_73_105767	DOK2	-0.65	9.69	-6.2985				-0.65	9.69
A_73_101046	MBOAT7	-0.53	11.88	-6.2964				-0.53	11.88
A_73_P281436	CYB5R3	-0.45	13.99	-6.2955				-0.45	13.99
A_73_100683	ATOX1	-0.4	15.72	-6.288				-0.4	15.72
A_73_P052461	PNPLA2	-0.39	16.11	-6.2829				-0.39	16.11
A_73_P052021	CXCR7	-0.53	11.8	-6.254				-0.53	11.8
A_73_P044261	ELOVL5	-0.5	12.49	-6.245				-0.5	12.49
A_73_P339161	CSTB	-0.47	13.25	-6.2275				-0.47	13.25
A_73_P295136	CYB5R4	-0.46	13.53	-6.2238				-0.46	13.53
A_73_P321311	GMFG	-0.51	12.18	-6.2118				-0.51	12.18
A_73_119167	CLSTN3	-0.8	7.76	-6.208				-0.8	7.76
A_73_P042741	F2RL2	-0.63	9.83	-6.1929				-0.63	9.83
A_73_107151	COX8A	-0.41	15.1	-6.191				-0.41	15.1
A_73_P430916	RBM3	-0.57	10.83	-6.1731				-0.57	10.83
A_73_118475	CYB5A	-0.37	16.68	-6.1716				-0.37	16.68
A_73_P035131	OAS2	-0.5	12.34	-6.17				-0.5	12.34
A_73_P049126	FOS	-0.45	13.68	-6.156				-0.45	13.68
A_73_P038926	ACACA	-0.84	7.32	-6.1488				-0.84	7.32
A_73_112462	RARRES2	-0.42	14.6	-6.132				-0.42	14.6
A_73_118619	ME1	-0.52	11.76	-6.1152				-0.52	11.76
A_73_P342056	ALDH1A1	-0.42	14.53	-6.1026				-0.42	14.53
A_73_104090	ADIPOR2	-0.36	16.92	-6.0912				-0.36	16.92
A_73_P347541	RBP4	-0.59	10.3	-6.077				-0.59	10.3
A_73_108464	GPT2	-0.4	15.17	-6.068				-0.4	15.17
A_73_106202	TMSB4	-0.29	20.87	-6.0523				-0.29	20.87
A_73_115514	ATP6AP2	-0.46	13.1	-6.026				-0.46	13.1
A_73_P164422	LIMA1	-0.52	11.58	-6.0216				-0.52	11.58
A_73_116397	CCL8	-0.7	8.59	-6.013				-0.7	8.59
A_73_P110501	FCGR1A	-0.64	9.39	-6.0096				-0.64	9.39
A_73_101891	LAPTM5	-0.44	13.6	-5.984				-0.44	13.6
A_73_P045446	DUSP6	-0.44	13.6	-5.984				-0.44	13.6
A_73_101356	IL1RN	-0.73	8.19	-5.9787				-0.73	8.19
A_73_114546	PEPD	-0.41	14.56	-5.9696				-0.41	14.56
A_73_P483418	RNASE6	-0.47	12.69	-5.9643				-0.47	12.69
A_73_105212	ROBO4	-0.41	14.51	-5.9491				-0.41	14.51
A_73_P250781	ITGB2	-0.52	11.44	-5.9488				-0.52	11.44
A_73_P048451	SMAP2	-0.49	12.13	-5.9437				-0.49	12.13
A_73_113342	FABP4	-0.46	12.9	-5.934				-0.46	12.9
A_73_107930	ABHD11	-0.41	14.43	-5.9163				-0.37	15.99
A_73_P065961	VAT1	-0.37	15.99	-5.9163				-0.41	14.43
A_73_P039106	TRPV2	-0.51	11.6	-5.916				-0.51	11.6
A_73_P050731	A2M	-0.44	13.44	-5.9136				-0.44	13.44
A_73_P426746	COL4A2	-0.46	12.84	-5.9064				-0.46	12.84
A_73_114559	RBM47	-0.61	9.58	-5.8438				-0.61	9.58
A_73_118952	AXL	-0.43	13.56	-5.8308				-0.43	13.56
A_73_P051666	CCDC85C	-0.52	11.21	-5.8292				-0.52	11.21
A_73_P042686	NME1	-0.47	12.4	-5.828				-0.47	12.4
A_73_107813	SERPINH1	-0.43	13.54	-5.8222				-0.43	13.54
A_73_P508098	JUP	-0.41	14.19	-5.8179				-0.41	14.19
A_73_P040411	PPARG	-0.45	12.9	-5.805				-0.45	12.9
A_73_114190	PLIN1	-0.42	13.82	-5.8044				-0.42	13.82
A_73_118008	CFL1	-0.38	15.23	-5.7874				-0.38	15.23
A_73_105957	IL6ST	-0.4	14.46	-5.784				-0.4	14.46
A_73_106918	SCAP	-0.42	13.74	-5.7708				-0.42	13.74
A_73_119493	ISG15	-0.63	9.15	-5.7645				-0.63	9.15
A_73_P268376	PICALM	-0.4	14.4	-5.76				-0.4	14.4
A_73_106271	CD68	-0.76	7.57	-5.7532				-0.76	7.57
A_73_P466570	CIRBP	-0.56	10.27	-5.7512				-0.56	10.27
A_73_101823	FOSB	-0.34	16.91	-5.7494				-0.34	16.91
A_73_P048226	FAM71A	-1.2	4.79	-5.748				-1.2	4.79
A_73_100663	LDLRAP1	-0.43	13.36	-5.7448				-0.43	13.36
A_73_P375261	CTSD	-0.32	17.92	-5.7344				-0.32	17.92
A_73_119464	C12H13orf33	-0.45	12.74	-5.733				-0.45	12.74
A_73_119632	CAV1	-0.33	17.34	-5.7222				-0.33	17.34
A_73_P045456	CNDP2	-0.43	13.3	-5.719				-0.43	13.3
A_73_P192957	FZD4	-0.49	11.65	-5.7085				-0.49	11.65
A_73_103735	SMOC1	-0.4	14.22	-5.688				-0.4	14.22
A_73_113522	KIT	-0.69	8.23	-5.6787				-0.69	8.23
A_73_P049386	ACAT1	-0.35	16.16	-5.656				-0.35	16.16
A_73_P042021	GRO1	-0.62	9.1	-5.642				-0.62	9.1
A_73_108507	CTSC	-0.43	13.11	-5.6373				-0.43	13.11
A_73_P296216	CLDN5	-0.34	16.58	-5.6372				-0.34	16.58
A_73_102832	SEPW1	-0.36	15.64	-5.6304				-0.36	15.64
A_73_P049476	SEPP1	-0.33	17.02	-5.6166				-0.33	17.02
A_73_103151	TLE3	-0.47	11.92	-5.6024				-0.47	11.92
A_73_106226	BTK	-0.73	7.67	-5.5991				-0.73	7.67
A_73_112282	GRN	-0.35	15.98	-5.593				-0.35	15.98
A_73_P040866	SEC61A1	-0.52	10.74	-5.5848				-0.52	10.74
A_73_P037081	RPIA	-0.46	12.11	-5.5706				-0.46	12.11
A_73_P106081	SAP25	-0.47	11.85	-5.5695				-0.47	11.85
A_73_109635	FAM101A	-0.43	12.94	-5.5642				-0.43	12.94
A_73_P039061	CHRNA3	-0.88	6.32	-5.5616				-0.88	6.32
A_73_P045486	SLBP	-0.33	16.83	-5.5539				-0.33	16.83
A_73_103251	HSPG2	-0.32	17.35	-5.552				-0.32	17.35
A_73_104049	ACSS3	-0.45	12.33	-5.5485				-0.45	12.33
A_73_P143766	RBM4B	-0.67	8.28	-5.5476				-0.67	8.28
A_73_107256	SH3GL1	-0.44	12.58	-5.5352				-0.44	12.58
A_73_P134436	HCK	-0.88	6.28	-5.5264				-0.88	6.28
A_73_P111416	CYP2B6	-0.81	6.82	-5.5242				-0.81	6.82
A_73_112690	LOXL4	-0.49	11.27	-5.5223				-0.49	11.27
A_73_115854	GMPPB	-0.35	15.74	-5.509				-0.35	15.74
A_73_P110981	SRSF11	-0.58	9.49	-5.5042				-0.58	9.49
A_73_115122	PGAM1	-0.37	14.86	-5.4982				-0.37	14.86
A_73_P050561	NEK6	-0.4	13.74	-5.496				-0.4	13.74
A_73_102921	CRISPLD2	-0.36	15.26	-5.4936				-0.36	15.26
A_73_P099686	PPIB	-0.38	14.43	-5.4834				-0.38	14.43
A_73_P336581	APBB1IP	-0.58	9.43	-5.4694				-0.58	9.43
A_73_P036251	PRRX1	-0.45	12.15	-5.4675				-0.45	12.15
A_73_111051	CATHL5	-0.78	7	-5.46				-0.78	7
A_73_109279	AQR	-0.4	13.63	-5.452				-0.4	13.63
A_73_P113146	ABCA10	-0.42	12.98	-5.4516				-0.42	12.98
A_73_103471	EPAS1	-0.34	16.01	-5.4434				-0.34	16.01
A_73_118302	PAK6	-0.74	7.34	-5.4316				-0.74	7.34
A_73_117836	PLA2G16	-0.35	15.51	-5.4285				-0.35	15.51
A_73_P049026	SFXN1	-0.5	10.84	-5.42				-0.5	10.84
A_73_114640	LGMN	-0.42	12.9	-5.418				-0.42	12.9
A_73_P080396	PPP1R36	-0.55	9.84	-5.412				-0.55	9.84
A_73_107166	ACSM1	-0.36	15.02	-5.4072				-0.36	15.02
A_73_116683	CLK3	-0.38	14.21	-5.3998				-0.38	14.21
A_73_114976	TSKS	-0.73	7.39	-5.3947				-0.73	7.39
A_73_105864	TPST2	-0.33	16.33	-5.3889				-0.33	16.33
A_73_108799	AKR1A1	-0.38	14.18	-5.3884				-0.38	14.18
A_73_P050376	TRIM25	-0.38	14.16	-5.3808				-0.38	14.16
A_73_103926	LASP1	-0.38	14.15	-5.377				-0.38	14.15
A_73_121377	HMGCL	-0.44	12.2	-5.368				-0.44	12.2
A_73_117954	PPL	-0.4	13.41	-5.364				-0.4	13.41
A_73_P088926	ZNF800	-0.72	7.45	-5.364				-0.72	7.45
A_73_104364	COL18A1	-0.33	16.24	-5.3592				-0.33	16.24
A_73_117366	ELTD1	-0.49	10.93	-5.3557				-0.49	10.93
A_73_108676	SH3GL2	-0.59	9.07	-5.3513				-0.59	9.07
A_73_103849	CHAF1A	-0.53	10.05	-5.3265				-0.53	10.05
A_73_104417	2002-09-01	-0.33	16.1	-5.313				-0.33	16.1
A_73_P052246	ECHDC1	-0.44	12.06	-5.3064				-0.44	12.06
A_73_P094836	BZW1	-0.36	14.73	-5.3028				-0.36	14.73
A_73_104190	HP	-0.57	9.3	-5.301				-0.57	9.3
A_73_100623	CIB1	-0.39	13.58	-5.2962				-0.39	13.58
A_73_115045	PPIP5K1	-0.39	13.57	-5.2923				-0.39	13.57
A_73_P396821	GPAM	-0.38	13.9	-5.282				-0.38	13.9
A_73_P111931	CHI3L1	-0.53	9.96	-5.2788				-0.53	9.96
A_73_106972	PRODH	-0.48	10.96	-5.2608				-0.48	10.96
A_73_104280	EFHD2	-0.39	13.48	-5.2572				-0.39	13.48
A_73_110720	TNFAIP8L2	-0.57	9.22	-5.2554				-0.57	9.22
A_73_P251476	CD53	-0.54	9.7	-5.238				-0.54	9.7
A_73_120069	HSD17B10	-0.33	15.84	-5.2272				-0.33	15.84
A_73_108541	MMD	-0.48	10.88	-5.2224				-0.48	10.88
A_73_116769	ARPC1B	-0.34	15.35	-5.219				-0.34	15.35
A_73_108441	NARF	-0.43	12.12	-5.2116				-0.43	12.12
A_73_P049636	ALDH3A2	-0.35	14.87	-5.2045				-0.35	14.87
A_73_P050691	FGFR1	-0.33	15.75	-5.1975				-0.33	15.75
A_73_P047816	COX6A1	-0.35	14.84	-5.194				-0.35	14.84
A_73_P101241	LCE1B	-0.39	13.26	-5.1714				-0.39	13.26
A_73_P252621	SCP2	-0.41	12.61	-5.1701				-0.41	12.61
A_73_P045981	GTSE1	-0.57	9.06	-5.1642				-0.57	9.06
A_73_100295	IL13RA1	-0.42	12.29	-5.1618				-0.42	12.29
A_73_P065911	AOC3	-0.35	14.73	-5.1555				-0.35	14.73
A_73_117672	GLT25D1	-0.39	13.18	-5.1402				-0.39	13.18
A_73_112930	RSAD2	-0.71	7.23	-5.1333				-0.71	7.23
A_73_P315586	ADAMTS2	-0.42	12.22	-5.1324				-0.42	12.22
A_73_110586	SESN3	-0.36	14.23	-5.1228				-0.36	14.23
A_73_P031971	FCER1G	-0.55	9.3	-5.115				-0.55	9.3
A_73_114844	ADTRP	-0.63	8.11	-5.1093				-0.63	8.11
A_73_111170	CARD11	-0.48	10.63	-5.1024				-0.48	10.63
A_73_117417	ARHGAP30	-0.51	9.99	-5.0949				-0.37	13.77
A_73_106404	TXNDC12	-0.37	13.77	-5.0949				-0.51	9.99
A_73_P049066	PTPLB	-0.37	13.76	-5.0912				-0.37	13.76
A_73_100473	DBI	-0.28	18.16	-5.0848				-0.28	18.16
A_73_120266	CD99	-0.37	13.72	-5.0764				-0.37	13.72
A_73_120528	SLITRK4	-0.46	11.01	-5.0646				-0.46	11.01
A_73_P044481	SDC1	-0.69	7.34	-5.0646				-0.69	7.34
A_73_P301821	FITM2	-0.41	12.35	-5.0635				-0.41	12.35
A_73_P122106	ZNF503	-0.49	10.3	-5.047				-0.49	10.3
A_73_119603	TLCD2	-0.57	8.83	-5.0331				-0.57	8.83
A_73_P494428	PFN1	-0.33	15.25	-5.0325				-0.33	15.25
A_73_102799	MSR1	-0.66	7.62	-5.0292				4.38	13.62
A_73_P050916	OSMR	-0.6	8.38	-5.028				4.37	13.62
A_73_P056681	IFITM1	-0.33	15.21	-5.0193				4.14	13.41
A_73_P030561	EPCAM	-0.64	7.83	-5.0112				3.56	14.82
A_73_101578	TXN	-0.35	14.28	-4.998				3.77	13.55
A_73_101941	C1S	-0.32	15.6	-4.992				3.29	15.46
A_73_P044706	SLC25A5	-0.45	11.09	-4.9905				4.02	12.44
A_73_113062	TSPAN13	-0.36	13.86	-4.9896				4.01	12.11
A_73_117838	CTSH	-0.33	15.09	-4.9797				3.26	14.84
A_73_119213	PCCB	-0.37	13.45	-4.9765				3.93	12.2
A_73_116821	PCDH7	-0.49	10.14	-4.9686				3.47	13.71
A_73_P104126	PRNP	-0.34	14.6	-4.964				3.94	11.92
A_73_116052	GCAT	-0.38	13.05	-4.959				3.69	12.49
A_73_115102	SIGLEC1	-0.6	8.25	-4.95				3.3	13.67
A_73_106930	SRPX	-0.41	12.07	-4.9487				2.84	15.64
A_73_P030951	AVPI1	-0.34	14.55	-4.947				3.56	12.4
A_73_116721	OAS1Y	-0.54	9.16	-4.9464				3.58	12.25
A_73_111549	FUNDC1	-0.3	16.47	-4.941				3.67	11.88
A_73_P039891	SCARB1	-0.36	13.72	-4.9392				3.02	14.4
A_73_120660	PRELID1	-0.35	14.11	-4.9385				3.64	11.9
A_73_P045601	RGS16	-0.49	10.07	-4.9343				3.07	13.33
A_73_106554	CYBA	-0.46	10.72	-4.9312				3.49	11.58
A_73_P295966	MAP1LC3A	-0.32	15.39	-4.9248				3.56	11.23
A_73_P088791	IGFBP3	-0.3	16.41	-4.923				3.32	11.69
A_73_115901	TFPI	-0.59	8.33	-4.9147				3.27	11.31
A_73_P072096	GNB1	-0.37	13.27	-4.9099				2.81	13.15
A_73_P031131	IDI1	-0.42	11.69	-4.9098				2.43	15.12
A_73_104422	S100A10	-0.33	14.85	-4.9005				3.24	11.32
A_73_120780	HIPK2	-0.4	12.23	-4.892				3.01	11.96
A_73_P042756	C1R	-0.36	13.58	-4.8888				2.33	15.34
A_73_101432	PIK3R1	-0.3	16.29	-4.887				2.21	15.66
A_73_119652	HSPA2	-0.4	12.17	-4.868				2.68	12.89
A_73_P118552	PPT1	-0.4	12.15	-4.86				2.65	13.01
A_73_107418	DBN1	-0.43	11.29	-4.8547				2.65	12.73
A_73_105503	LYZ	-0.49	9.9	-4.851				3.19	10.54
A_73_P040831	LGALS3BP	-0.33	14.61	-4.8213				1.95	17.14
A_73_115963	MYO1G	-0.51	9.44	-4.8144				3.25	10.27
A_73_119014	GOSR1	-0.44	10.92	-4.8048				3.16	10.47
A_73_101821	7SK	-0.4	12.01	-4.804				2.28	14.21
A_73_117258	EEPD1	-0.4	11.98	-4.792				2.46	13.16
A_73_119877	SERPINB1	-0.33	14.51	-4.7883				3.07	10.53
A_73_P044276	ECHDC2	-0.35	13.65	-4.7775				2.68	11.9
A_73_P046636	CTNS	-0.34	14.03	-4.7702				2.27	14.03
A_73_114373	CCL24	-0.48	9.92	-4.7616				2.95	10.73
A_73_P494373	PDE6D	-0.3	15.87	-4.761				2.92	10.79
A_73_P036831	TMED3	-0.38	12.52	-4.7576				2.03	15.44
A_73_109651	HNF4A	-0.54	8.81	-4.7574				2.87	10.91
A_73_112393	EXT2	-0.35	13.59	-4.7565				1.86	16.78
A_73_112419	ANO10	-0.47	10.12	-4.7564				2.38	13.03
A_73_P045806	SLC31A1	-0.38	12.51	-4.7538				1.99	15.29
A_73_P046091	CARHSP1	-0.39	12.17	-4.7463				3.04	9.86
A_73_P042221	SERPINF1	-0.35	13.56	-4.746				2.93	10.09
A_73_P041631	BCKDHA	-0.32	14.83	-4.7456				2.08	14.13
A_73_P094696	EN1	-0.92	5.15	-4.738				2.97	9.82
A_73_118391	KCNK7	-0.62	7.63	-4.7306				2.88	10
A_73_115286	CHST1	-0.39	12.12	-4.7268				2.82	10.14
A_73_116890	SYN3	-0.29	16.29	-4.7241				3.03	9.31
A_73_112202	GALNTL1	-0.34	13.89	-4.7226				2.59	10.82
A_73_108422	MAPK3	-0.35	13.49	-4.7215				2.07	13.42
A_73_P333036	BTNL9	-0.43	10.97	-4.7171				2.85	9.68
A_73_107499	FBXO36	-0.37	12.73	-4.7101				2.8	9.85
A_73_P085726	EFNA5	-0.3	15.67	-4.701				2.47	11.15
A_73_108260	LPL	-0.29	16.21	-4.7009				2.79	9.85
A_73_108646	SPHK1	-0.43	10.92	-4.6956				2.8	9.75
A_73_117489	COMTD1	-0.43	10.91	-4.6913				1.9	14.09
A_73_P407237	STMN1	-0.33	14.2	-4.686				1.67	15.93
A_73_104263	TMEM106A	-0.43	10.89	-4.6827				2.37	11.2
A_73_105516	CLEC12A	-0.52	9	-4.68				1.54	17.2
A_73_P114976	ANKRD24	-0.5	9.36	-4.68				2.61	9.93
A_73_108595	SLC7A7	-0.5	9.35	-4.675				2.7	9.55
A_73_114604	CXCL14	-0.46	10.15	-4.669				2.74	9.19
A_73_102641	RNASET2	-0.35	13.34	-4.669				2	12.49
A_73_106793	C11H9orf16	-0.39	11.96	-4.6644				1.82	13.6
A_73_101039	LIPE	-0.41	11.37	-4.6617				2.45	10.07
A_73_115318	GREM1	-0.59	7.9	-4.661				1.57	15.7
A_73_P048511	TIMP3	-0.39	11.95	-4.6605				2.69	9.14
A_73_105057	EML4	-0.39	11.94	-4.6566				1.92	12.8
A_73_114798	SLC4A4	-0.54	8.62	-4.6548				1.84	13.09
A_73_P032526	C28H10orf54	-0.42	11.08	-4.6536				2.49	9.37
A_73_113915	C7H19orf60	-0.33	14.09	-4.6497				2.25	10.32
A_73_P039211	EDC3	-0.59	7.88	-4.6492				2.23	10.35
A_73_P279616	CIAPIN1	-0.39	11.91	-4.6449				2.05	11.11
A_73_P057631	DOCK11	-0.39	11.9	-4.641				2.21	10.26
A_73_101554	BRCA2	-0.75	6.17	-4.6275				2.59	8.75
A_73_115916	CLCN7	-0.32	14.45	-4.624				1.71	13.19
A_73_P127506	NRP1	-0.35	13.17	-4.6095				1.52	14.83
A_73_109966	HK3	-0.61	7.55	-4.6055				2.41	9.34
A_73_112366	ZNF274	-0.74	6.22	-4.6028				1.9	11.82
A_73_107486	NID2	-0.37	12.43	-4.5991				2.11	10.38
A_73_111645	RPLP2	-0.23	19.99	-4.5977				2.51	8.58
A_73_119044	SH3BGRL3	-0.3	15.32	-4.596				2.27	9.42
A_73_108779	DHCR24	-0.35	13.1	-4.585				2.43	8.77
A_73_105880	TMEM22	-0.59	7.77	-4.5843				2.43	8.75
A_73_103689	PPP1R18	-0.4	11.46	-4.584				2.04	10.3
A_73_101447	MAGED1	-0.33	13.88	-4.5804				2.4	8.66
A_73_116088	PLD3	-0.36	12.72	-4.5792				1.92	10.8
A_73_P042481	C18H19orf12	-0.36	12.71	-4.5756				1.66	12.44
A_73_P041326	CD86	-0.53	8.61	-4.5633				2.4	8.59
A_73_104134	MPDU1	-0.36	12.66	-4.5576				1.93	10.66
A_73_P104271	JAK1	-0.32	14.24	-4.5568				2.11	9.68
A_73_119440	IFI47	-0.4	11.39	-4.556				1.33	15.3
A_73_112696	CAPN2	-0.29	15.71	-4.5559				1.54	13.17
A_73_P086841	PTPDC1	-0.47	9.68	-4.5496				2.02	10.01
A_73_P106166	COL8A1	-0.37	12.29	-4.5473				2.12	9.52
A_73_100034	POLE4	-0.35	12.99	-4.5465				2.09	9.53
A_73_P074086	SIRPB1	-0.62	7.33	-4.5446				1.66	11.96
A_73_P124871	SERINC1	-0.29	15.67	-4.5443				1.97	10.03
A_73_115816	PAOX	-0.35	12.98	-4.543				1.23	16.02
A_73_P097256	TMBIM6	-0.27	16.79	-4.5333				1.17	16.79
A_73_P304396	LAMC1	-0.42	10.79	-4.5318				2.27	8.65
A_73_P486813	COBRA1	-0.3	15.09	-4.527				1.41	13.85
A_73_P059411	WDFY4	-0.46	9.82	-4.5172				1.67	11.56
A_73_P117436	MFAP5	-0.29	15.57	-4.5153				1.89	10.19
A_73_P122361	CGN	-0.62	7.26	-4.5012				1.89	10.09
A_73_117685	MAN2B1	-0.31	14.52	-4.5012				1.54	12.3
A_73_P458766	ARPC5	-0.36	12.49	-4.4964				1.61	11.75
A_73_118341	NME4	-0.28	16.05	-4.494				2.23	8.47
A_73_109159	FKBP9	-0.3	14.96	-4.488				2.21	8.54
A_73_P035469	KIAA1715	-0.88	5.1	-4.488				1.13	16.63
A_73_P043861	TSPAN11	-0.39	11.47	-4.4733				2.22	8.43
A_73_P423931	NECAP2	-0.39	11.46	-4.4694				1.38	13.53
A_73_115023	MYO1B	-0.39	11.45	-4.4655				2.17	8.6
A_73_120931	NOP16	-0.3	14.87	-4.461				1.91	9.61
A_73_P043581	MXD4	-0.35	12.73	-4.4555				1.7	10.7
A_73_102030	MTHFS	-0.47	9.47	-4.4509				1.98	9.11
A_73_102682	BOLA-A	-0.32	13.89	-4.4448				1.27	14.07
A_73_P344366	SLC25A1	-0.4	11.1	-4.44				1.1	16.24
A_73_P348316	LCAT	-0.4	11.09	-4.436				1.08	16.53
A_73_102197	RNF125	-0.46	9.62	-4.4252				1.3	13.68
A_73_P069501	GSC	-0.66	6.7	-4.422				1.05	16.93
A_73_P035791	CTSK	-0.37	11.93	-4.4141				1.69	10.43
A_73_103913	CERS2	-0.32	13.77	-4.4064				1.41	12.36
A_73_111259	CPLX1	-0.37	11.87	-4.3919				1.22	14.25
A_73_117299	EPHX2	-0.4	10.97	-4.388				1.4	12.39
A_73_112639	IRAK4	-0.45	9.75	-4.3875				2.12	8.16
A_73_P148316	KPNB1	-0.41	10.7	-4.387				1.97	8.78
A_73_101369	NADK	-0.36	12.18	-4.3848				2.17	7.96
A_73_101702	UBE2L6	-0.36	12.17	-4.3812				1.17	14.66
A_73_105038	AMDHD2	-0.42	10.43	-4.3806				1.19	14.34
A_73_116093	MPP1	-0.31	14.13	-4.3803				2.16	7.89
A_73_P049001	GRINA	-0.32	13.65	-4.368				2.05	8.29
A_73_116598	SORD	-0.38	11.49	-4.3662				0.94	18.05
A_73_P041611	NCKAP1L	-0.51	8.56	-4.3656				1.41	11.93
A_73_120610	CYP26B1	-0.44	9.92	-4.3648				1.18	14.22
A_73_110738	FSTL1	-0.28	15.57	-4.3596				1.23	13.64
A_73_P370326	COL6A1	-0.24	18.15	-4.356				2.19	7.66
A_73_116752	CDKN2B	-0.52	8.37	-4.3524				1.45	11.56
A_73_117154	CTSZ	-0.29	14.99	-4.3471				1.33	12.54
A_73_113417	NPC2	-0.33	13.09	-4.3197				1.41	11.82
A_73_P105436	NAPA	-0.29	14.89	-4.3181				1.47	11.3
A_73_P095346	PTAFR	-0.49	8.8	-4.312				0.99	16.65
A_73_P493483	ADAM22	-0.45	9.58	-4.311				1.04	15.82
A_73_P084411	MYO1F	-0.41	10.51	-4.3091				1.24	13.24
A_73_P047806	PON2	-0.31	13.89	-4.3059				1.73	9.48
A_73_103981	ACP5	-0.34	12.66	-4.3044				1.98	8.28
A_73_112988	CCL2	-0.34	12.66	-4.3044				0.9	18.15
A_73_108562	HMG20B	-0.3	14.33	-4.299				0.94	17.35
A_73_115201	ATP6V0D1	-0.28	15.34	-4.2952				1.12	14.49
A_73_105751	LYN	-0.37	11.59	-4.2883				1.18	13.75
A_73_101871	SH3BGRL	-0.32	13.38	-4.2816				2.01	8.04
A_73_120494	RAD51B	-0.45	9.51	-4.2795				2.05	7.85
A_73_121115	SPATA20	-0.45	9.51	-4.2795				1.97	8.07
A_73_106038	LRP1	-0.28	15.27	-4.2756				1.87	8.47
A_73_107675	PGRMC1	-0.34	12.55	-4.267				2.07	7.64
A_73_121126	ABCA3	-0.38	11.22	-4.2636				1.29	12.22
A_73_P362031	VPS28	-0.27	15.79	-4.2633				1.71	9.21
A_73_P049796	C22H3orf14	-0.53	8.04	-4.2612				1.53	10.24
A_73_P046561	B3GNT6	-0.44	9.68	-4.2592				1.71	9.14
A_73_113610	KLRB1	-0.43	9.89	-4.2527				1.67	9.35
A_73_112520	BRP44L	-0.23	18.47	-4.2481				0.91	17.04
A_73_P065971	CD300LG	-0.3	14.16	-4.248				1.26	12.24
A_73_119537	HS3ST6	-0.48	8.85	-4.248				1.23	12.51
A_73_110542	STXBP2	-0.53	8	-4.24				1.37	11.2
A_73_107625	G6PC3	-0.38	11.15	-4.237				2.02	7.51
A_73_117298	RB1	-0.4	10.58	-4.232				0.9	16.71
A_73_105205	TFE3	-0.32	13.2	-4.224				1.32	11.37
A_73_120925	COX19	-0.31	13.58	-4.2098				1.87	7.98
A_73_115783	ADIPOQ	-0.32	13.14	-4.2048				0.8	18.64
A_73_P127906	FGFRL1	-0.31	13.56	-4.2036				1.78	8.36
A_73_120793	ALDH9A1	-0.3	14	-4.2				0.96	15.5
A_73_110630	CPNE3	-0.35	11.97	-4.1895				1.52	9.77
A_73_100589	IRF5	-0.39	10.74	-4.1886				1.52	9.72
A_73_103371	RAPGEF3	-0.38	11.02	-4.1876				1.96	7.53
A_73_118253	PYCARD	-0.46	9.08	-4.1768				1.26	11.66
A_73_114572	EGFLAM	-0.32	13.05	-4.176				0.94	15.37
A_73_P100161	EEF1A1	-0.23	18.11	-4.1653				1.58	9.05
A_73_107351	SRGAP1	-0.44	9.46	-4.1624				1.23	11.62
A_73_102178	PEMT	-0.51	8.16	-4.1616				1.73	8.26
A_73_P097521	RPL3	-0.25	16.64	-4.16				1.23	11.59
A_73_P045836	C11H2orf18	-0.45	9.24	-4.158				1.32	10.7
A_73_P043336	SCRN1	-0.35	11.88	-4.158				1.85	7.62
A_73_P106276	SLC11A1	-0.76	5.47	-4.1572				0.77	18.29
A_73_107101	DPYD	-0.38	10.94	-4.1572				1.65	8.47
A_73_P296066	ITGA6	-0.49	8.48	-4.1552				0.99	14.08
A_73_P047836	PRR13	-0.35	11.86	-4.151				1.46	9.53
A_73_119723	LOXL2	-0.32	12.97	-4.1504				1.01	13.68
A_73_101302	ATL3	-0.42	9.88	-4.1496				1.2	11.49
A_73_P328471	H3F3B	-0.3	13.82	-4.146				1.49	9.22
A_73_103031	EFEMP2	-0.38	10.91	-4.1458				1.03	13.3
A_73_P039451	MYO1C	-0.25	16.57	-4.1425				1.52	8.99
A_73_105585	UBA7	-0.4	10.35	-4.14				0.98	13.91
A_73_P137486	RMI2	-0.73	5.66	-4.1318				1.77	7.68
A_73_P039456	LTC4S	-0.39	10.59	-4.1301				1.63	8.33
A_73_107651	MTPN	-0.28	14.75	-4.13				1.94	6.99
A_73_119745	C1QTNF1	-0.27	15.29	-4.1283				1.07	12.6
A_73_P102781	MIF	-0.43	9.58	-4.1194				1.57	8.56
A_73_102081	GPAA1	-0.28	14.7	-4.116				1.55	8.67
A_73_106081	TSNAX	-0.35	11.75	-4.1125				0.98	13.7
A_73_118606	UNC119	-0.37	11.11	-4.1107				1.6	8.39
A_73_118758	PLAU	-0.35	11.74	-4.109				1.12	11.96
A_73_110104	ABHD12	-0.31	13.25	-4.1075				1.19	11.25
A_73_P251836	RAB7A	-0.34	12.07	-4.1038				0.68	19.59
A_73_P036141	TMEM50A	-0.31	13.23	-4.1013				1.3	10.23
A_73_P260691	CTSS	-0.33	12.41	-4.0953				0.91	14.57
A_73_100241	MBD2	-0.3	13.64	-4.092				0.96	13.78
A_73_109239	IFITM3	-0.26	15.73	-4.0898				1.04	12.71
A_73_P450056	C25H7orf59	-0.28	14.6	-4.088				1.51	8.72
A_73_P041011	LEPROT	-0.33	12.36	-4.0788				1.25	10.42
A_73_P184987	CDHR4	-0.82	4.97	-4.0754				1.77	7.35
A_73_105842	ARHGDIB	-0.3	13.58	-4.074				1.88	6.88
A_73_P080931	COX7A2	-0.28	14.53	-4.0684				0.91	14.21
A_73_111332	GPC1	-0.26	15.64	-4.0664				1.14	11.15
A_73_117493	NDUFA4L2	-0.42	9.67	-4.0614				1.66	7.65
A_73_P044886	AIF1L	-0.32	12.69	-4.0608				1.07	11.85
A_73_109867	C24H18orf8	-0.33	12.3	-4.059				1.69	7.5
A_73_P105176	C2orf72	-0.63	6.43	-4.0509				1.58	8
A_73_104928	DPEP1	-0.63	6.42	-4.0446				0.69	18.31
A_73_P039566	ARHGAP29	-0.36	11.23	-4.0428				1.13	11.18
A_73_114130	LRRN4CL	-0.28	14.43	-4.0404				1.11	11.36
A_73_108966	TEX264	-0.31	13.03	-4.0393				0.97	12.97
A_73_101652	TCN2	-0.28	14.41	-4.0348				1.47	8.52
A_73_P046221	NUPR1L	-0.29	13.9	-4.031				0.73	16.99
A_73_100946	KCNK12	-0.48	8.39	-4.0272				1.11	11.13
A_73_109443	RETSAT	-0.29	13.88	-4.0252				1.51	8.16
A_73_100163	FAM195B	-0.31	12.98	-4.0238				1.71	7.2
A_73_P092276	LMNA	-0.33	12.18	-4.0194				1.06	11.6
A_73_113054	ACSL5	-0.34	11.81	-4.0154				1.01	12.17
A_73_114703	RCL1	-0.33	12.16	-4.0128				1.45	8.45
A_73_107633	CAPG	-0.33	12.15	-4.0095				1.05	11.59
A_73_120501	CMTM7	-0.33	12.14	-4.0062				1.5	8.11
A_73_P039646	PMM2	-0.3	13.35	-4.005				1.73	6.99
A_73_120772	AP1S1	-0.35	11.44	-4.004				0.98	12.32
A_73_P194182	CYGB	-0.39	10.26	-4.0014				1.76	6.84
A_73_P282516	KLRF1	-0.44	9.09	-3.9996				1.36	8.8
A_73_P110346	MSX1	-0.44	9.07	-3.9908				1.17	10.22
A_73_103357	NUCB1	-0.26	15.34	-3.9884				0.9	13.25
A_73_P052451	GSS	-0.56	7.12	-3.9872				0.86	13.84
A_73_P087911	ENOPH1	-0.32	12.46	-3.9872				1.39	8.53
A_73_115720	NR1H3	-0.28	14.23	-3.9844				1.25	9.43
A_73_102269	MVP	-0.27	14.73	-3.9771				0.94	12.5
A_73_P314571	C19H17orf61	-0.3	13.24	-3.972				0.89	13.18
A_73_105534	CDH5	-0.32	12.4	-3.968				1.57	7.45
A_73_P120186	SUPT6H	-0.4	9.92	-3.968				1.66	7.04
A_73_118399	CCDC151	-0.67	5.92	-3.9664				1.5	7.77
A_73_P078201	ACSL4	-0.36	11.01	-3.9636				1.47	7.91
A_73_114861	VCAN	-0.37	10.71	-3.9627				0.75	15.49
A_73_112704	RABAC1	-0.26	15.24	-3.9624				1.23	9.41
A_73_P353796	GUK1	-0.28	14.15	-3.962				1.74	6.6
A_73_107882	C6H4orf34	-0.28	14.14	-3.9592				0.89	12.78
A_73_107343	PSMB8	-0.37	10.7	-3.959				1.65	6.85
A_73_P048826	CLIC3	-0.55	7.19	-3.9545				0.64	17.63
A_73_112194	EHD4	-0.28	14.1	-3.948				1.58	7.13
A_73_103870	C6orf132	-0.35	11.26	-3.941				1.01	11.15
A_73_P317791	JUN	-0.24	16.41	-3.9384				0.78	14.4
A_73_117941	SLC25A36	-0.29	13.55	-3.9295				0.62	18.06
A_73_P044746	GSTP1	-0.28	14	-3.92				1.73	6.47
A_73_107458	PPP1R16B	-0.37	10.59	-3.9183				0.77	14.52
A_73_116970	SPTBN2	-0.37	10.56	-3.9072				0.74	15.02
A_73_P512558	MIS18BP1	-0.34	11.49	-3.9066				1.66	6.68
A_73_P312046	MPV17	-0.34	11.48	-3.9032				0.96	11.39
A_73_P034841	SLC39A7	-0.31	12.59	-3.9029				1.07	10.2
A_73_P045316	TMEM119	-0.51	7.65	-3.9015				1.36	8.01
A_73_P043376	CPXM1	-0.48	8.12	-3.8976				0.93	11.69
A_73_P062146	CD2AP	-0.34	11.46	-3.8964				1.31	8.28
A_73_114382	CDCA3	-0.53	7.35	-3.8955				0.78	13.86
A_73_P037736	CEBPD	-0.25	15.56	-3.89				0.69	15.57
A_73_P047100	DYNLT3	-0.32	12.13	-3.8816				1.07	10.03
A_73_112467	MPZL1	-0.3	12.93	-3.879				1.69	6.35
A_73_P414921	NME2	-0.29	13.36	-3.8744				1.62	6.58
A_73_P495318	C1RL	-0.38	10.19	-3.8722				0.83	12.73
A_73_119197	IGFBP6	-0.23	16.83	-3.8709				0.89	11.86
A_73_P296436	PGRMC2	-0.27	14.33	-3.8691				1.45	7.26
A_73_P047321	FAM213A	-0.31	12.48	-3.8688				0.85	12.26
A_73_106785	FES	-0.26	14.87	-3.8662				1.55	6.72
A_73_P291126	PI4KA	-0.34	11.37	-3.8658				1.06	9.81
A_73_118622	ABHD6	-0.33	11.71	-3.8643				0.93	11.14
A_73_P289756	CKAP4	-0.28	13.8	-3.864				0.89	11.64
A_73_104258	BRB	-0.33	11.7	-3.861				1.28	8.09
A_73_P104306	TLN1	-0.26	14.82	-3.8532				0.76	13.6
A_73_112455	CANX	-0.42	9.16	-3.8472				0.8	12.88
A_73_116648	HOXA2	-0.59	6.52	-3.8468				1.45	7.04
A_73_113785	VPS26A	-0.29	13.26	-3.8454				0.58	17.6
A_73_116125	SLC39A1	-0.31	12.39	-3.8409				0.81	12.6
A_73_P038261	EHD2	-0.4	9.59	-3.836				1.05	9.65
A_73_P100986	YWHAB	-0.3	12.78	-3.834				1.28	7.9
A_73_109732	EZR	-0.33	11.6	-3.828				0.92	10.99
A_73_104580	CD99L2	-0.36	10.63	-3.8268				0.77	13.13
A_73_119324	IL18BP	-0.38	10.07	-3.8266				0.96	10.53
A_73_114057	SLC25A16	-0.35	10.93	-3.8255				1.29	7.83
A_73_121341	KCNK17	-0.46	8.3	-3.818				0.61	16.49
A_73_115690	NCF2	-0.53	7.2	-3.816				0.95	10.57
A_73_P058771	ZCWPW1	-0.57	6.69	-3.8133				0.85	11.8
A_73_120807	KIAA1598	-0.45	8.47	-3.8115				1.17	8.57
A_73_P233112	SLC16A13	-0.56	6.8	-3.808				0.9	11.14
A_73_P106266	DAB2	-0.3	12.69	-3.807				1.07	9.34
A_73_P204752	NKPD1	-0.5	7.61	-3.805				1.51	6.6
A_73_100101	OXCT1	-0.25	15.22	-3.805				0.91	10.9
A_73_113783	C8orf42	-0.37	10.28	-3.8036				1.26	7.87
A_73_P086301	GDA	-0.45	8.45	-3.8025				0.82	12.04
A_73_P063531	STAB1	-0.32	11.88	-3.8016				0.95	10.39
A_73_P350006	FLVCR2	-0.22	17.28	-3.8016				0.89	11.08
A_73_115418	ERH	-0.24	15.84	-3.8016				1.5	6.57
A_73_117176	FERMT3	-0.43	8.84	-3.8012				1.34	7.35
A_73_102863	GAK	-0.27	14.07	-3.7989				1.32	7.46
A_73_P039241	C15H11orf71	-0.36	10.55	-3.798				0.96	10.25
A_73_P030521	KDSR	-0.34	11.17	-3.7978				0.79	12.42
A_73_100786	NPDC1	-0.25	15.19	-3.7975				0.9	10.87
A_73_119570	CNIH4	-0.42	9.04	-3.7968				0.78	12.52
A_73_P033791	CRYZ	-0.27	14.06	-3.7962				1.24	7.87
A_73_112239	PIR	-0.37	10.26	-3.7962				0.94	10.37
A_73_115997	TLR2	-0.52	7.3	-3.796				1.01	9.65
A_73_100958	CCL5	-0.43	8.82	-3.7926				0.87	11.19
A_73_P041941	GRIA3	-0.19	19.96	-3.7924				0.85	11.45
A_73_P257301	ABTB1	-0.25	15.16	-3.79				0.7	13.9
A_73_119604	RNASE4	-0.25	15.15	-3.7875				0.73	13.32
A_73_109704	SLC25A17	-0.37	10.23	-3.7851				0.96	10.11
A_73_P037176	GNAI1	-0.39	9.7	-3.783				1.17	8.29
A_73_P034831	SEMA3C	-0.37	10.22	-3.7814				0.56	17.32
A_73_105970	PTTG1IP	-0.26	14.54	-3.7804				1.11	8.72
A_73_111379	C3	-0.39	9.69	-3.7791				1.33	7.25
A_73_P097631	TSPAN32	-0.39	9.69	-3.7791				0.74	13.03
A_73_105236	APH1A	-0.29	13.03	-3.7787				1	9.61
A_73_P047291	MST1	-0.34	11.1	-3.774				0.76	12.59
A_73_112174	AQP3	-0.35	10.77	-3.7695				0.63	15.15
A_73_118245	PKIB	-0.47	8.02	-3.7694				0.77	12.36
A_73_121318	SLC38A10	-0.29	12.99	-3.7671				1.2	7.92
A_73_P046776	CMTM3	-0.42	8.96	-3.7632				0.71	13.35
A_73_110241	ACSBG1	-0.49	7.68	-3.7632				1.49	6.36
A_73_P030496	CDC37	-0.24	15.68	-3.7632				1.03	9.2
A_73_111396	PCBD1	-0.3	12.54	-3.762				0.72	13.13
A_73_115061	RNF149	-0.47	8	-3.76				0.74	12.77
A_73_P110506	VCAM1	-0.32	11.71	-3.7472				0.74	12.76
A_73_109089	S1PR3	-0.34	11.01	-3.7434				0.77	12.24
A_73_P072526	MAOA	-0.35	10.69	-3.7415				0.72	13.08
A_73_P062961	TXNDC5	-0.32	11.68	-3.7376				1.19	7.91
A_73_P045301	CARD9	-0.47	7.93	-3.7271				1.46	6.42
A_73_P376736	HM13	-0.28	13.3	-3.724				0.97	9.65
A_73_P042776	FDX1	-0.29	12.84	-3.7236				1.44	6.5
A_73_P067956	FTL	-0.31	12.01	-3.7231				0.93	10
A_73_P037151	GMIP	-0.47	7.92	-3.7224				0.78	11.89
A_73_100386	CP	-0.44	8.45	-3.718				0.93	9.92
A_73_P284036	KCND2	-0.3	12.36	-3.708				0.54	17.06
A_73_110616	RABIF	-0.46	8.06	-3.7076				1.44	6.38
A_73_105229	DNM3	-0.66	5.6	-3.696				0.86	10.67
A_73_109028	CYBB	-0.4	9.23	-3.692				0.96	9.51
A_73_117051	METRNL	-0.28	13.17	-3.6876				1.41	6.43
A_73_114375	FAM84B	-0.42	8.78	-3.6876				0.77	11.77
A_73_110702	ZC3HAV1	-0.32	11.5	-3.68				0.56	16.16
A_73_116653	F5	-0.65	5.66	-3.679				0.81	11.17
A_73_107805	NCF4	-0.39	9.43	-3.6777				1.43	6.28
A_73_P267666	REXO2	-0.27	13.62	-3.6774				0.84	10.64
A_73_P033746	SDF2L1	-0.48	7.66	-3.6768
A_73_P050051	XPO4	-0.42	8.75	-3.675
A_73_P050001	C3H1orf85	-0.37	9.92	-3.6704
A_73_105732	DLG5	-0.26	14.11	-3.6686
A_73_115056	BOK	-0.29	12.65	-3.6685
A_73_107775	PNPO	-0.36	10.19	-3.6684
A_73_106943	STK16	-0.31	11.83	-3.6673
A_73_113101	GFRA2	-0.46	7.97	-3.6662
A_73_P039136	CTSL2	-0.28	13.09	-3.6652
A_73_P427021	BASP1	-0.36	10.18	-3.6648
A_73_P431881	ASMTL	-0.26	14.08	-3.6608
A_73_P043056	CA5B	-0.4	9.15	-3.66
A_73_119081	GALM	-0.32	11.43	-3.6576
A_73_P049101	SHISA5	-0.25	14.62	-3.655
A_73_107382	GM2A	-0.35	10.44	-3.654
A_73_115687	ATXN2	-0.38	9.61	-3.6518
A_73_120461	SYN1	-0.29	12.59	-3.6511
A_73_103272	SMPD3	-0.61	5.98	-3.6478
A_73_119648	PDIA5	-0.35	10.41	-3.6435
A_73_P455516	SHMT2	-0.35	10.41	-3.6435
A_73_115927	ACAD8	-0.31	11.75	-3.6425
A_73_P331156	PLEK	-0.45	8.09	-3.6405
A_73_106286	SQRDL	-0.3	12.12	-3.636
A_73_P051886	CPM	-0.38	9.56	-3.6328
A_73_110541	GCHFR	-0.35	10.37	-3.6295
A_73_110490	TMEM165	-0.31	11.7	-3.627
A_73_103107	ALKBH6	-0.31	11.69	-3.6239
A_73_100622	TADA3	-0.26	13.91	-3.6166
A_73_P093911	COL6A3	-0.28	12.91	-3.6148
A_73_P040906	SLC13A3	-0.4	9.02	-3.608
A_73_121113	RGCC	-0.22	16.39	-3.6058
A_73_118249	VSTM1	-0.59	6.11	-3.6049
A_73_110407	PTDSS1	-0.26	13.86	-3.6036
A_73_102736	2005-09-01	-0.31	11.62	-3.6022
A_73_P048966	LOX	-0.29	12.42	-3.6018
A_73_107993	TINAGL1	-0.31	11.6	-3.596
A_73_113702	CHCHD6	-0.21	17.12	-3.5952
A_73_P030861	SKA1	-0.53	6.78	-3.5934
A_73_P036506	SYCP3	-0.25	14.35	-3.5875
A_73_101318	DNASE2	-0.28	12.8	-3.584
A_73_P348406	IGF2	-0.19	18.85	-3.5815
A_73_112719	DTYMK	-0.39	9.18	-3.5802
A_73_104534	GAA	-0.29	12.33	-3.5757
A_73_119079	CDC25A	-0.55	6.5	-3.575
A_73_115425	CTSB	-0.22	16.25	-3.575
A_73_100203	SFMBT2	-0.27	13.24	-3.5748
A_73_116406	NQO1	-0.31	11.52	-3.5712
A_73_108608	RGL1	-0.3	11.9	-3.57
A_73_105982	ADAMTS16	-0.55	6.49	-3.5695
A_73_108080	TRPA1	-0.24	14.87	-3.5688
A_73_107193	LRRC26	-0.23	15.51	-3.5673
A_73_P033156	LAPTM4A	-0.31	11.5	-3.565
A_73_P109746	GLB1	-0.31	11.5	-3.565
A_73_120741	CD34	-0.27	13.17	-3.5559
A_73_115108	SELT	-0.3	11.85	-3.555
A_73_116177	TBC1D9B	-0.25	14.21	-3.5525
A_73_115591	TBC1D20	-0.26	13.64	-3.5464
A_73_P376128	IGLL1	-0.66	5.36	-3.5376
A_73_119474	FAM171A1	-0.31	11.4	-3.534
A_73_108200	APEH	-0.23	15.36	-3.5328
A_73_104909	SRD5A1	-0.32	11.03	-3.5296
A_73_108242	ETS1	-0.28	12.6	-3.528
A_73_P400976	CLIC1	-0.25	14.1	-3.525
A_73_110865	SFXN2	-0.4	8.81	-3.524
A_73_P061986	FTSJD2	-0.2	17.62	-3.524
A_73_105232	SLC25A39	-0.23	15.3	-3.519
A_73_118324	APOA1	-0.28	12.56	-3.5168
A_73_109847	ANGPTL2	-0.35	10.04	-3.514
A_73_118427	TRIOBP	-0.24	14.63	-3.5112
A_73_P083725	LSM4	-0.24	14.62	-3.5088
A_73_P244305	ZFP36L1	-0.26	13.48	-3.5048
A_73_118907	SLC16A1	-0.39	8.98	-3.5022
A_73_P059816	WHSC1L1	-0.34	10.28	-3.4952
A_73_111362	RAB5C	-0.27	12.94	-3.4938
A_73_P276681	COX7A2L	-0.27	12.94	-3.4938
A_73_118240	C22H3orf75	-0.41	8.52	-3.4932
A_73_P031381	SERPINB8	-0.37	9.44	-3.4928
A_73_104497	PLVAP	-0.32	10.9	-3.488
A_73_P045356	EGFL7	-0.21	16.6	-3.486
A_73_109643	PFKL	-0.26	13.38	-3.4788
A_73_106167	ARPC3	-0.33	10.54	-3.4782
A_73_P048461	QPCT	-0.36	9.66	-3.4776
A_73_119118	GNB2	-0.24	14.49	-3.4776
A_73_107391	CYTH4	-0.38	9.15	-3.477
A_73_102137	TXNDC11	-0.32	10.85	-3.472
A_73_100077	CIST1	-0.45	7.71	-3.4695
A_73_120060	PROS1	-0.33	10.51	-3.4683
A_73_116074	CD52	-0.32	10.82	-3.4624
A_73_121400	CHP1	-0.27	12.82	-3.4614
A_73_P064756	CCL16	-0.34	10.16	-3.4544
A_73_106112	DNAJC17	-0.38	9.09	-3.4542
A_73_P037096	BMP2	-0.42	8.22	-3.4524
A_73_114941	C9H6orf211	-0.45	7.67	-3.4515
A_73_102935	PTX3	-0.39	8.85	-3.4515
A_73_115721	CAV2	-0.37	9.32	-3.4484
A_73_115229	SOCS1	-0.39	8.84	-3.4476
A_73_115123	RHOA	-0.25	13.79	-3.4475
A_73_103040	ZC3H12C	-0.57	6.04	-3.4428
A_73_111465	FAM173A	-0.25	13.75	-3.4375
A_73_117608	GPR107	-0.26	13.22	-3.4372
A_73_P112151	C4BPA	-0.47	7.31	-3.4357
A_73_111524	TAP2	-0.28	12.27	-3.4356
A_73_P049114	H3F3C	-0.26	13.21	-3.4346
A_73_105326	SH2D7	-0.28	12.26	-3.4328
A_73_110140	CCR1	-0.38	9.03	-3.4314
A_73_P085501	CCDC69	-0.21	16.34	-3.4314
A_73_119120	P4HB	-0.2	17.14	-3.428
A_73_120239	ADAM12	-0.6	5.71	-3.426
A_73_103918	PDGFRB	-0.3	11.42	-3.426
A_73_100504	DDR2	-0.24	14.26	-3.4224
A_73_113219	PYCR1	-0.32	10.69	-3.4208
A_73_P079886	MGAT2	-0.32	10.68	-3.4176
A_73_P047691	NT5E	-0.39	8.76	-3.4164
A_73_115101	GANAB	-0.27	12.65	-3.4155
A_73_P118136	EVL	-0.26	13.13	-3.4138
A_73_112408	UBTF	-0.29	11.76	-3.4104
A_73_104379	VAV1	-0.34	10.03	-3.4102
A_73_105627	EPS8	-0.25	13.63	-3.4075
A_73_P041121	SLC43A3	-0.47	7.25	-3.4075
A_73_117997	FLI1	-0.29	11.75	-3.4075
A_73_P035561	MFSD10	-0.27	12.62	-3.4074
A_73_101496	ACRBP	-0.49	6.95	-3.4055
A_73_111559	RCN1	-0.25	13.62	-3.405
A_73_P033241	TRAPPC9	-0.27	12.61	-3.4047
A_73_109625	WFS1	-0.51	6.67	-3.4017
A_73_P047591	CCDC109B	-0.4	8.5	-3.4
A_73_110879	NTRK2	-0.25	13.6	-3.4
A_73_104687	PECAM1	-0.29	11.71	-3.3959
A_73_P030811	GPR56	-0.26	13.05	-3.393
A_73_P073546	PFKFB3	-0.29	11.7	-3.393
A_73_P405761	TSPAN15	-0.4	8.48	-3.392
A_73_112507	BAIAP2L1	-0.64	5.3	-3.392
A_73_P166442	ITPK1	-0.27	12.55	-3.3885
A_73_P090026	DCN	-0.2	16.91	-3.382
A_73_103070	C3AR1	-0.43	7.85	-3.3755
A_73_117177	RRM2	-0.62	5.44	-3.3728
A_73_108166	RTP4	-0.33	10.2	-3.366
A_73_102281	FUCA1	-0.27	12.46	-3.3642
A_73_117377	PPP2R1B	-0.3	11.21	-3.363
A_73_P494338	NSUN3	-0.18	18.66	-3.3588
A_73_P250746	LEP	-0.42	7.99	-3.3558
A_73_105540	KLF6	-0.21	15.98	-3.3558
A_73_P118261	TBXA2R	-0.44	7.62	-3.3528
A_73_P060761	KCTD14	-0.49	6.84	-3.3516
A_73_112060	MFSD6L	-0.47	7.13	-3.3511
A_73_P408671	ADAMTS12	-0.38	8.81	-3.3478
A_73_117065	MLEC	-0.32	10.46	-3.3472
A_73_121328	PRR5L	-0.47	7.12	-3.3464
A_73_P040281	IGFBP7	-0.28	11.94	-3.3432
A_73_P133146	C21H14orf49	-0.27	12.36	-3.3372
A_73_101313	TMEM97	-0.3	11.11	-3.333
A_73_P040106	NAPRT1	-0.23	14.49	-3.3327
A_73_P106466	ALG10	-0.38	8.77	-3.3326
A_73_P291916	COL5A3	-0.29	11.49	-3.3321
A_73_P077491	FARP1	-0.28	11.9	-3.332
A_73_115199	SLC2A8	-0.3	11.1	-3.33
A_73_106986	SAMD12	-0.35	9.51	-3.3285
A_73_P044128	OAS1X	-0.64	5.2	-3.328
A_73_P129836	FBP1	-0.33	10.08	-3.3264
A_73_100196	TCTA	-0.26	12.79	-3.3254
A_73_P149256	AGFG2	-0.41	8.11	-3.3251
A_73_116001	CLEC6A	-0.28	11.85	-3.318
A_73_P049806	MRAS	-0.25	13.26	-3.315
A_73_P051606	PLBD2	-0.33	10.04	-3.3132
A_73_P041396	SPATA6L	-0.33	10.03	-3.3099
A_73_P038371	CAPNS1	-0.23	14.37	-3.3051
A_73_P064121	DSC2	-0.46	7.18	-3.3028
A_73_P110771	MX1	-0.31	10.65	-3.3015
A_73_P052136	OR7D2	-0.22	15	-3.3
A_73_106627	MYO5B	-0.46	7.17	-3.2982
A_73_P103361	RBM15B	-0.3	10.99	-3.297
A_73_P087311	SLC39A8	-0.42	7.85	-3.297
A_73_103985	STK11IP	-0.3	10.98	-3.294
A_73_P451561	ARHGDIA	-0.23	14.32	-3.2936
A_73_116126	VAMP8	-0.33	9.98	-3.2934
A_73_P464626	ACAA1	-0.24	13.71	-3.2904
A_73_P047231	INPP5K	-0.23	14.29	-3.2867
A_73_115604	NKG7	-0.35	9.39	-3.2865
A_73_102887	ACO1	-0.39	8.42	-3.2838
A_73_P074866	SERPINA3-3	-0.27	12.15	-3.2805
A_73_112613	PEAR1	-0.3	10.93	-3.279
A_73_109267	ME3	-0.28	11.7	-3.276
A_73_P047531	JSP.1	-0.28	11.68	-3.2704
A_73_108381	LAT2	-0.35	9.34	-3.269
A_73_P030431	WBSCR22	-0.26	12.57	-3.2682
A_73_P405576	TUBA1B	-0.21	15.56	-3.2676
A_73_114729	IFNAR2	-0.3	10.89	-3.267
A_73_P403126	SP140L	-0.27	12.1	-3.267
A_73_103680	VPS16	-0.25	13.03	-3.2575
A_73_109763	IRF8	-0.39	8.35	-3.2565
A_73_P034106	EVI2A	-0.46	7.07	-3.2522
A_73_111063	PDCD6	-0.25	13	-3.25
A_73_109725	CD63	-0.2	16.24	-3.248
A_73_104355	CORO1A	-0.41	7.92	-3.2472
A_73_104991	PTGR1	-0.28	11.59	-3.2452
A_73_107821	GAS2L1	-0.29	11.19	-3.2451
A_73_P114061	SCUBE2	-0.25	12.98	-3.245
A_73_P331746	TMEM219	-0.3	10.81	-3.243
A_73_112920	ZEB2	-0.28	11.58	-3.2424
A_73_P346536	MGC127055	-0.29	11.18	-3.2422
A_73_P043661	MBL2	-0.64	5.06	-3.2384
A_73_117464	NMRK1	-0.39	8.3	-3.237
A_73_114341	PPP2R5A	-0.22	14.71	-3.2362
A_73_P032741	CASP4	-0.33	9.8	-3.234
A_73_121311	CHN2	-0.35	9.23	-3.2305
A_73_113573	LYPLA1	-0.25	12.92	-3.23
A_73_P038666	FKBP1A	-0.23	14.04	-3.2292
A_73_110764	SEC16B	-0.47	6.87	-3.2289
A_73_P126336	ANO1	-0.4	8.07	-3.228
A_73_108975	NAGA	-0.27	11.95	-3.2265
A_73_P109071	ATP6V1A	-0.29	11.11	-3.2219
A_73_106673	GADD45G	-0.21	15.34	-3.2214
A_73_P418476	POSTN	-0.33	9.76	-3.2208
A_73_P165557	MLL5	-0.35	9.2	-3.22
A_73_116756	SUMF1	-0.24	13.41	-3.2184
A_73_119797	ENOSF1	-0.25	12.87	-3.2175
A_73_P348311	DMKN	-0.48	6.69	-3.2112
A_73_P125396	ARHGEF37	-0.36	8.92	-3.2112
A_73_117420	IL10RB	-0.32	10.03	-3.2096
A_73_111698	C11H9orf142	-0.33	9.72	-3.2076
A_73_110951	SNX2	-0.28	11.45	-3.206
A_73_P032116	TOLLIP	-0.21	15.26	-3.2046
A_73_P032676	ARF4	-0.29	11.05	-3.2045
A_73_113629	GMDS	-0.25	12.81	-3.2025
A_73_P285466	CALR	-0.2	16.01	-3.202
A_73_P084206	TYK2	-0.26	12.31	-3.2006
A_73_113921	AHNAK	-0.18	17.78	-3.2004
A_73_111939	MSN	-0.24	13.33	-3.1992
A_73_110185	TGM3	-0.46	6.94	-3.1924
A_73_107911	CHDH	-0.55	5.8	-3.19
A_73_107999	COPZ2	-0.31	10.26	-3.1806
A_73_120701	2002-03-01	-0.29	10.96	-3.1784
A_73_P037771	HSBP1	-0.2	15.89	-3.178
A_73_104465	C23H6orf52	-0.33	9.63	-3.1779
A_73_P092266	BGLAP	-0.23	13.81	-3.1763
A_73_114324	MYO19	-0.35	9.07	-3.1745
A_73_P030421	TEX261	-0.24	13.22	-3.1728
A_73_101055	NOL12	-0.28	11.33	-3.1724
A_73_101135	VASP	-0.24	13.21	-3.1704
A_73_P095086	FAM134A	-0.2	15.85	-3.17
A_73_P336691	THEMIS2	-0.28	11.32	-3.1696
A_73_106173	CYSTM1	-0.2	15.83	-3.166
A_73_113604	HMOX2	-0.23	13.76	-3.1648
A_73_P206882	WWOX	-0.53	5.97	-3.1641
A_73_108043	PCOLCE2	-0.23	13.73	-3.1579
A_73_105536	PLAUR	-0.38	8.31	-3.1578
A_73_104289	SCARB2	-0.2	15.75	-3.15
A_73_P040751	WDR45L	-0.29	10.86	-3.1494
A_73_P047616	ATP6V0C	-0.21	14.99	-3.1479
A_73_106990	AHCYL1	-0.23	13.66	-3.1418
A_73_P038246	MGAT1	-0.23	13.66	-3.1418
A_73_121033	SGSH	-0.28	11.22	-3.1416
A_73_P467538	ABCG2	-0.42	7.47	-3.1374
A_73_104661	SYVN1	-0.31	10.12	-3.1372
A_73_109280	C11H9orf9	-0.42	7.46	-3.1332
A_73_112441	UROC1	-0.32	9.79	-3.1328
A_73_108625	CMIP	-0.29	10.8	-3.132
A_73_P074046	PTPRA	-0.29	10.8	-3.132
A_73_117021	MSRB2	-0.27	11.6	-3.132
A_73_P124031	TAX1BP1	-0.33	9.49	-3.1317
A_73_P039316	BOLA	-0.2	15.65	-3.13
A_73_116060	ABCB8	-0.27	11.59	-3.1293
A_73_P140191	IAH1	-0.3	10.43	-3.129
A_73_P066991	SLC6A2	-0.34	9.2	-3.128
A_73_106373	HIATL1	-0.32	9.77	-3.1264
A_73_120290	OS9	-0.22	14.21	-3.1262
A_73_101453	FGD2	-0.33	9.47	-3.1251
A_73_117943	SPC24	-0.36	8.68	-3.1248
A_73_117712	CYP20A1	-0.26	12.01	-3.1226
A_73_P046941	NUDT4	-0.23	13.57	-3.1211
A_73_112380	ARHGAP25	-0.3	10.4	-3.12
A_73_105494	C7H19orf66	-0.26	12	-3.12
A_73_114860	MYC	-0.26	12	-3.12
A_73_111508	SLIT1	-0.33	9.45	-3.1185
A_73_P045926	RAC2	-0.33	9.45	-3.1185
A_73_115387	TLR7	-0.36	8.66	-3.1176
A_73_108035	ATP11B	-0.31	10.05	-3.1155
A_73_117158	NOTCH4	-0.27	11.52	-3.1104
A_73_P253610	NDFIP1	-0.3	10.35	-3.105
A_73_P043766	RNF181	-0.22	14.11	-3.1042
A_73_101361	VPS25	-0.24	12.93	-3.1032
A_73_P461151	B4GALT1	-0.24	12.92	-3.1008
A_73_116332	DCTN5	-0.25	12.4	-3.1
A_73_P046006	MAP3K8	-0.54	5.74	-3.0996
A_73_P092821	SARS	-0.24	12.91	-3.0984
A_73_114044	ZDHHC3	-0.25	12.39	-3.0975
A_73_P379406	ADA	-0.24	12.9	-3.096
A_73_108953	AGTR1	-0.3	10.3	-3.09
A_73_103555	TRAPPC6A	-0.29	10.64	-3.0856
A_73_P052446	GPM6B	-0.33	9.35	-3.0855
A_73_P052241	MGAT4B	-0.23	13.41	-3.0843
A_73_101151	PIGV	-0.3	10.28	-3.084
A_73_100291	TIMD4	-0.34	9.07	-3.0838
A_73_115292	GRHL1	-0.41	7.52	-3.0832
A_73_105669	PITPNM1	-0.28	11	-3.08
A_73_P049911	SHC4	-0.28	11	-3.08
A_73_P421041	CAST	-0.22	14	-3.08
A_73_121127	PLIN3	-0.29	10.62	-3.0798
A_73_P109711	PPARD	-0.29	10.62	-3.0798
A_73_115032	BAD	-0.24	12.82	-3.0768
A_73_110706	PAK7	-0.51	6.03	-3.0753
A_73_P043001	LEPROTL1	-0.25	12.3	-3.075
A_73_116496	STRA13	-0.25	12.29	-3.0725
A_73_P384071	BET1L	-0.31	9.91	-3.0721
A_73_112512	PPM1F	-0.25	12.28	-3.07
A_73_101527	GNAI2	-0.3	10.23	-3.069
A_73_102735	TNFRSF1A	-0.25	12.27	-3.0675
A_73_P275346	PEBP1	-0.19	16.13	-3.0647
A_73_111944	NMRAL1	-0.27	11.35	-3.0645
A_73_107683	TMEM156	-0.34	9	-3.06
A_73_110124	TMEM63B	-0.26	11.76	-3.0576
A_73_118117	HAUS4	-0.34	8.97	-3.0498
A_73_103138	PKN3	-0.33	9.22	-3.0426
A_73_P057781	MARK1	-0.31	9.81	-3.0411
A_73_P051501	WNT2	-0.54	5.63	-3.0402
A_73_113603	GNS	-0.33	9.21	-3.0393
A_73_105230	MAP7D3	-0.29	10.48	-3.0392
A_73_P051656	NPC1	-0.31	9.8	-3.038
A_73_P405760	SLCO1B3	-0.24	12.64	-3.0336
A_73_101007	RPSA	-0.16	18.95	-3.032
A_73_101178	CD48	-0.31	9.78	-3.0318
A_73_107588	AIM1	-0.27	11.22	-3.0294
A_73_116079	ESAM	-0.24	12.62	-3.0288
A_73_118870	OAF	-0.24	12.62	-3.0288
A_73_P047861	HEATR1	-0.49	6.18	-3.0282
A_73_120334	SLC22A17	-0.24	12.6	-3.024
A_73_P453916	MCOLN1	-0.26	11.62	-3.0212
A_73_103910	MLXIPL	-0.35	8.63	-3.0205
A_73_P035221	SAYSD1	-0.29	10.41	-3.0189
A_73_P044936	RRAS2	-0.27	11.18	-3.0186
A_73_P106431	GNPDA1	-0.26	11.61	-3.0186
A_73_P491298	ZFP161	-0.52	5.8	-3.016
A_73_121003	HSD17B4	-0.21	14.36	-3.0156
A_73_116014	TUFT1	-0.32	9.42	-3.0144
A_73_105426	PIGS	-0.24	12.56	-3.0144
A_73_100839	LUM	-0.22	13.7	-3.014
A_73_103221	ACTL6B	-0.22	13.7	-3.014
A_73_108661	NF1	-0.33	9.13	-3.0129
A_73_120801	NOSTRIN	-0.28	10.76	-3.0128
A_73_P503368	PEX16	-0.3	10.04	-3.012
A_73_116507	VTI1A	-0.28	10.74	-3.0072
A_73_118274	CYP2D14	-0.24	12.53	-3.0072
A_73_109712	WBP1	-0.23	13.07	-3.0061
A_73_106155	TMED6	-0.45	6.68	-3.006
A_73_P031586	MUT	-0.25	12.02	-3.005
A_73_120837	FXYD5	-0.2	15.02	-3.004
A_73_116900	HRAS	-0.19	15.81	-3.0039
A_73_P168952	G6PD	-0.41	7.32	-3.0012
A_73_P110206	IL1B	-0.2	15	-3
A_73_P118731	CHMP2A	-0.19	15.76	-2.9944
A_73_106511	MEGF8	-0.22	13.61	-2.9942
A_73_P121121	MTMR10	-0.3	9.97	-2.991
A_73_102856	DHRS4	-0.21	14.22	-2.9862
A_73_P047581	UFD1L	-0.19	15.71	-2.9849
A_73_116525	BIN3	-0.24	12.42	-2.9808
A_73_107783	STAG3	-0.49	6.08	-2.9792
A_73_118037	PSAP	-0.21	14.18	-2.9778
A_73_103163	CRABP2	-0.4	7.44	-2.976
A_73_119039	HYAL3	-0.31	9.6	-2.976
A_73_P051766	RAB3C	-0.55	5.41	-2.9755
A_73_P347866	RASEF	-0.33	9	-2.97
A_73_114011	IER2	-0.21	14.14	-2.9694
A_73_P110396	TBXAS1	-0.52	5.71	-2.9692
A_73_P352851	CAMKK2	-0.29	10.23	-2.9667
A_73_110284	RENBP	-0.36	8.24	-2.9664
A_73_108493	DNAJC3	-0.25	11.86	-2.965
A_73_P072546	PTPRC	-0.25	11.86	-2.965
A_73_116761	NQO2	-0.26	11.4	-2.964
A_73_113884	RNF135	-0.28	10.58	-2.9624
A_73_103955	FAM57A	-0.32	9.25	-2.96
A_73_108727	AMPD2	-0.25	11.83	-2.9575
A_73_P039781	TM2D2	-0.25	11.83	-2.9575
A_73_P369076	NFKBIA	-0.2	14.78	-2.956
A_73_119962	FAM108C1	-0.35	8.44	-2.954
A_73_P257566	RAB1B	-0.22	13.42	-2.9524
A_73_116564	MGC139164	-0.31	9.51	-2.9481
A_73_107287	APBB1	-0.23	12.81	-2.9463
A_73_103737	WAS	-0.42	7.01	-2.9442
A_73_104125	DAZAP2	-0.2	14.71	-2.942
A_73_P395656	FKBP11	-0.3	9.8	-2.94
A_73_P059651	CCDC111	-0.34	8.64	-2.9376
A_73_117992	CDC42EP4	-0.23	12.76	-2.9348
A_73_111483	SLC19A1	-0.3	9.78	-2.934
A_73_114389	PDGFB	-0.22	13.33	-2.9326
A_73_P353001	NUP160	-0.54	5.43	-2.9322
A_73_P295656	TEC	-0.35	8.37	-2.9295
A_73_P111301	COMMD4	-0.2	14.64	-2.928
A_73_P276466	PLB1	-0.41	7.14	-2.9274
A_73_P101651	FAU	-0.16	18.29	-2.9264
A_73_114847	ARSK	-0.29	10.09	-2.9261
A_73_P346241	2004-09-01	-0.24	12.18	-2.9232
A_73_P041756	IFI27L2	-0.24	12.16	-2.9184
A_73_P048441	WDFY1	-0.29	10.06	-2.9174
A_73_104518	AVP	-0.17	17.16	-2.9172
A_73_112765	LXN	-0.26	11.19	-2.9094
A_73_110177	PRPSAP1	-0.22	13.22	-2.9084
A_73_102969	SLC37A2	-0.46	6.32	-2.9072
A_73_P100256	RN45S	-0.13	22.36	-2.9068
A_73_114821	VSIG2	-0.4	7.26	-2.904
A_73_102780	B3GALNT1	-0.41	7.08	-2.9028
A_73_P435556	GALNT2	-0.21	13.82	-2.9022
A_73_P042541	CYP2U1	-0.28	10.36	-2.9008
A_73_100535	GPR123	-0.2	14.5	-2.9
A_73_P150691	CTHRC1	-0.38	7.63	-2.8994
A_73_120797	ATP6V0E1	-0.21	13.79	-2.8959
A_73_104809	HOOK2	-0.23	12.59	-2.8957
A_73_105724	MAML2	-0.38	7.62	-2.8956
A_73_116434	SSC5D	-0.28	10.34	-2.8952
A_73_P105301	AKR7A2	-0.43	6.72	-2.8896
A_73_112845	IMPDH1	-0.24	12.04	-2.8896
A_73_112847	ATP11A	-0.32	9.02	-2.8864
A_73_103996	CLEC1A	-0.27	10.69	-2.8863
A_73_117589	ICAM1	-0.3	9.62	-2.886
A_73_P033026	MYD88	-0.22	13.11	-2.8842
A_73_P130326	FAM83H	-0.54	5.34	-2.8836
A_73_P487263	CYLD	-0.32	9.01	-2.8832
A_73_P505063	TBC1D16	-0.3	9.61	-2.883
A_73_111688	ACLY	-0.24	12.01	-2.8824
A_73_P041676	ANKRD16	-0.28	10.29	-2.8812
A_73_P063206	MIR138-1	-0.45	6.4	-2.88
A_73_109298	KDELR1	-0.22	13.09	-2.8798
A_73_P035896	RRAGC	-0.22	13.09	-2.8798
A_73_P052316	ATP4A	-0.59	4.88	-2.8792
A_73_P082796	RBKS	-0.26	11.07	-2.8782
A_73_112100	NOTCH2	-0.22	13.07	-2.8754
A_73_111428	OLFML3	-0.24	11.98	-2.8752
A_73_P064541	PIGN	-0.36	7.96	-2.8656
A_73_P473408	EMILIN2	-0.21	13.63	-2.8623
A_73_103760	GPX7	-0.26	11	-2.86
A_73_100283	DOLK	-0.25	11.44	-2.86
A_73_P035291	CLCC1	-0.23	12.43	-2.8589
A_73_P052301	C1QTNF6	-0.24	11.91	-2.8584
A_73_P062286	MIC1	-0.18	15.87	-2.8566
A_73_120973	RFC3	-0.24	11.9	-2.856
A_73_P319941	USP16	-0.25	11.42	-2.855
A_73_P266016	PLA2G7	-0.32	8.92	-2.8544
A_73_P030371	TMEM59	-0.21	13.59	-2.8539
A_73_112657	ARHGAP26	-0.26	10.97	-2.8522
A_73_P036126	TMEM42	-0.26	10.97	-2.8522
A_73_105636	COMMD9	-0.2	14.26	-2.852
A_73_P057031	SYAP1	-0.25	11.4	-2.85
A_73_115691	CCNB1	-0.59	4.83	-2.8497
A_73_111154	EGR1	-0.2	14.24	-2.848
A_73_107439	DUSP23	-0.22	12.93	-2.8446
A_73_P032141	LYZ2	-0.42	6.77	-2.8434
A_73_100551	DAP	-0.2	14.21	-2.842
A_73_P044491	NT5C	-0.24	11.84	-2.8416
A_73_P250686	SND1	-0.22	12.9	-2.838
A_73_P253716	RAB1A	-0.22	12.9	-2.838
A_73_P257086	ASAH1	-0.25	11.34	-2.835
A_73_P195952	VAV3	-0.35	8.1	-2.835
A_73_104371	SDSL	-0.33	8.59	-2.8347
A_73_P096521	MCCC1	-0.24	11.81	-2.8344
A_73_112592	FSCN1	-0.23	12.31	-2.8313
A_73_P091741	CSNK1E	-0.23	12.31	-2.8313
A_73_115911	TOR1AIP2	-0.2	14.14	-2.828
A_73_101240	YIPF5	-0.23	12.29	-2.8267
A_73_P448946	DCXR	-0.25	11.3	-2.825
A_73_107551	RIPK3	-0.29	9.74	-2.8246
A_73_110233	GORASP2	-0.27	10.45	-2.8215
A_73_112540	PGLS	-0.3	9.4	-2.82
A_73_108079	CADM3	-0.26	10.84	-2.8184
A_73_101282	C25H16orf93	-0.23	12.25	-2.8175
A_73_P040561	RPN2	-0.23	12.24	-2.8152
A_73_P168117	ADAM15	-0.25	11.26	-2.815
A_73_P047971	LHPP	-0.21	13.4	-2.814
A_73_P041851	LCP2	-0.36	7.81	-2.8116
A_73_P109041	HSPA12B	-0.18	15.62	-2.8116
A_73_110072	ARHGAP4	-0.36	7.8	-2.808
A_73_108741	PLCB1	-0.34	8.25	-2.805
A_73_113169	MAL2	-0.25	11.22	-2.805
A_73_111168	UFC1	-0.19	14.74	-2.8006
A_73_108861	CLVS1	-0.26	10.77	-2.8002
A_73_P122811	EMC1	-0.2	14	-2.8
A_73_P034221	MAPK1IP1L	-0.27	10.37	-2.7999
A_73_P050076	MTX1	-0.22	12.72	-2.7984
A_73_108789	SORCS3	-0.26	10.76	-2.7976
A_73_101846	CREG1	-0.2	13.97	-2.794
A_73_101665	CAT	-0.18	15.52	-2.7936
A_73_P168187	NKD2	-0.19	14.7	-2.793
A_73_P255416	SCPEP1	-0.24	11.63	-2.7912
A_73_P122636	RNF26	-0.3	9.3	-2.79
A_73_P376381	EBF1	-0.23	12.12	-2.7876
A_73_101470	CDC42	-0.19	14.65	-2.7835
A_73_118192	DOLPP1	-0.28	9.94	-2.7832
A_73_101499	RAB35	-0.22	12.63	-2.7786
A_73_P169742	CUL4B	-0.23	12.08	-2.7784
A_73_P045461	C28H10orf57	-0.21	13.23	-2.7783
A_73_101246	SIL1	-0.22	12.62	-2.7764
A_73_105254	GALE	-0.31	8.93	-2.7683
A_73_111761	ATPAF1-AS1	-0.21	13.17	-2.7657
A_73_107135	AKAP4	-0.5	5.53	-2.765
A_73_107757	GUSB	-0.34	8.13	-2.7642
A_73_P485408	MAN1B1	-0.35	7.89	-2.7615
A_73_116035	GSTA4	-0.19	14.53	-2.7607
A_73_P063471	FAM208A	-0.26	10.61	-2.7586
A_73_118570	AMOTL2	-0.23	11.98	-2.7554
A_73_P169177	VSTM4	-0.24	11.48	-2.7552
A_73_P066226	POLG2	-0.51	5.4	-2.754
A_73_P449212	MGC148762	-0.39	7.06	-2.7534
A_73_P313761	ARPC2	-0.19	14.49	-2.7531
A_73_103586	PCYT2	-0.21	13.1	-2.751
A_73_P167012	MCM10	-0.44	6.25	-2.75
A_73_P030666	SHKBP1	-0.33	8.33	-2.7489
A_73_P038056	PDCD4	-0.2	13.73	-2.746
A_73_114327	CMPK1	-0.25	10.98	-2.745
A_73_P167782	LPXN	-0.4	6.86	-2.744
A_73_P039011	CAND1	-0.23	11.93	-2.7439
A_73_P127456	TMCC3	-0.22	12.46	-2.7412
A_73_110691	SRPK2	-0.21	13.05	-2.7405
A_73_P474923	FGF7	-0.34	8.06	-2.7404
A_73_121289	S100A14	-0.17	16.12	-2.7404
A_73_110852	NISCH	-0.2	13.7	-2.74
A_73_120371	LAMB2	-0.18	15.22	-2.7396
A_73_113481	ALDH1L1	-0.37	7.4	-2.738
A_73_111583	RHOC	-0.18	15.21	-2.7378
A_73_P098736	HIF1A	-0.35	7.82	-2.737
A_73_117045	TP53TG5	-0.45	6.08	-2.736
A_73_117283	SPTAN1	-0.2	13.68	-2.736
A_73_113726	SCARNA16	-0.26	10.52	-2.7352
A_73_119554	SLC17A5	-0.26	10.52	-2.7352
A_73_120154	PNRC2	-0.19	14.37	-2.7303
A_73_120899	LRRC17	-0.26	10.5	-2.73
A_73_117230	GPR37L1	-0.15	18.2	-2.73
A_73_P081806	SNX9	-0.21	12.99	-2.7279
A_73_112973	XAF1	-0.29	9.4	-2.726
A_73_100236	LHFPL4	-0.53	5.14	-2.7242
A_73_P033976	NRAS	-0.23	11.84	-2.7232
A_73_113607	UCK2	-0.3	9.07	-2.721
A_73_100063	SLC30A7	-0.25	10.87	-2.7175
A_73_103812	SPG21	-0.21	12.94	-2.7174
A_73_P106876	LAT	-0.21	12.94	-2.7174
A_73_P037521	IFI6	-0.22	12.35	-2.717
A_73_P283466	GNAI3	-0.23	11.81	-2.7163
A_73_P035706	PDE2A	-0.35	7.76	-2.716
A_73_P031501	CXCL2	-0.48	5.65	-2.712
A_73_P048766	SRA1	-0.2	13.55	-2.71
A_73_P030171	UBXN6	-0.21	12.9	-2.709
A_73_P045531	ZNF572	-0.32	8.46	-2.7072
A_73_107241	GPR183	-0.36	7.52	-2.7072
A_73_104923	PDGFRA	-0.24	11.28	-2.7072
A_73_109317	SFXN3	-0.23	11.77	-2.7071
A_73_105286	RRM1	-0.21	12.89	-2.7069
A_73_P093576	HYI	-0.22	12.3	-2.706
A_73_P297901	CTSF	-0.22	12.3	-2.706
A_73_P352346	GNG11	-0.2	13.53	-2.706
A_73_105517	TMEM8A	-0.28	9.66	-2.7048
A_73_109893	MCEE	-0.22	12.29	-2.7038
A_73_117053	ZDHHC13	-0.28	9.64	-2.6992
A_73_109408	SERPING1	-0.18	14.99	-2.6982
A_73_P081631	RAB32	-0.22	12.26	-2.6972
A_73_115393	TNS1	-0.18	14.97	-2.6946
A_73_105528	ICA1	-0.34	7.92	-2.6928
A_73_P263376	TMEM14C	-0.16	16.82	-2.6912
A_73_P165027	CARD6	-0.29	9.28	-2.6912
A_73_P270286	RAB13	-0.18	14.95	-2.691
A_73_103888	SOCS2	-0.27	9.95	-2.6865
A_73_112451	TRAP1	-0.21	12.79	-2.6859
A_73_P036411	RALB	-0.2	13.42	-2.684
A_73_P031566	MTA1	-0.44	6.1	-2.684
A_73_103044	LRRC25	-0.34	7.88	-2.6792
A_73_P038151	TCF19	-0.41	6.53	-2.6773
A_73_P441166	RAB11A	-0.23	11.64	-2.6772
A_73_119248	INHBC	-0.13	20.58	-2.6754
A_73_P465193	DAGLA	-0.58	4.61	-2.6738
A_73_106989	HEATR7A	-0.24	11.14	-2.6736
A_73_106682	DGUOK	-0.2	13.36	-2.672
A_73_P041666	2004-03-01	-0.19	14.06	-2.6714
A_73_100832	ORM1	-0.44	6.07	-2.6708
A_73_115151	ASPSCR1	-0.22	12.14	-2.6708
A_73_P117326	NELF	-0.35	7.63	-2.6705
A_73_P030436	SPTLC2	-0.28	9.52	-2.6656
A_73_110380	SFXN5	-0.29	9.19	-2.6651
A_73_119471	FYN	-0.25	10.66	-2.665
A_73_P038571	RSRC1	-0.25	10.66	-2.665
A_73_101963	BNIP3L	-0.21	12.69	-2.6649
A_73_P205907	CD69	-0.22	12.11	-2.6642
A_73_100328	TMEM9	-0.23	11.58	-2.6634
A_73_P337851	RGS19	-0.25	10.65	-2.6625
A_73_104346	SNX5	-0.18	14.79	-2.6622
A_73_101999	CA4	-0.22	12.1	-2.662
A_73_P290431	GSK3B	-0.21	12.67	-2.6607
A_73_116737	TPST1	-0.28	9.5	-2.66
A_73_107638	ARHGAP17	-0.21	12.66	-2.6586
A_73_P049221	DNM1	-0.26	10.22	-2.6572
A_73_103418	LY96	-0.31	8.57	-2.6567
A_73_P039581	PCP2	-0.29	9.16	-2.6564
A_73_117454	NCBP2	-0.23	11.54	-2.6542
A_73_P044386	ISG12(B)	-0.27	9.83	-2.6541
A_73_P046871	FBXO10	-0.31	8.56	-2.6536
A_73_P038026	MBLAC1	-0.22	12.06	-2.6532
A_73_119994	SLC39A12	-0.27	9.82	-2.6514
A_73_119741	FAP	-0.22	12.05	-2.651
A_73_P031521	ADK	-0.22	12.05	-2.651
A_73_113446	NRSN2	-0.43	6.16	-2.6488
A_73_104483	CROT	-0.27	9.81	-2.6487
A_73_112325	CD46	-0.18	14.71	-2.6478
A_73_P046926	TMEM176B	-0.29	9.13	-2.6477
A_73_P050226	API5	-0.31	8.54	-2.6474
A_73_111859	FUCA2	-0.23	11.51	-2.6473
A_73_106955	ZMAT5	-0.17	15.57	-2.6469
A_73_P107176	ZNF445	-0.19	13.93	-2.6467
A_73_P329696	MIPEP	-0.39	6.78	-2.6442
A_73_107713	ENG	-0.2	13.22	-2.644
A_73_113321	CDK2AP2	-0.2	13.22	-2.644
A_73_118531	FTH1	-0.13	20.33	-2.6429
A_73_P061541	ATG2A	-0.22	12	-2.64
A_73_P318021	PITPNB	-0.21	12.56	-2.6376
A_73_P068356	ZNF331	-0.39	6.76	-2.6364
A_73_111837	PTGES	-0.26	10.14	-2.6364
A_73_115124	SDK1	-0.29	9.09	-2.6361
A_73_P040771	PRPF8	-0.16	16.46	-2.6336
A_73_121422	DPP3	-0.23	11.44	-2.6312
A_73_P350511	PTGER3	-0.32	8.2	-2.624
A_73_101066	LGALS9	-0.33	7.95	-2.6235
A_73_108027	TMC6	-0.25	10.49	-2.6225
A_73_P047966	PTMA	-0.16	16.39	-2.6224
A_73_119548	PQLC1	-0.21	12.48	-2.6208
A_73_101283	CCDC85A	-0.33	7.94	-2.6202
A_73_P346751	GLTPD1	-0.22	11.91	-2.6202
A_73_P036101	LRRC40	-0.29	9.02	-2.6158
A_73_104786	MOB1A	-0.23	11.37	-2.6151
A_73_P076201	DEPDC7	-0.34	7.69	-2.6146
A_73_P092786	CSF1	-0.31	8.43	-2.6133
A_73_106002	LY6G5B	-0.3	8.71	-2.613
A_73_P040196	TNFRSF6B	-0.29	9.01	-2.6129
A_73_116322	B2M	-0.14	18.66	-2.6124
A_73_P491758	CORIN	-0.18	14.51	-2.6118
A_73_114232	TFDP1	-0.32	8.16	-2.6112
A_73_104851	GNA12	-0.24	10.88	-2.6112
A_73_111921	RARRES1	-0.24	10.88	-2.6112
A_73_P049151	C10H14orf1	-0.36	7.25	-2.61
A_73_111525	GNG2	-0.21	12.42	-2.6082
A_73_P339471	SPAG5	-0.51	5.11	-2.6061
A_73_P332947	SSR4	-0.19	13.7	-2.603
A_73_107530	CRIP2	-0.16	16.26	-2.6016
A_73_P034226	CLMP	-0.28	9.29	-2.6012
A_73_111642	SIPA1L2	-0.25	10.4	-2.6
A_73_106142	FGD5	-0.21	12.38	-2.5998
A_73_100998	SS18	-0.21	12.37	-2.5977
A_73_111769	GLTSCR2	-0.18	14.43	-2.5974
A_73_P046826	LRRC8A	-0.24	10.82	-2.5968
A_73_101386	MOCOS	-0.33	7.86	-2.5938
A_73_P084056	TNPO2	-0.22	11.79	-2.5938
A_73_P081156	LAMA4	-0.22	11.78	-2.5916
A_73_108620	NLGN2	-0.28	9.25	-2.59
A_73_P112126	NAV1	-0.25	10.36	-2.59
A_73_P247591	NSG1	-0.41	6.31	-2.5871
A_73_105793	RELA	-0.19	13.61	-2.5859
A_73_110748	NAV3	-0.28	9.23	-2.5844
A_73_118967	GDAP2	-0.34	7.6	-2.584
A_73_P036216	QPCTL	-0.23	11.23	-2.5829
A_73_102426	PGM3	-0.27	9.56	-2.5812
A_73_P135226	WDR93	-0.36	7.17	-2.5812
A_73_P376931	ZDHHC9	-0.24	10.75	-2.58
A_73_114230	HPGD	-0.29	8.89	-2.5781
A_73_P101131	FIGF	-0.39	6.61	-2.5779
A_73_P422686	BLVRA	-0.23	11.2	-2.576
A_73_118797	ETFB	-0.17	15.14	-2.5738
A_73_P091451	CLEC4A	-0.48	5.36	-2.5728
A_73_P039311	YBEY	-0.19	13.54	-2.5726
A_73_107509	LRRC3	-0.37	6.95	-2.5715
A_73_103601	SPA17	-0.3	8.57	-2.571
A_73_108577	GLYCTK	-0.21	12.24	-2.5704
A_73_P062186	GSTA2	-0.28	9.17	-2.5676
A_73_P108956	BCL2	-0.21	12.22	-2.5662
A_73_P137456	DGKQ	-0.26	9.87	-2.5662
A_73_114745	PRND	-0.45	5.7	-2.565
A_73_102889	THBS2	-0.25	10.26	-2.565
A_73_P043721	APOLD1	-0.19	13.5	-2.565
A_73_P031636	FBXO25	-0.2	12.82	-2.564
A_73_P161747	RBMX2	-0.22	11.65	-2.563
A_73_119435	CLIC4	-0.17	15.07	-2.5619
A_73_106537	CDPF1	-0.22	11.64	-2.5608
A_73_118125	LTB	-0.24	10.66	-2.5584
A_73_111625	REP15	-0.42	6.09	-2.5578
A_73_P087126	TSSC1	-0.21	12.17	-2.5557
A_73_111189	SMC1A	-0.19	13.45	-2.5555
A_73_108086	STX12	-0.29	8.81	-2.5549
A_73_P304406	MEIS2	-0.33	7.74	-2.5542
A_73_106699	PAN3	-0.28	9.11	-2.5508
A_73_P307806	TMX4	-0.24	10.61	-2.5464
A_73_101517	ARHGAP28	-0.26	9.79	-2.5454
A_73_119942	CTTN	-0.19	13.39	-2.5441
A_73_P040526	ST3GAL2	-0.2	12.72	-2.544
A_73_102626	MELK	-0.55	4.62	-2.541
A_73_P260556	CLDN15	-0.24	10.58	-2.5392
A_73_107795	NCLN	-0.19	13.34	-2.5346
A_73_112058	RHOG	-0.27	9.37	-2.5299
A_73_113918	DIAPH2	-0.21	12.02	-2.5242
A_73_102529	CDON	-0.36	7.01	-2.5236
A_73_P251396	ACOT9	-0.24	10.51	-2.5224
A_73_P039461	CD1E	-0.28	9	-2.52
A_73_116938	KLC1	-0.18	14	-2.52
A_73_105940	NFKBIZ	-0.24	10.49	-2.5176
A_73_120111	LHX6	-0.25	10.07	-2.5175
A_73_P046896	CAPZA1	-0.19	13.25	-2.5175
A_73_P257256	SSR1	-0.19	13.25	-2.5175
A_73_113493	DDB1	-0.17	14.8	-2.516
A_73_119194	C9orf69	-0.19	13.24	-2.5156
A_73_P281111	ANKH	-0.25	10.06	-2.515
A_73_P050336	FOLH1	-0.22	11.43	-2.5146
A_73_103334	CACNA1C	-0.2	12.55	-2.51
A_73_P492058	CDH18	-0.21	11.95	-2.5095
A_73_P038621	HBQ1	-0.34	7.38	-2.5092
A_73_119831	HOXA9	-0.24	10.45	-2.508
A_73_P082651	TGOLN2	-0.24	10.45	-2.508
A_73_P048111	ATP6V1F	-0.21	11.94	-2.5074
A_73_P050271	C3H1orf54	-0.2	12.53	-2.506
A_73_105004	FBXW12	-0.24	10.44	-2.5056
A_73_P044881	SLC26A2	-0.35	7.15	-2.5025
A_73_P051306	QDPR	-0.17	14.72	-2.5024
A_73_100911	ATP6V0B	-0.16	15.64	-2.5024
A_73_P342371	ERLIN2	-0.21	11.91	-2.5011
A_73_110986	PCNXL3	-0.27	9.26	-2.5002
A_73_P110411	LPCAT3	-0.2	12.5	-2.5
A_73_101866	RIPK2	-0.21	11.89	-2.4969
A_73_P048211	NICN1	-0.29	8.61	-2.4969
A_73_107705	COX4I2	-0.3	8.32	-2.496
A_73_116526	TTLL1	-0.3	8.32	-2.496
A_73_117887	SERPINB10	-0.26	9.6	-2.496
A_73_P040756	C11H9orf169	-0.35	7.13	-2.4955
A_73_112006	C17orf101	-0.23	10.85	-2.4955
A_73_P204447	RANBP17	-0.25	9.98	-2.495
A_73_P506178	MYBL2	-0.27	9.24	-2.4948
A_73_P030061	ADI1	-0.16	15.59	-2.4944
A_73_114417	TSPAN9	-0.22	11.32	-2.4904
A_73_107479	BOLA-DRA	-0.17	14.64	-2.4888
A_73_P041426	SOAT1	-0.28	8.88	-2.4864
A_73_P325931	OLFML1	-0.2	12.43	-2.486
A_73_P039121	GNAS	-0.15	16.57	-2.4855
A_73_103311	RGN	-0.25	9.93	-2.4825
A_73_103855	FAM13C	-0.41	6.05	-2.4805
A_73_P047381	FAM167B	-0.39	6.36	-2.4804
A_73_105908	RNPEP	-0.21	11.81	-2.4801
A_73_118867	TBC1D14	-0.23	10.78	-2.4794
A_73_108280	IFT88	-0.24	10.33	-2.4792
A_73_114859	TYW1	-0.24	10.33	-2.4792
A_73_116323	EDN1	-0.34	7.29	-2.4786
A_73_108563	ISCU	-0.16	15.49	-2.4784
A_73_112859	CAP1	-0.17	14.56	-2.4752
A_73_108142	PIP	-0.38	6.51	-2.4738
A_73_105102	MT-ND6	-0.27	9.16	-2.4732
A_73_107064	OCIAD2	-0.23	10.75	-2.4725
A_73_109354	TRAM1	-0.18	13.73	-2.4714
A_73_116248	ACCS	-0.22	11.21	-2.4662
A_73_101113	NAA60	-0.21	11.74	-2.4654
A_73_P134021	BMP5	-0.3	8.2	-2.46
A_73_P045171	SNORA22	-0.22	11.18	-2.4596
A_73_110162	MICAL1	-0.22	11.17	-2.4574
A_73_104214	CAMK1	-0.35	7.02	-2.457
A_73_P104731	RAP2B	-0.23	10.68	-2.4564
A_73_P113866	SDC2	-0.22	11.15	-2.453
A_73_P034946	SOX4	-0.25	9.81	-2.4525
A_73_108203	ARFGAP3	-0.26	9.43	-2.4518
A_73_115249	LRRC58	-0.23	10.65	-2.4495
A_73_P278931	PRDM1	-0.29	8.44	-2.4476
A_73_P103661	XRN2	-0.25	9.79	-2.4475
A_73_P344631	TM9SF2	-0.2	12.23	-2.446
A_73_P052011	RAB8A	-0.27	9.05	-2.4435
A_73_P037066	BCL2L2	-0.2	12.21	-2.442
A_73_P361046	TPMT	-0.29	8.41	-2.4389
A_73_P033821	C22H3orf37	-0.26	9.38	-2.4388
A_73_113251	TSC22D4	-0.16	15.24	-2.4384
A_73_117901	BCAT2	-0.23	10.6	-2.438
A_73_107949	C19H17orf62	-0.19	12.83	-2.4377
A_73_102289	GLI3	-0.29	8.39	-2.4331
A_73_P033536	FBN1	-0.27	9	-2.43
A_73_101947	PTBP1	-0.21	11.57	-2.4297
A_73_P317591	LRRC8E	-0.53	4.58	-2.4274
A_73_P358541	MYO5A	-0.3	8.09	-2.427
A_73_P039611	GPX8	-0.2	12.13	-2.426
A_73_P114406	EPB41L4A	-0.28	8.66	-2.4248
A_73_P449886	WSB1	-0.3	8.08	-2.424
A_73_102896	PLEKHM2	-0.16	15.15	-2.424
A_73_107443	EAF1	-0.18	13.46	-2.4228
A_73_107282	PLEKHO1	-0.18	13.45	-2.421
A_73_P050391	TLE4	-0.26	9.31	-2.4206
A_73_111996	COL5A1	-0.25	9.68	-2.42
A_73_P429076	CHID1	-0.22	11	-2.42
A_73_117651	NRSN1	-0.23	10.52	-2.4196
A_73_121370	OSTM1	-0.23	10.52	-2.4196
A_73_105486	DBNL	-0.21	11.52	-2.4192
A_73_105051	STK38	-0.2	12.08	-2.416
A_73_P400021	PTPN18	-0.25	9.66	-2.415
A_73_120577	LRRC33	-0.22	10.97	-2.4134
A_73_107596	HOXC10	-0.3	8.04	-2.412
A_73_P059616	WWC2	-0.19	12.69	-2.4111
A_73_P076821	OR4D9	-0.23	10.48	-2.4104
A_73_P067221	E-CADHERIN	-0.39	6.18	-2.4102
A_73_P039291	PEX11A	-0.26	9.27	-2.4102
A_73_P047936	C21H14orf79	-0.3	8.03	-2.409
A_73_P117576	OSTF1	-0.17	14.17	-2.4089
A_73_106246	ITGAE	-0.27	8.92	-2.4084
A_73_P127466	TOP2A	-0.42	5.73	-2.4066
A_73_P069101	ADAMTS7	-0.12	20.05	-2.406
A_73_116082	C11H2orf56	-0.35	6.87	-2.4045
A_73_P050221	CBLN2	-0.36	6.67	-2.4012
A_73_P106291	GPSM1	-0.23	10.44	-2.4012
A_73_101848	PAK2	-0.18	13.34	-2.4012
A_73_P046186	RAB7B	-0.21	11.43	-2.4003
A_73_100696	HEBP1	-0.19	12.63	-2.3997
A_73_109888	USHBP1	-0.19	12.62	-2.3978
A_73_105388	SEC11C	-0.17	14.09	-2.3953
A_73_110485	FANCA	-0.18	13.29	-2.3922
A_73_P080981	FAM46A	-0.22	10.87	-2.3914
A_73_109153	SPIRE2	-0.29	8.24	-2.3896
A_73_P038021	ILDR2	-0.3	7.96	-2.388
A_73_P031796	IER3	-0.25	9.54	-2.385
A_73_P047636	NFKBIE	-0.32	7.45	-2.384
A_73_P065406	HS3ST3A1	-0.33	7.22	-2.3826
A_73_111975	AEBP1	-0.17	14.01	-2.3817
A_73_100150	KIAA0100	-0.24	9.92	-2.3808
A_73_100978	SNCG	-0.24	9.92	-2.3808
A_73_114427	ARF3	-0.19	12.52	-2.3788
A_73_107921	TMEM167B	-0.22	10.81	-2.3782
A_73_P096641	MECOM	-0.23	10.33	-2.3759
A_73_120407	ATXN1L	-0.21	11.31	-2.3751
A_73_117779	ENAH	-0.29	8.19	-2.3751
A_73_102296	AGBL5	-0.31	7.66	-2.3746
A_73_116777	CMTM6	-0.18	13.18	-2.3724
A_73_P051416	SEC61B	-0.17	13.95	-2.3715
A_73_P259201	HERPUD2	-0.23	10.31	-2.3713
A_73_113369	PVRL1	-0.29	8.17	-2.3693
A_73_102782	EBP	-0.21	11.28	-2.3688
A_73_P037216	TMEM50B	-0.21	11.28	-2.3688
A_73_103702	KDELR2	-0.17	13.9	-2.363
A_73_P426751	HCLS1	-0.44	5.37	-2.3628
A_73_P307601	ADAM17	-0.26	9.08	-2.3608
A_73_117769	C7H19orf10	-0.2	11.79	-2.358
A_73_P047246	WASF2	-0.19	12.41	-2.3579
A_73_P047656	TCTN1	-0.21	11.21	-2.3541
A_73_P247806	SLC1A6	-0.17	13.84	-2.3528
A_73_P353531	EMP3	-0.24	9.8	-2.352
A_73_P032891	EPHX1	-0.22	10.69	-2.3518
A_73_109913	CASK	-0.38	6.18	-2.3484
A_73_P036851	ERGIC1	-0.18	13.04	-2.3472
A_73_P089666	WDR86	-0.3	7.82	-2.346
A_73_P061196	APLP2	-0.17	13.8	-2.346
A_73_108537	PTPN7	-0.35	6.7	-2.345
A_73_115516	S100A16	-0.17	13.79	-2.3443
A_73_P048266	C23H6orf62	-0.16	14.65	-2.344
A_73_P049256	C8G	-0.23	10.19	-2.3437
A_73_104563	NMT2	-0.26	9.01	-2.3426
A_73_P041301	ASNS	-0.27	8.67	-2.3409
A_73_102919	LSS	-0.28	8.36	-2.3408
A_73_107880	WIPF1	-0.19	12.32	-2.3408
A_73_P050736	DHRS12	-0.19	12.31	-2.3389
A_73_101229	B3GNT3	-0.19	12.3	-2.337
A_73_110456	ACADSB	-0.16	14.6	-2.336
A_73_P044396	PSEN1	-0.28	8.34	-2.3352
A_73_100237	CDC2L1	-0.21	11.12	-2.3352
A_73_P294026	PSMB9	-0.21	11.12	-2.3352
A_73_114770	SUOX	-0.23	10.15	-2.3345
A_73_110895	PEX14	-0.23	10.14	-2.3322
A_73_P221242	ZNF75D	-0.18	12.95	-2.331
A_73_P043321	SNX10	-0.28	8.32	-2.3296
A_73_P121556	STOML1	-0.26	8.96	-2.3296
A_73_114684	AGA	-0.2	11.64	-2.328
A_73_104549	CNRIP1	-0.19	12.25	-2.3275
A_73_111344	STEAP4	-0.51	4.56	-2.3256
A_73_P083346	PRRX2	-0.25	9.3	-2.325
A_73_P109066	ATP6V1B2	-0.25	9.3	-2.325
A_73_P085581	PTTG1	-0.3	7.75	-2.325
A_73_P364676	WDR83	-0.2	11.62	-2.324
A_73_104638	TSNARE1	-0.47	4.94	-2.3218
A_73_121251	EIF4A1	-0.16	14.51	-2.3216
A_73_110887	IL17RC	-0.2	11.6	-2.32
A_73_P291476	PLAGL1	-0.24	9.66	-2.3184
A_73_119254	CCDC85B	-0.2	11.59	-2.318
A_73_106645	MSMO1	-0.19	12.2	-2.318
A_73_120575	MGP	-0.12	19.31	-2.3172
A_73_P488678	AMACR	-0.26	8.91	-2.3166
A_73_112808	PPAP2C	-0.24	9.65	-2.316
A_73_P034516	SAMSN1	-0.27	8.57	-2.3139
A_73_112172	ASRGL1	-0.18	12.85	-2.313
A_73_P035496	AGTRAP	-0.31	7.46	-2.3126
A_73_P117921	FAM129B	-0.26	8.89	-2.3114
A_73_P033906	APRT	-0.16	14.44	-2.3104
A_73_P033661	PCOLCE	-0.17	13.58	-2.3086
A_73_P280896	C13H20orf27	-0.17	13.58	-2.3086
A_73_120882	F11R	-0.18	12.82	-2.3076
A_73_114289	CHST8	-0.33	6.99	-2.3067
A_73_P037331	TMEM176A	-0.33	6.98	-2.3034
A_73_102965	HEXA	-0.22	10.47	-2.3034
A_73_P332576	PAPOLA	-0.18	12.79	-2.3022
A_73_P041371	ADORA3	-0.32	7.19	-2.3008
A_73_111198	COMMD6	-0.18	12.78	-2.3004
A_73_117932	MGC128424	-0.23	10	-2.3
A_73_P040356	MECR	-0.29	7.93	-2.2997
A_73_118430	NR3C1	-0.16	14.37	-2.2992
A_73_P422881	NCOA4	-0.22	10.45	-2.299
A_73_118801	ALG8	-0.25	9.19	-2.2975
A_73_116037	SHMT1	-0.25	9.18	-2.295
A_73_117778	MRPL12	-0.19	12.07	-2.2933
A_73_115581	TAOK2	-0.21	10.92	-2.2932
A_73_P112431	TACC1	-0.21	10.91	-2.2911
A_73_P278456	ABHD14B	-0.29	7.9	-2.291
A_73_P462106	TM9SF3	-0.19	12.05	-2.2895
A_73_101205	PAK3	-0.35	6.54	-2.289
A_73_104229	MTFR1	-0.23	9.95	-2.2885
A_73_109761	MAP4K4	-0.32	7.15	-2.288
A_73_P038541	CKS1B	-0.22	10.39	-2.2858
A_73_P042676	TRADD	-0.22	10.39	-2.2858
A_73_P146791	SPATA16	-0.41	5.57	-2.2837
A_73_P035151	KCNMB2	-0.42	5.43	-2.2806
A_73_P257176	TMEM60	-0.2	11.4	-2.28
A_73_110740	GUCY1B3	-0.19	12	-2.28
A_73_P140461	LZTS1	-0.23	9.91	-2.2793
A_73_105939	HPS6	-0.26	8.76	-2.2776
A_73_101427	TFG	-0.18	12.65	-2.277
A_73_115398	KIF21B	-0.28	8.13	-2.2764
A_73_118685	DDX31	-0.15	15.17	-2.2755
A_73_P490588	GTF2F2	-0.17	13.38	-2.2746
A_73_117761	SOX18	-0.18	12.63	-2.2734
A_73_P097431	MACF1	-0.17	13.37	-2.2729
A_73_P205242	UBE2I	-0.12	18.93	-2.2716
A_73_100597	CALR3	-0.61	3.72	-2.2692
A_73_P043536	CD209	-0.32	7.08	-2.2656
A_73_P084511	UHRF1	-0.45	5.03	-2.2635
A_73_120023	PADI4	-0.3	7.53	-2.259
A_73_103694	SUMO3	-0.15	15.06	-2.259
A_73_P464301	PIGQ	-0.17	13.28	-2.2576
A_73_P130811	ATP13A3	-0.22	10.26	-2.2572
A_73_P045011	IKBIP	-0.27	8.35	-2.2545
A_73_117183	ITIH5	-0.22	10.24	-2.2528
A_73_117291	ODF2	-0.33	6.82	-2.2506
A_73_115881	ZNF821	-0.21	10.71	-2.2491
A_73_P096071	CD47	-0.2	11.24	-2.248
A_73_118770	CLN5	-0.19	11.82	-2.2458
A_73_P049286	NT5DC1	-0.28	8.01	-2.2428
A_73_P217317	CDC42EP5	-0.18	12.46	-2.2428
A_73_115075	ACADL	-0.25	8.97	-2.2425
A_73_P429916	ZNF283	-0.38	5.9	-2.242
A_73_113838	LDOC1L	-0.26	8.62	-2.2412
A_73_100154	RAB30	-0.18	12.45	-2.241
A_73_P345676	DDX24	-0.17	13.18	-2.2406
A_73_121290	COL6A6	-0.51	4.38	-2.2338
A_73_114972	FGFR2	-0.26	8.59	-2.2334
A_73_102061	SPSB1	-0.18	12.4	-2.232
A_73_P088441	PTPN12	-0.2	11.15	-2.23
A_73_117842	IKBKE	-0.31	7.19	-2.2289
A_73_P104626	PABPN1	-0.17	13.11	-2.2287
A_73_115785	UBA52	-0.11	20.24	-2.2264
A_73_P364766	GGH	-0.24	9.27	-2.2248
A_73_P038121	MMP14	-0.32	6.95	-2.224
A_73_100441	SAG	-0.45	4.94	-2.223
A_73_P170807	COA1	-0.26	8.55	-2.223
A_73_107210	CELSR3	-0.16	13.89	-2.2224
A_73_110867	AKAP8	-0.21	10.58	-2.2218
A_73_104027	TMEM214	-0.16	13.88	-2.2208
A_73_P254641	PPP1R42	-0.34	6.53	-2.2202
A_73_104526	PIGO	-0.17	13.06	-2.2202
A_73_103135	LHFP	-0.18	12.32	-2.2176
A_73_P251151	ACADS	-0.18	12.31	-2.2158
A_73_P043571	SFRS13A	-0.19	11.66	-2.2154
A_73_120984	GSTT4	-0.38	5.82	-2.2116
A_73_P316701	RBM45	-0.22	10.05	-2.211
A_73_113497	AMDHD1	-0.36	6.14	-2.2104
A_73_P494653	ASL	-0.26	8.5	-2.21
A_73_P080171	ATP8B4	-0.25	8.84	-2.21
A_73_P041231	VMP1	-0.19	11.63	-2.2097
A_73_P048406	LHX1	-0.47	4.7	-2.209
A_73_P136011	MGC157082	-0.25	8.83	-2.2075
A_73_P062244	CYP21A2	-0.16	13.79	-2.2064
A_73_110382	ARRB1	-0.4	5.5	-2.2
A_73_114459	TAOK3	-0.2	11	-2.2
A_73_117968	CDC42BPB	-0.18	12.22	-2.1996
A_73_P032571	TMOD3	-0.27	8.14	-2.1978
A_73_108497	ACAP1	-0.18	12.21	-2.1978
A_73_P046061	UBQLN4	-0.32	6.86	-2.1952
A_73_115914	FBXL14	-0.25	8.78	-2.195
A_73_P358826	BFAR	-0.21	10.45	-2.1945
A_73_111081	CORO2B	-0.2	10.97	-2.194
A_73_P274446	FN3KRP	-0.21	10.43	-2.1903
A_73_110847	ABCC3	-0.26	8.42	-2.1892
A_73_P033361	C26H10orf125	-0.16	13.68	-2.1888
A_73_100176	PGLYRP2	-0.43	5.09	-2.1887
A_73_P264626	IQGAP1	-0.16	13.67	-2.1872
A_73_113510	AGMO	-0.26	8.4	-2.184
A_73_P472268	MRC2	-0.16	13.64	-2.1824
A_73_111510	NOG	-0.31	7.04	-2.1824
A_73_119482	MAGEF1	-0.24	9.09	-2.1816
A_73_P046816	KLK7	-0.3	7.27	-2.181
A_73_P043121	SLC44A3	-0.29	7.52	-2.1808
A_73_P122691	PPM1H	-0.23	9.48	-2.1804
A_73_104930	PLA2R1	-0.26	8.38	-2.1788
A_73_107453	MBNL3	-0.22	9.9	-2.178
A_73_P109236	BOLA-NC1	-0.13	16.75	-2.1775
A_73_P161077	NOTCH1	-0.19	11.46	-2.1774
A_73_110686	PLA2G15	-0.2	10.88	-2.176
A_73_106240	RFTN1	-0.18	12.07	-2.1726
A_73_P216593	BTF3L4	-0.15	14.48	-2.172
A_73_P086961	ACTL7B	-0.16	13.55	-2.168
A_73_P099976	SOD1	-0.14	15.48	-2.1672
A_73_P151506	GPR137B	-0.31	6.99	-2.1669
A_73_117851	ADRB2	-0.17	12.74	-2.1658
A_73_P033881	PPM1D	-0.15	14.43	-2.1645
A_73_P049166	HADH	-0.15	14.43	-2.1645
A_73_P251086	MOB3A	-0.23	9.41	-2.1643
A_73_120544	ARPC1A	-0.17	12.72	-2.1624
A_73_112816	SDR16C5	-0.44	4.91	-2.1604
A_73_108349	BAK1	-0.21	10.28	-2.1588
A_73_P034531	TMEM248	-0.23	9.38	-2.1574
A_73_103408	TBCA	-0.17	12.69	-2.1573
A_73_P280521	UBE2L3	-0.15	14.38	-2.157
A_73_P081141	DSE	-0.23	9.37	-2.1551
A_73_P088691	PLEKHA8	-0.31	6.95	-2.1545
A_73_P072216	CASP9	-0.24	8.97	-2.1528
A_73_113287	H2AFJ	-0.13	16.53	-2.1489
A_73_102064	FAM46B	-0.19	11.3	-2.147
A_73_117391	MYOF	-0.19	11.3	-2.147
A_73_P058931	SLC29A4	-0.22	9.75	-2.145
A_73_101388	RNASEK	-0.17	12.59	-2.1403
A_73_104423	GLUD1	-0.16	13.37	-2.1392
A_73_115556	KLF13	-0.16	13.36	-2.1376
A_73_117690	LPGAT1	-0.17	12.57	-2.1369
A_73_P318366	CD81	-0.14	15.26	-2.1364
A_73_P048366	DAK	-0.21	10.17	-2.1357
A_73_115141	EBF3	-0.19	11.24	-2.1356
A_73_P040591	ENTPD4	-0.26	8.21	-2.1346
A_73_P384801	ZNF689	-0.44	4.85	-2.134
A_73_103582	PLP2	-0.15	14.22	-2.133
A_73_P093101	IFI44	-0.33	6.46	-2.1318
A_73_111543	LIG1	-0.19	11.22	-2.1318
A_73_109829	A2LD1	-0.24	8.88	-2.1312
A_73_P069791	MARVELD2	-0.29	7.34	-2.1286
A_73_P103696	SPATS2L	-0.16	13.3	-2.128
A_73_117434	SRGAP2	-0.18	11.82	-2.1276
A_73_P267526	SEC22B	-0.23	9.25	-2.1275
A_73_102596	CLEC4E	-0.46	4.62	-2.1252
A_73_113847	SLC12A7	-0.25	8.5	-2.125
A_73_107912	C14orf45	-0.17	12.5	-2.125
A_73_P040886	MMGT1	-0.32	6.64	-2.1248
A_73_P053796	CYP3A5	-0.32	6.64	-2.1248
A_73_105952	SOST	-0.3	7.08	-2.124
A_73_P068286	ZNF677	-0.18	11.8	-2.124
A_73_P108486	BTG1	-0.16	13.27	-2.1232
A_73_P030286	FAM209B	-0.61	3.48	-2.1228
A_73_113258	APTX	-0.22	9.64	-2.1208
A_73_P156757	TTC1	-0.22	9.64	-2.1208
A_73_P064491	CCDC68	-0.28	7.57	-2.1196
A_73_110109	C28H10orf35	-0.18	11.76	-2.1168
A_73_P337111	ALDH16A1	-0.18	11.76	-2.1168
A_73_P073011	ZFHX4	-0.26	8.14	-2.1164
A_73_P046381	TMEM189	-0.2	10.58	-2.116
A_73_P475228	NCAPH	-0.32	6.61	-2.1152
A_73_P073131	UBR5	-0.16	13.22	-2.1152
A_73_120261	HSD17B7	-0.19	11.13	-2.1147
A_73_108505	UBE2C	-0.38	5.56	-2.1128
A_73_P042051	INPP5D	-0.22	9.6	-2.112
A_73_120438	PIGT	-0.17	12.42	-2.1114
A_73_109085	SIGMAR1	-0.18	11.72	-2.1096
A_73_P033681	ENPP2	-0.27	7.81	-2.1087
A_73_105079	SBF2	-0.21	10.04	-2.1084
A_73_112647	ECI1	-0.17	12.39	-2.1063
A_73_P346806	PHACTR1	-0.26	8.1	-2.106
A_73_111904	CREG2	-0.23	9.15	-2.1045
A_73_107484	SPR	-0.18	11.69	-2.1042
A_73_P393756	CD74	-0.18	11.69	-2.1042
A_73_P355621	SC5DL	-0.22	9.56	-2.1032
A_73_105704	LYPLA2	-0.15	14.02	-2.103
A_73_P233712	CGA	-0.43	4.89	-2.1027
A_73_P030336	MOCS2	-0.17	12.36	-2.1012
A_73_115363	IMPA1	-0.27	7.78	-2.1006
A_73_113672	ABRACL	-0.3	7	-2.1
A_73_105960	GNB4	-0.18	11.64	-2.0952
A_73_100667	AACS	-0.2	10.47	-2.094
A_73_P111556	ATG7	-0.29	7.22	-2.0938
A_73_119282	SNRPE	-0.17	12.31	-2.0927
A_73_111354	GRAMD1B	-0.22	9.5	-2.09
A_73_115898	ELF3	-0.17	12.29	-2.0893
A_73_109207	ARRB2	-0.28	7.46	-2.0888
A_73_100326	PRKCDBP	-0.14	14.92	-2.0888
A_73_103309	CTPS	-0.2	10.44	-2.088
A_73_108517	NCAPH2	-0.18	11.6	-2.088
A_73_106939	PPP2R1A	-0.16	13.04	-2.0864
A_73_110901	PLOD3	-0.15	13.9	-2.085
A_73_107836	ATP9B	-0.19	10.97	-2.0843
A_73_P030836	MRPL41	-0.13	16.03	-2.0839
A_73_102074	UNC5B	-0.22	9.47	-2.0834
A_73_114301	RABEP1	-0.26	8.01	-2.0826
A_73_113363	NMI	-0.18	11.57	-2.0826
A_73_P395436	KIF4A	-0.47	4.43	-2.0821
A_73_P283996	AP1S2	-0.27	7.71	-2.0817
A_73_116144	CAMK2N1	-0.22	9.46	-2.0812
A_73_P046631	ZPBP	-0.43	4.84	-2.0812
A_73_100607	ZNRF2	-0.24	8.66	-2.0784
A_73_P032991	POLR1D	-0.18	11.54	-2.0772
A_73_P263066	REEP5	-0.16	12.98	-2.0768
A_73_P094776	BANK1	-0.14	14.82	-2.0748
A_73_P045891	UBE2K	-0.17	12.2	-2.074
A_73_P313266	PL-5283	-0.17	12.18	-2.0706
A_73_P075281	PDE3B	-0.25	8.28	-2.07
A_73_114136	ATP1A1	-0.16	12.92	-2.0672
A_73_104092	PLBD1	-0.16	12.91	-2.0656
A_73_P257416	NRXN1	-0.24	8.6	-2.064
A_73_112854	QSOX1	-0.15	13.76	-2.064
A_73_120369	XYLT2	-0.17	12.13	-2.0621
A_73_P407066	MFSD3	-0.17	12.13	-2.0621
A_73_102976	MOV10	-0.18	11.45	-2.061
A_73_106845	RAP2C	-0.2	10.29	-2.058
A_73_113415	PIK3R2	-0.2	10.28	-2.056
A_73_P046121	PDXP	-0.3	6.84	-2.052
A_73_P035276	SAR1A	-0.2	10.26	-2.052
A_73_105015	NCK1	-0.18	11.4	-2.052
A_73_110133	TYMS	-0.18	11.39	-2.0502
A_73_P238860	PABPC1	-0.12	17.08	-2.0496
A_73_P101306	ADAMTS5	-0.23	8.91	-2.0493
A_73_104525	ANGPTL5	-0.3	6.83	-2.049
A_73_106328	PIK3CG	-0.26	7.88	-2.0488
A_73_P147106	PSMB2	-0.17	12.05	-2.0485
A_73_111953	NUDT5	-0.2	10.23	-2.046
A_73_P032136	PDIA4	-0.17	12.03	-2.0451
A_73_120222	C3H1orf146	-0.24	8.52	-2.0448
A_73_P043426	NR1D1	-0.22	9.29	-2.0438
A_73_118288	ARGLU1	-0.14	14.59	-2.0426
A_73_100106	TWIST1	-0.25	8.17	-2.0425
A_73_P097036	PDE9A	-0.2	10.21	-2.042
A_73_108508	CD320	-0.16	12.76	-2.0416
A_73_P102441	PRR15	-0.42	4.86	-2.0412
A_73_113281	IZUMO4	-0.26	7.85	-2.041
A_73_119893	SAT1	-0.16	12.74	-2.0384
A_73_P458406	PSMC3IP	-0.16	12.74	-2.0384
A_73_P049611	MYADM	-0.13	15.67	-2.0371
A_73_P033736	SYBU	-0.24	8.48	-2.0352
A_73_P113971	LAMA5	-0.21	9.69	-2.0349
A_73_P037039	SRSF9	-0.15	13.56	-2.034
A_73_P030026	TNS4	-0.34	5.98	-2.0332
A_73_P096081	PHLDB2	-0.22	9.23	-2.0306
A_73_113331	CD180	-0.54	3.76	-2.0304
A_73_P031881	TRNAU1AP	-0.21	9.66	-2.0286
A_73_P127381	DHRS7	-0.22	9.22	-2.0284
A_73_P061676	UNC93B1	-0.3	6.76	-2.028
A_73_105702	MST1R	-0.24	8.45	-2.028
A_73_117898	VPS41	-0.27	7.51	-2.0277
A_73_P071046	TCHP	-0.18	11.25	-2.025
A_73_P369351	ANKRD39	-0.28	7.23	-2.0244
A_73_101348	AVPR1A	-0.31	6.53	-2.0243
A_73_117617	HSD3B7	-0.2	10.1	-2.02
A_73_P339286	ACTR3	-0.17	11.88	-2.0196
A_73_104733	CTSA	-0.13	15.53	-2.0189
A_73_P037706	SCCPDH	-0.21	9.61	-2.0181
A_73_113133	LMBRD1	-0.17	11.86	-2.0162
A_73_P104141	CCDC84	-0.21	9.6	-2.016
A_73_110641	SURF4	-0.16	12.6	-2.016
A_73_105393	TMEM232	-0.31	6.5	-2.015
A_73_P046506	GSPT2	-0.12	16.79	-2.0148
A_73_P047721	FAM176B	-0.16	12.58	-2.0128
A_73_P374026	TTC3	-0.19	10.59	-2.0121
A_73_P448296	CCNL1	-0.21	9.58	-2.0118
A_73_109344	FBXO8	-0.2	10.04	-2.008
A_73_P040941	DPM2	-0.19	10.56	-2.0064
A_73_P067941	PLEKHA4	-0.35	5.73	-2.0055
A_73_120450	CFLAR	-0.18	11.14	-2.0052
A_73_P201377	SNX29	-0.19	10.55	-2.0045
A_73_P035401	DCK	-0.23	8.71	-2.0033
A_73_P033691	SMYD5	-0.25	8.01	-2.0025
A_73_108600	CDIPT	-0.24	8.34	-2.0016
A_73_105595	METTL9	-0.41	4.88	-2.0008
A_73_P111946	CYP3A4	-0.33	6.06	-1.9998
A_73_P105201	MMP2	-0.15	13.33	-1.9995
A_73_118127	C7H19orf42	-0.15	13.31	-1.9965
A_73_P051011	APOA1BP	-0.16	12.47	-1.9952
A_73_105239	CR2	-0.36	5.54	-1.9944
A_73_118428	ORMDL2	-0.18	11.08	-1.9944
A_73_P073806	RRBP1	-0.17	11.73	-1.9941
A_73_100567	WDR61	-0.16	12.46	-1.9936
A_73_P407701	CXCL16	-0.2	9.96	-1.992
A_73_107069	ASAP1	-0.21	9.48	-1.9908
A_73_109490	MIR31	-0.15	13.25	-1.9875
A_73_107464	CRYBA4	-0.26	7.64	-1.9864
A_73_110350	IL17RE	-0.25	7.94	-1.985
A_73_P096711	MFSD1	-0.21	9.45	-1.9845
A_73_114926	RAD18	-0.31	6.4	-1.984
A_73_108645	KCNQ1	-0.3	6.61	-1.983
A_73_108611	BEND5	-0.24	8.26	-1.9824
A_73_111388	ELOVL1	-0.15	13.2	-1.98
A_73_P034941	THEM6	-0.24	8.23	-1.9752
A_73_117127	PDCD10	-0.2	9.87	-1.974
A_73_103774	PKP4	-0.17	11.61	-1.9737
A_73_111358	DHX38	-0.17	11.61	-1.9737
A_73_107300	ITFG3	-0.22	8.97	-1.9734
A_73_118098	FAF2	-0.22	8.97	-1.9734
A_73_P044786	NSDHL	-0.25	7.89	-1.9725
A_73_110322	SMPD4	-0.15	13.15	-1.9725
A_73_118184	EPSTI1	-0.19	10.37	-1.9703
A_73_P051751	SCAND1	-0.14	14.07	-1.9698
A_73_107826	ZC3H10	-0.1	19.69	-1.969
A_73_P046861	LYPD5	-0.41	4.8	-1.968
A_73_117425	DAB1	-0.35	5.62	-1.967
A_73_110688	KDM5C	-0.19	10.35	-1.9665
A_73_P331966	GFER	-0.18	10.92	-1.9656
A_73_100159	TP53I13	-0.14	14.04	-1.9656
A_73_101872	LMF2	-0.17	11.56	-1.9652
A_73_120082	RAD54L2	-0.15	13.1	-1.965
A_73_P045036	ST8SIA4	-0.25	7.85	-1.9625
A_73_120146	DDAH2	-0.15	13.08	-1.962
A_73_P043786	PLSCR4	-0.17	11.54	-1.9618
A_73_P036036	FZR1	-0.22	8.91	-1.9602
A_73_110236	C6orf89	-0.18	10.89	-1.9602
A_73_P503413	PWP2	-0.17	11.53	-1.9601
A_73_116133	PSMB7	-0.12	16.33	-1.9596
A_73_P130996	KIAA1274	-0.21	9.33	-1.9593
A_73_P274946	AIG1	-0.28	6.99	-1.9572
A_73_P109016	SERPINE1	-0.15	13.04	-1.956
A_73_115982	HK1	-0.14	13.97	-1.9558
A_73_117885	CELA1	-0.34	5.75	-1.955
A_73_P445591	YIPF1	-0.23	8.5	-1.955
A_73_107515	POLR3A	-0.17	11.5	-1.955
A_73_110454	RFTN2	-0.18	10.85	-1.953
A_73_104400	PHYHD1	-0.15	13.02	-1.953
A_73_113508	IER3IP1	-0.15	13.02	-1.953
A_73_118597	GOLGB1	-0.16	12.2	-1.952
A_73_P049766	EDEM1	-0.19	10.27	-1.9513
A_73_102176	TTLL3	-0.21	9.29	-1.9509
A_73_P047696	IPO9	-0.16	12.19	-1.9504
A_73_P454341	DPF1	-0.26	7.5	-1.95
A_73_115736	STT3A	-0.15	12.99	-1.9485
A_73_100479	PDIA6	-0.13	14.98	-1.9474
A_73_P036326	SEC14L1	-0.2	9.73	-1.946
A_73_116918	GRB7	-0.46	4.23	-1.9458
A_73_P168392	IGJ	-0.25	7.78	-1.945
A_73_P031356	C18H16orf87	-0.16	12.15	-1.944
A_73_P149416	CHAF1B	-0.32	6.07	-1.9424
A_73_107005	ACAD9	-0.2	9.71	-1.942
A_73_119847	RARS2	-0.16	12.13	-1.9408
A_73_109976	FKBP14	-0.18	10.78	-1.9404
A_73_117515	JMJD1C	-0.17	11.41	-1.9397
A_73_P447306	SNX17	-0.17	11.41	-1.9397
A_73_P505153	MAP7	-0.34	5.7	-1.938
A_73_P043966	SDF2	-0.19	10.2	-1.938
A_73_113216	CDH2	-0.29	6.68	-1.9372
A_73_P095041	CTDSP1	-0.36	5.38	-1.9368
A_73_P061146	SRPR	-0.18	10.76	-1.9368
A_73_117821	PSPH	-0.27	7.17	-1.9359
A_73_116073	KCTD3	-0.19	10.18	-1.9342
A_73_P495175	PROC	-0.17	11.37	-1.9329
A_73_P036136	POLR2G	-0.14	13.8	-1.932
A_73_114577	C25H7orf50	-0.42	4.6	-1.932
A_73_110551	SLC12A9	-0.21	9.2	-1.932
A_73_108345	MBTPS1	-0.15	12.87	-1.9305
A_73_P049671	MUTED	-0.17	11.35	-1.9295
A_73_106618	E2F1	-0.53	3.64	-1.9292
A_73_P047871	DYNLT1	-0.15	12.86	-1.929
A_73_101385	TBKBP1	-0.16	12.05	-1.928
A_73_P111881	GRM2	-0.19	10.14	-1.9266
A_73_113503	ATXN7L3	-0.14	13.76	-1.9264
A_73_P256716	CYP46A1	-0.34	5.66	-1.9244
A_73_P050011	EME1	-0.2	9.62	-1.924
A_73_P051081	RERG	-0.25	7.69	-1.9225
A_73_105755	SH3PXD2B	-0.24	8.01	-1.9224
A_73_P062026	MDFI	-0.18	10.68	-1.9224
A_73_P176827	RPS13	-0.18	10.68	-1.9224
A_73_104613	DSN1	-0.21	9.15	-1.9215
A_73_P050461	IRF7	-0.19	10.11	-1.9209
A_73_P080036	GCOM1	-0.25	7.68	-1.92
A_73_118491	NRXN2	-0.24	8	-1.92
A_73_108628	AKAP2	-0.14	13.71	-1.9194
A_73_P038396	BCHE	-0.28	6.85	-1.918
A_73_P081151	MARCKS	-0.14	13.7	-1.918
A_73_107549	PAMR1	-0.21	9.13	-1.9173
A_73_P045796	RPL12	-0.1	19.14	-1.914
A_73_101030	SH3BP4	-0.18	10.63	-1.9134
A_73_P306251	LAPTM4B	-0.13	14.71	-1.9123
A_73_P035586	C10H14orf166	-0.12	15.93	-1.9116
A_73_P046911	TMEM160	-0.16	11.94	-1.9104
A_73_P295951	IFI44L	-0.38	5.02	-1.9076
A_73_P081586	HECA	-0.1	19.07	-1.907
A_73_P444066	BUB3	-0.15	12.7	-1.905
A_73_P046456	GHR	-0.14	13.59	-1.9026
A_73_117355	M6PR	-0.16	11.89	-1.9024
A_73_117224	PARN	-0.17	11.19	-1.9023
A_73_100276	RNASEH2A	-0.33	5.76	-1.9008
A_73_P033446	ELOF1	-0.17	11.18	-1.9006
A_73_P110446	LRMP	-0.35	5.43	-1.9005
A_73_104109	ATP6AP1	-0.16	11.87	-1.8992
[truncated: 12,477 more rows]
