# Supplementary material for: Gene expression identifies metabolic and functional differences between intramuscular and subcutaneous adipocytes in cattle
Source: BMC Genomics. 2020 Jan 28;21:77. doi: 10.1186/s12864-020-6505-4 (PMC6986065; doi:10.1186/s12864-020-6505-4)
Supplement: Supplementary file 8 — Additional file 8. The carcass phenotypes for those animals whose plasma was quantitated for oxysterols. [file 12864_2020_6505_MOESM8_ESM.xlsx]

## Sheet: Sheet1
Treatment	Breed	Breed	Replicate	Background Rep	Tx Rep	ID_number	Herd Tag No.	Body No.	Kill	iLW	CW1	CW2	HOT_P8_FAT	MSA_RFT	AUSMB	MSAMB	EMA	OSS	MSA_FC	MSA_MC	MSA_Ltemp	pH_MSA	Biceps femoris IMF%	Chuck tender IMF%	Eye Round IMF%	Loin IMF%	Oyster Blade IMF%
Supplement	W x A	Wagyu x Angus	1	1	S1	121	43	5858	5	235	534.2	523	31	15	3	570	124	190	0	1C	10.4	5.66	32.1676	14.5404	10.4658	26.8518	20.9143
Supplement	A	Angus	2	1	S2	128	41	1298	5	298	543.2	538	31	16	3	570	88	180	0	2	9.3	5.52	18.2	9.1525	7.79633	17.9515	21.0519
Supplement	W x A	Wagyu x Angus	1	2	S1	115	48	5856	5	210	437.4	434	16	14	2	400	79	170	0	2	10.9	5.53	15.07	9.31161	7.59192	11.7146	24.3372
Supplement	A	Angus	2	2	S2	112	31	1314	5	220	450.4	448	24	15	5	900	92	150	1	1B	11.9	5.58	14.4941	12.5725	11.0365	18.4014	18.4496
Forage	A	Angus	2	2	F2	119	109	5864	5	263	534.8	528	20	12	3	620	110	160	0	1C	7.8	5.55	14.1852	9.18774	7.18263	14.3285	22.2919
Forage	W x A	Wagyu x Angus	2	1	F2	114	133	1294	5	209	537.2	532	24	15	3	730	116	170	1	1C	10.8	5.53	13.9889	7.62249	8.02269	14.3496	9.58898
Supplement	A	Angus	2	2	S2	116	39	5881	5	289	503.6	500	19	10	7	1180	103	150	0	2	9.5	5.46	13.5854	8.09064	8.59034	17.0267	18.6105
Supplement	H	Hereford	2	2	S2	109	82	7761	5	245	459.2	456	27	21	2	430	84	130	0	2	10.6	5.63	13.459	7.03263	6.60251	8.97703	9.34922
Forage	A	Angus	1	1	F1	132	94	5855	5	240	479.2	474	25	12	4	750	97	140	0	1C	6.8	5.44	12.8617	8.28055	6.56941	13.8562	15.6453
Forage	A	Angus	2	1	F2	111	111	7748	5	251	480	470	34	12	4	680	95	170	0	3	11.5	5.56	12.7734	11.4323	5.12203	19.7773	31.6877
Forage	W x A	Wagyu x Angus	2	2	F2	106	137	3083	5	207	447.2	455	19	16	4	820	94	150	0	2	10.5	5.57	12.5103	11.2781	7.76814	16.1413	17.2887
Forage	A	Angus	1	1	F1	118	103	5878	5	306	579.2	576	18	13	4	610	109	130	0	2	9.3	5.62	12.1076	9.87139	6.52033	14.4156	16.283
Supplement	A	Angus	1	1	S1	125	19	7752	5	286	413.4	412	20	10	1	390	90	150	0	3	9	5.51	11.7246	7.26215	4.31026	13.4703	14.4105
Supplement	A	Angus	1	1	S1	133	25	1286	5	268	568.8	562	25	17	1	400	100	160	0	1C	7.9	5.56	11.5936	10.4667	5.74701	10.1978	16.9267
Supplement	W x A	Wagyu x Angus	2	1	S2	135	61	7764	5	207	435.8	430	19	9	2	510	89	140	0	1C	6.1	5.52	11.5156	7.91184	7.18327	10.4305	14.2742
Forage	W x A	Wagyu x Angus	1	2	F1	113	120	7746	5	203	469.2	468	22	20	4	810	115	150	0	1C	9.2	5.53	11.3765	11.7517	4.98985	12.6626	26.7274
Forage	W x A	Wagyu x Angus	1	1	F1	123	130	5861	5	203	479.6	474	21	13	3	590	93	140	0	2	10.1	5.58	10.911	10.5406	11.7162	14.1014	24.4412
Supplement	H	Hereford	2	1	S2	134	87	5859	5	217	461	454	26	20	2	420	82	150	0	3	7.1	5.43	10.504	7.41424	7.88408	8.46671	17.2134
Supplement	H	Hereford	1	2	S1	129	78	7753	5	148	429.8	430	26	30	2	520	89	120	0	2	8.2	5.56	10.3783	6.19286	8.34927	16.4785	17.5644
Supplement	H	Hereford	1	1	S1	120	72	7755	5	229	487.4	487	22	14	3	580	95	130	0	3	8.6	5.53	10.3783	5.38974	19.5072	8.26467	15.464
Forage	H	Hereford	2	2	F2	107	170	1302	5	158	467.2	462	22	15	2	480	86	120	0	1C	8.2	5.6	10.1263	6.30464	5.68926	8.57971	8.03169
Supplement	W x A	Wagyu x Angus	1	1	S1	122	50	5858	5	206	461.8	460	19	15	2	520	87	140	0	2	9.5	5.56	9.63952	10.2395	6.45016	15.5427	26.3429
Forage	H	Hereford	2	2	F2	117	159	1288	5	225	450.2	447	31	16	3	560	79	140	0	2	7.9	5.58	9.51161	4.95426	4.80423	9.25608	9.74943
Supplement	W x A	Wagyu x Angus	2	2	S2	124	60	7763	5	225	575.8	568	30	18	4	700	117	190	0	1C	9.2	5.52	9.30162	8.27388	4.17536	10.5573	24.8715
Forage	A	Angus	1	2	F1	108	96	1309	5	288	560.2	560	31	16	2	420	96	150	0	1C	11.9	5.52	9.10787	5.32263	5.7274	11.4472	9.85703
Forage	H	Hereford	2	2	F2	127	160	1289	5	232	456	455	47	23	2	370	81	140	0	3	9.6	5.59	9.10458	5.49797	5.31424	11.5596	12.1485
Supplement	H	Hereford	1	2	S1	131	69	5882	5	243	467.2	465	33	16	1	360	89	140	0	2	8.8	5.56	8.97017	4.31499	5.25755	7.09418	8.04051
Forage	W x A	Wagyu x Angus	2	1	F2	126	144	1304	5	206	420.2	422	15	16	3	570	93	140	0	3	8.3	5.56	8.72683	6.91834	8.11722	6.52897	11.4779
Forage	H	Hereford	1	1	F1	110	153	7737	5	232	458.6	452	27	12	1	380	71	110	0	2	9	5.66	8.44147	5.41055	3.53593	9.42119	7.28093
Forage	H	Hereford	2	1	F2	130	164	5860	5	206	485.4	484	27	14	2	440	89	130	0	2	9.1	5.64	8.11245	6.90183	6.37302	12.9055	10.7874
	Plasma from the 8 animals highlighted in yellow were used for oxysterol quantitation
