# Supplementary material for: Gene expression identifies metabolic and functional differences between intramuscular and subcutaneous adipocytes in cattle
Source: BMC Genomics. 2020 Jan 28;21:77. doi: 10.1186/s12864-020-6505-4 (PMC6986065; doi:10.1186/s12864-020-6505-4)
Supplement: Supplementary file 9 — Additional file 9. The oxysterol quantitation data for the 8 selected animals. [file 12864_2020_6505_MOESM9_ESM.xlsx]

## Sheet: Sheet1
After EADSA			Originating Structure	ng/mL Plasma (from MS3)
Mass	Formula	Sterol Systematic name	Sterol Systematic Name (Common name)	109	111	115	117	120	122	130	131	NIST	WB
534.405	C34H52N3O2+	24S-Hydroxycholest-4-en-3-one 3-GP	Cholest-5-ene-3β,24S-diol (24S-hydroxycholesterol) (1st peak only)	0.945454	0.416947	0.510899	0.735501	0.852987	1.12857	0.807905	1.05125	7.37772	0
534.405	C34H52N3O2+	25-Hydroxycholest-4-en-3-one 3-GP	Cholest-5-ene-3β,25-diol (25-hydroxycholesterol)	5.76477	4.93261	4.72559	5.80988	5.87028	6.72202	8.35597	6.8289	1.97504	0
534.405	C34H52N3O2+	26-Hydroxycholest-4-en-3-one 3-GP	Cholest-5-ene-3β,26-diol ((25R),26-Hydroxycholesterol)	8.42327	6.95203	7.56312	9.38521	13.3044	14.337	11.2409	12.9424	21.1933	0
534.405	C34H52N3O2+	3β-Hydroxycholest-5-en-7-one 7-GP	3β-Hydroxycholest-5-en-7-one (7-Oxocholesterol) (B only)	4.3857	6.94325	6.12071	7.13197	4.23201	4.65947	5.65938	2.69607	2.3561	15.4439
534.405	C34H52N3O2+	7α-Hydroxycholest-4-en-3-one 3-GP	7α-Hydroxycholest-5-en-3-one (7α-Hydroxycholest-3-one) (B only)	4.04467	2.79858	2.65274	5.74528	2.55932	2.6428	2.95409	4.82251	11.1678	0
534.405	C34H52N3O2+	7α-Hydroxycholest-4-en-3-one 3-GP	Cholest-5-ene-3β,7α-diol (7α-Hydroxycholesterol) (A-B)	0.682387	2.47462	1.04735	1.79143	1.53728	1.50011	2.08923	1.11485	3.17044	0
550.4	C34H52N3O3+	7α,25-Dihydroxycholest-4-en-3-one 3-GP	7α,25-dihydroxycholest-4-en-3-one	6.72485	5.00221	3.90416	7.10184	5.18286	5.79584	6.12385	5.00197	3.89913	0
550.4	C34H52N3O3+	7α,25-Dihydroxycholest-4-en-3-one 3-GP	Cholest-5-ene-3β,7α,25-triol (7α,25-dihydroxycholesterol) (A-B)	0.42741	0.427869	0.690997	-0.939417	1.31341	0.818103	0.141489	-0.0120024	0.571999	0
550.4	C34H52N3O3+	7α,26-Dihydroxycholest-4-en-3-one 3-GP	7α,26-Dihydroxycholest-4-en-3-one	8.00386	4.75956	3.92424	7.41029	8.04768	6.93977	5.81295	6.57095	9.32412	0
550.4	C34H52N3O3+	7α,26-Dihydroxycholest-4-en-3-one 3-GP	Cholest-5-ene-3β,7α,26-triol (7α,26-Dihydroxycholesterol) (A-B)	-0.787548	-0.525829	0.412315	-1.52527	-0.0878852	-0.144908	-0.492278	-0.275866	0.757755	0
